# Supplementary material for: A somatic piRNA pathway in the Drosophila fat body ensures metabolic homeostasis and normal lifespan
Source: Nat Commun. 2016 Dec 21;7:13856. doi: 10.1038/ncomms13856 (PMC5187580; doi:10.1038/ncomms13856)
Supplement: Supplementary Data 1 — FDR values for all pairwise comparisons between somatic body segments and tissues for all genes reported in Fig. 1 and Supplementary Fig 1. [file ncomms13856-s2.xlsx]

## Sheet: FDR
Supplementary Dataset 1: FDR values for all pairwise comparisons between somatic body segments and tissues for all genes reported in Fig. 1 and Supplementary Fig 1.
FDR>0.05
publication_order	Flybas_ID	gene_name	pathway	pathway2	CG	gene_symbol	head.ovary.FDR	thorax.ovary.FDR	abdomen.ovary.FDR	head.thorax.FDR	head.abdomen.FDR	thorax.abdomen.FDR
1	FBgn0004872	piwi	piRNA	primary	CG6122	piwi	1.4023e-116	3.77322e-43	1.4123e-05	0.763182	5.97463e-22	1.47455e-12
2	FBgn0041164	Armitage	piRNA	primary	CG11513	armi	1.02934e-120	8.25734e-142	6.08084e-06	0.276878	1.33487e-14	1.1921e-16
3	FBgn0261266	Zucchini	piRNA	primary	CG12314	zuc	1.0767e-30	1.91639e-61	1.95655e-05	0.831053	1.56658e-10	5.94827e-20
4	FBgn0263143	Vreteno	piRNA	primary	NA	NA	1.3217e-74	8.71432e-110	8.46728e-06	0.0749414	1.05085e-16	3.00971e-41
5	FBgn0000964	traffic jam	piRNA	primary	CG10034	tj	8.55255e-29	4.51502e-43	3.10056e-06	0.0912632	0.447928	0.433146
6	FBgn0033686	Hen1	piRNA	primary.secondary	CG12367	Hen1	1.17934e-14	1.13399e-19	0.788792	0.341423	6.2086e-06	1.2609e-10
7	FBgn0250816	AGO3	piRNA	secondary	CG40300	AGO3	5.34819e-73	3.29215e-210	3.51755e-12	0.351319	6.19595e-20	1.13489e-42
8	FBgn0000146	Aubergine	piRNA	secondary	CG6137	aub	1.44902e-81	3.11892e-164	0.00393381	0.425058	2.86042e-26	1.42341e-41
9	FBgn0003483	SpindleE	piRNA	secondary	CG3158	spn-E	4.56524e-77	9.53454e-94	3.16716e-08	0.0555054	7.06419e-16	3.05202e-19
10	FBgn0002652	Squash	piRNA	secondary	CG4711	squ	2.47542e-203	2.42242e-135	3.70555e-06	0.868503	4.67614e-28	1.34452e-30
11	FBgn0262526	Vasa	piRNA	secondary	CG3506	vas	1.1889e-70	7.99802e-171	0.000747591	0.21236	4.74523e-14	1.38854e-24
12	FBgn0003401	Shutdown	piRNA	supp	CG4735	shu	1.0707e-98	2.37001e-86	4.22597e-25	0.0428966	6.80872e-09	2.06301e-07
13	FBgn0051755	SoYb	piRNA	supp	CG31755	CG31755	3.21606e-95	1.15225e-90	3.49281e-10	0.652971	1.41512e-05	5.16179e-06
14	FBgn0000928	fs(1)Yb	piRNA	supp	CG2706	fs(1)Yb	0.0312521	4.54563e-05	0.00143734	0.260043	0.583208	0.385613
15	FBgn0036826	arx	piRNA	supp	CG3893	CG3893	7.55416e-48	3.16328e-67	0.83091	0.150413	2.58346e-25	1.54485e-35
16	FBgn0016034	Maelstrom	piRNA	supp	CG11254	mael	5.79072e-119	6.2887e-123	0.0142692	0.86257	5.93173e-29	6.21776e-41
17	FBgn0004859	Ci	piRNA	supp	CG2125	ci	2.06617e-25	1.21126e-33	0.142527	0.120847	9.95764e-05	8.22659e-07
18	FBgn0004400	Rhino	piRNA	supp	CG10683	rhi	3.7035e-41	1.44644e-80	2.79935e-05	0.624463	5.90391e-17	6.69425e-30
19	FBgn0260932	Cutoff	piRNA	supp	CG13190	cuff	8.84543e-08	5.68356e-18	0.0387027	0.760685	0.000887819	4.62787e-06
20	FBgn0263974	Qin/Kumo	piRNA	supp	NA	NA	7.71412e-61	3.22846e-98	3.30994e-05	0.927937	0.00305022	0.000240637
21	FBgn0033921	Tejas	piRNA	supp	CG8589	tej	3.35408e-91	6.13913e-98	0.0850237	0.940002	9.45568e-35	7.8105e-42
22	FBgn0037205	BoYb	piRNA	supp	CG11133	CG11133	1.03203e-36	1.64025e-101	3.33028e-09	0.541251	1.57388e-06	5.67845e-18
23	FBgn0034098	Krimper	piRNA	supp	CG15707	krimp	1.4745e-59	1.84848e-166	1.01994e-05	0.99443	2.59438e-24	9.74372e-49
24	FBgn0014189	UAP56	piRNA	supp	CG7269	Hel25E	4.91459e-40	1.85809e-39	0.440488	0.685751	4.51293e-15	3.00291e-16
25	FBgn0003891	Tudor	piRNA	supp	CG9450	tud	0.512167	0.182509	0.590316	0.327062	0.0784987	0.0445984
26	FBgn0034246	Dicer2	siRNA	siRNA	CG6493	Dcr-2	1.50469e-17	1.40033e-08	0.000513699	0.00779921	0.88433	0.225742
27	FBgn0031951	R2D2	siRNA	siRNA	CG7138	r2d2	1.44168e-43	2.52325e-19	0.00282453	0.134444	0.000825796	0.0131781
28	FBgn0087035	Ago2	siRNA	siRNA	CG7439	AGO2	9.64274e-05	0.000135544	0.171002	0.0813361	0.0636683	0.00426494
29	FBgn0260400	Elav	control	brain	CG4262	elav	8.43584e-166	8.50389e-155	5.18885e-38	6.93949e-20	5.70992e-33	4.94465e-08
30	FBgn0264695	Mhc	control	thorax	NA	NA	7.80967e-84	1.00227e-54	3.14418e-21	2.92264e-06	1.74612e-10	4.19141e-20
31	FBgn0010019	Cyp4g1	control	fat	CG3972	Cyp4g1	0.000107727	5.58513e-23	1.64916e-203	5.20866e-47	2.68568e-66	9.84718e-32
32	FBgn0000181	bic	control	ovary	CG3644	bic	2.88947e-08	0.000596744	0.381214	0.427348	5.10505e-05	3.48543e-05
