# Supplementary material for: A somatic piRNA pathway in the Drosophila fat body ensures metabolic homeostasis and normal lifespan
Source: Nat Commun. 2016 Dec 21;7:13856. doi: 10.1038/ncomms13856 (PMC5187580; doi:10.1038/ncomms13856)
Supplement: Supplementary Data 2 — Fat body genic piRNAs. [file ncomms13856-s3.xlsx]

## Sheet: normalized RPM counts
Supplementary Dataset 2: Fat body genic piRNAs
Normalization (23-29bp, xrRNA, xmiRNA, xsnoRA, xtRNA, unique aligners)
Sample	Reads	RPM normalization factor
wt	54582	18.3211
het	277173	3.60786
hom	287452	3.47884
			5'UTR							CDS							3'UTR
FB gene number	CG	gene_name	chr	start	stop	strand	5utr.wt.sense	5utr.het.sense	5utr.hom.sense	chr	start	stop	strand	cds.wt.sense	cds.het.sense	cds.hom.sense	chr	start	stop	strand	3utr.wt.sense	3utr.het.sense	3utr.hom.sense
FBgn0020910	CG4863	RpL3	chr3R	7047615	7047651	+	36.6421	25.255	31.3096	chr3R	7047651	7048572	+	23139.5	6898.22	8039.6	chr3R	7048572	7050666	+	23231.1	6872.96	7879.58
FBgn0020306	CG9696	dom	chr2R	17210948	17211704	+	0	0	0	chr2R	17211704	17213855	+	183.211	162.353	316.575	chr2R	17213855	17229352	+	5313.11	4762.37	4734.7
FBgn0259937	CG3333	Nop60B	chr2R	20062247	20062477	+	0	0	0	chr2R	20062477	20064628	+	18.3211	111.844	250.477	chr2R	20064628	20073866	+	7163.53	4545.9	2174.28
FBgn0010019	CG3972	Cyp4g1	chrX	363261	363366	-	458.026	512.315	455.728	chrX	361590	363261	-	3957.35	5372.1	8053.52	chrX	361089	361590	-	4122.24	4358.29	8130.05
FBgn0039757	CG1883	RpS7	chr3R	26034379	26034664	-	0	0	0	chr3R	26033562	26034379	-	4818.44	6068.41	5246.09	chr3R	26032239	26033562	-	9783.45	3882.05	3433.62
FBgn0052320	CG32320	CG32320	chr3L	1398585	1398933	+	0	0	0	chr3L	1398933	1401343	+	18.3211	3.60786	0	chr3L	1401343	1401613	+	1520.65	3672.8	3694.53
FBgn0004045	CG2985	Yp1	chrX	9947884	9947949	+	604.595	909.179	1245.43	chrX	9947949	9949346	+	14950	14377.3	21252.2	chrX	9949346	9949531	+	3114.58	3254.29	5694.86
FBgn0024804	CG17023	Dbp80	chr3LHet	2409851	2409910	+	36.6421	0	0	chr3LHet	2409910	2424014	+	109.926	57.7257	24.3519	chr3LHet	2424014	2545146	+	4781.8	3232.64	827.964
FBgn0039959	CG17514	CG17514	chr2RHet	2775856	2775900	+	0	0	0	chr2RHet	2775900	2776794	+	18.3211	0	0	chr2RHet	2776794	2821208	+	3279.47	3113.58	1102.79
FBgn0005391	CG2979	Yp2	chrX	9946616	9946669	-	659.558	1529.73	2445.63	chrX	9945219	9946616	-	4763.48	8666.07	9163.27	chrX	9945048	9945219	-	2088.6	2760.01	5653.12
FBgn0004047	CG11129	Yp3	chrX	13653577	13653634	+	329.779	1165.34	2671.75	chrX	13653634	13655031	+	2931.37	7450.22	10774	chrX	13655031	13655200	+	641.237	2518.28	2995.28
FBgn0035162	CG13900	CG13900	chr3L	829944	833402	-	15756.1	9474.23	7378.62	chr3L	827877	829944	-	128.247	61.3335	27.8307	chr3L	826719	827877	-	1337.44	1840.01	1589.83
FBgn0086710	CG10652	RpL30	chr2L	19009115	19009235	-	0	3.60786	0	chr2L	19008944	19009115	-	0	14.4314	17.3942	chr2L	19008232	19008944	-	1484.01	1706.52	1572.44
FBgn0051120	CG31120	CG31120	chr3R	20743485	20743582	-	0	7.21571	0	chr3R	20741675	20743485	-	0	0	0	chr3R	20738937	20741675	-	1685.54	1648.79	1335.88
FBgn0052000	CG32000	CG32000	chr4	152845	157378	+	54.9632	68.5492	31.3096	chr4	157378	160522	+	751.163	566.433	27.8307	chr4	160522	163749	+	1905.39	1396.24	38.2673
FBgn0017545	CG2168	RpS3A	chr4	87712	87833	-	128.247	111.844	104.365	chr4	86898	87712	-	659.558	469.021	821.007	chr4	85850	86898	-	732.842	1266.36	1085.4
FBgn0000556	CG8280	Ef1alpha48D	chr2R	7778900	7781079	+	476.348	707.14	1068	chr2R	7781079	7782471	+	3993.99	2716.71	5329.59	chr2R	7782471	7783025	+	1813.78	1262.75	2671.75
FBgn0033820	CG4716	CG4716	chr2R	9144087	9144187	+	128.247	180.393	111.323	chr2R	9144187	9144636	+	403.063	786.512	386.151	chr2R	9144636	9144804	+	146.568	1114.83	654.022
FBgn0002579	CG7622	RpL36	chrX	522906	523495	-	36.6421	28.8628	27.8307	chrX	522494	522906	-	2051.96	642.198	629.67	chrX	522349	522494	-	3004.65	974.121	880.147
FBgn0086687	CG5887	desat1	chr3R	8265321	8270530	+	348.1	162.353	608.797	chr3R	8270530	8272663	+	1264.15	1208.63	1756.82	chr3R	8272663	8273338	+	842.769	855.062	866.232
FBgn0262362	CG43060	CG43060	NA	NA	NA	NA	0	0	0	chr3R	3866969	3867330	+	0	0	0	chr3R	3867330	3881259	+	586.274	800.944	104.365
FBgn0010217	CG11154	ATPsyn-beta	chr4	1052109	1052515	+	0	14.4314	6.95768	chr4	1052515	1053852	+	18.3211	54.1178	114.802	chr4	1053852	1055183	+	421.384	797.336	775.782
FBgn0250816	CG40300	AGO3	chr3L	23547692	23559941	+	146.568	90.1964	10.4365	chr3L	23559941	23642556	+	1978.67	1930.2	720.12	chr3L	23642556	23682740	+	1300.8	768.473	354.842
FBgn0261461	CG7481	RhoGAP18B	chrX	19058711	19059362	-	18.3211	0	6.95768	chrX	19037617	19058711	-	109.926	54.1178	31.3096	chrX	19030258	19037617	-	1319.12	678.277	10.4365
FBgn0027560	CG4104	Tps1	chr2L	4388326	4388724	+	164.89	321.099	309.617	chr2L	4388724	4392686	+	1575.61	1609.1	1819.43	chr2L	4392686	4392778	+	348.1	645.806	243.519
FBgn0026869	CG1981	Thd1	chr4	574202	578480	-	54.9632	10.8236	41.7461	chr4	566288	574202	-	54.9632	39.6864	121.759	chr4	561184	566288	-	1337.44	631.375	27.8307
FBgn0003256	CG12559	rl	chr2RHet	198175	198995	+	0	0	0	chr2RHet	198995	207332	+	54.9632	43.2943	100.886	chr2RHet	207332	247821	+	714.521	588.08	267.871
FBgn0041004	CG17715	CG17715	chr2L	22736951	22737302	+	18.3211	3.60786	0	chr2L	22737302	22742535	+	54.9632	32.4707	17.3942	chr2L	22742535	22747273	+	1099.26	559.218	41.7461
FBgn0000964	CG10034	tj	chr2L	19464266	19464755	+	0	0	6.95768	chr2L	19464755	19466423	+	0	10.8236	0	chr2L	19466423	19467758	+	732.842	552.002	3.47884
FBgn0058006	CG40006	CG40006	chr2L	22648856	22649081	-	0	0	0	chr2L	22535868	22648856	-	2125.24	1504.48	521.826	chr2L	22515148	22535868	-	549.632	544.786	59.1403
FBgn0264001	NA	NA	chr3L	13657578	13796500	-	36.6421	212.863	139.154	chr3L	13601905	13657578	-	0	61.3335	34.7884	chr3L	13515292	13601905	-	476.348	465.413	107.844
FBgn0040813	CG11051	Nplp2	chr3L	13349633	13349698	+	164.89	505.1	410.503	chr3L	13349698	13350197	+	329.779	851.454	584.445	chr3L	13350197	13350323	+	91.6053	447.374	340.926
FBgn0030882	CG6835	GS	chrX	17783579	17784023	+	0	7.21571	3.47884	chrX	17784023	17786512	+	0	0	3.47884	chrX	17786512	17792636	+	293.137	425.727	83.4922
FBgn0259237	CG31177	CG42335	NA	NA	NA	NA	0	0	0	chr3R	17584495	17586911	+	0	3.60786	3.47884	chr3R	17586911	17595023	+	1887.07	422.119	253.955
FBgn0025741	CG11081	plexA	chr4	1044097	1047720	-	0	10.8236	0	chr4	1036216	1044097	-	403.063	313.883	208.731	chr4	1030520	1036216	-	677.879	418.511	41.7461
FBgn0040823	CG14162	dpr6	chr3L	9967750	9997131	+	0	36.0786	6.95768	chr3L	9997131	10034156	+	0	32.4707	17.3942	chr3L	10034156	10132460	+	458.026	418.511	222.646
FBgn0003067	CG17725	Pepck	chr2R	14424271	14424542	+	219.853	111.844	240.04	chr2R	14424542	14426650	+	806.127	1053.49	2181.23	chr2R	14426650	14426924	+	219.853	407.688	333.969
FBgn0020618	CG7111	Rack1	chr2L	7827169	7827246	-	54.9632	25.255	55.6615	chr2L	7826760	7827169	-	201.532	86.5885	229.604	chr2L	7825346	7826760	-	769.484	404.08	678.374
FBgn0052594	CG32594	be	chrX	14918466	14918735	+	0	0	0	chrX	14918735	14928123	+	36.6421	7.21571	24.3519	chrX	14928123	14936093	+	109.926	404.08	100.886
FBgn0051163	CG31163	SKIP	chr3R	17959556	18000089	+	0	28.8628	31.3096	chr3R	18000089	18000476	+	0	0	0	chr3R	18000476	18120654	+	384.742	389.648	128.717
FBgn0027571	CG3523	CG3523	chr2L	3056614	3058871	+	183.211	108.236	250.477	chr2L	3058871	3067502	+	12641.5	6425.59	8784.08	chr2L	3067502	3068184	+	1685.54	386.04	883.626
FBgn0261259	CG32025	Fhos	chr3L	8746718	8770228	+	0	32.4707	93.9287	chr3L	8770228	8784404	+	54.9632	158.746	153.069	chr3L	8784404	8791819	+	219.853	386.04	86.971
FBgn0023197	CG6298	Jon74E	chr3L	17542143	17542227	-	0	0	0	chr3L	17541248	17542143	-	0	0	0	chr3L	17539967	17541248	-	256.495	386.04	368.757
FBgn0016976	CG12500	stnA	chrX	22397595	22406483	-	146.568	82.9807	10.4365	chrX	22394562	22397595	-	0	7.21571	0	chrX	22382557	22394562	-	128.247	378.825	17.3942
FBgn0033699	CG8857	RpS11	chr2R	8088291	8088333	-	54.9632	50.51	31.3096	chr2R	8086970	8088291	-	952.695	1064.32	977.555	chr2R	8086523	8086970	-	311.458	375.217	274.828
FBgn0087011	CG40109	CG41520	chrU	1242084	1242916	+	36.6421	0	0	chrU	1242916	1321759	+	5203.18	2936.79	974.076	chrU	1321759	1369506	+	512.99	371.609	142.633
FBgn0263996	NA	NA	chr2L	20903480	20918931	-	36.6421	43.2943	55.6615	chr2L	20903432	20903480	-	0	0	0	chr2L	20871334	20903432	-	293.137	371.609	201.773
FBgn0051523	CG31523	CG31523	chr3R	294246	304729	-	54.9632	133.491	114.802	chr3R	292412	294246	-	439.705	407.688	577.488	chr3R	291138	292412	-	1612.25	368.001	497.474
FBgn0029990	CG2233	CG2233	chrX	7931518	7931550	-	128.247	248.942	420.94	chrX	7930181	7931518	-	1758.82	2334.28	2810.9	chrX	7929773	7930181	-	348.1	349.962	452.249
FBgn0261836	CG33715	Msp-300	chr2L	5100876	5154578	+	384.742	317.491	553.136	chr2L	5154578	5186162	+	787.806	245.334	660.98	chr2L	5186162	5205389	+	476.348	349.962	344.405
FBgn0010409	CG6510	RpL18A	chr2R	13434931	13434999	-	18.3211	10.8236	17.3942	chr2R	13433975	13434931	-	219.853	176.785	354.842	chr2R	13433894	13433975	-	494.669	346.354	344.405
FBgn0031980	CG7424	RpL36A	chr2L	8042825	8042859	-	0	7.21571	3.47884	chr2L	8041987	8042825	-	2839.76	3351.7	2497.81	chr2L	8041879	8041987	-	128.247	317.491	201.773
FBgn0002593	CG4087	RpLP1	chr2L	419951	420074	+	109.926	173.177	187.857	chr2L	420074	420558	+	91.6053	140.706	407.024	chr2L	420558	420697	+	238.174	317.491	497.474
FBgn0034479	CG8654	CG8654	chr2R	15866748	15869813	+	0	7.21571	6.95768	chr2R	15869813	15871586	+	73.2842	194.824	93.9287	chr2R	15871586	15872255	+	128.247	313.883	163.506
FBgn0032988	CG3278	Tif-IA	chr2L	22249877	22250098	+	0	7.21571	0	chr2L	22250098	22253424	+	183.211	111.844	13.9154	chr2L	22253424	22258260	+	604.595	310.276	38.2673
FBgn0003175	CG4444	px	chr2R	18431020	18449570	-	0	10.8236	38.2673	chr2R	18427872	18431020	-	0	0	10.4365	chr2R	18381801	18427872	-	91.6053	306.668	135.675
FBgn0001128	CG9042	Gpdh	chr2L	5943642	5944109	+	219.853	32.4707	80.0134	chr2L	5944109	5944511	+	348.1	180.393	219.167	chr2L	5944511	5948843	+	567.953	303.06	365.278
FBgn0036007	CG3424	path	chr3L	9490434	9498428	-	91.6053	79.3728	80.0134	chr3L	9488777	9490434	-	348.1	422.119	257.434	chr3L	9487654	9488777	-	1209.19	292.236	111.323
FBgn0037913	CG6783	CG6783	chr3R	7392709	7392771	-	18.3211	28.8628	27.8307	chr3R	7390042	7392709	-	128.247	86.5885	177.421	chr3R	7385611	7390042	-	238.174	292.236	281.786
FBgn0028993	CG17594	scro	chr3LHet	207492	209196	+	0	0	3.47884	chr3LHet	209196	217609	+	0	3.60786	0	chr3LHet	217609	252455	+	238.174	288.628	20.8731
FBgn0262736	CG3161	Vha16-1	chr2R	2519616	2520633	-	109.926	50.51	24.3519	chr2R	2514974	2519616	-	54.9632	93.8042	128.717	chr2R	2512746	2514974	-	458.026	285.021	396.588
FBgn0023170	CG3997	RpL39	chr2R	19949913	19949952	-	128.247	699.924	709.684	chr2R	19949466	19949913	-	256.495	277.805	313.096	chr2R	19949375	19949466	-	238.174	277.805	438.334
FBgn0003204	CG1799	ras	chrX	10638534	10640217	+	0	10.8236	0	chrX	10640217	10642236	+	73.2842	54.1178	41.7461	chrX	10642236	10642839	+	567.953	277.805	17.3942
FBgn0029172	CG7923	Fad2	chr3L	11016634	11016638	+	18.3211	0	0	chr3L	11016638	11017706	+	5019.97	1630.75	2160.36	chr3L	11017706	11017946	+	128.247	263.373	313.096
FBgn0011284	CG11276	RpS4	chr3L	13034855	13035111	+	18.3211	14.4314	3.47884	chr3L	13035111	13036927	+	2491.66	1973.5	1715.07	chr3L	13036927	13037005	+	91.6053	245.334	184.379
FBgn0005630	CG12052	lola	chr2R	6421254	6430794	-	238.174	274.197	427.898	chr2R	6419508	6421254	-	18.3211	57.7257	97.4076	chr2R	6369711	6419508	-	494.669	245.334	250.477
FBgn0039830	CG1746	CG1746	chr3R	27044712	27045352	-	109.926	104.628	142.633	chr3R	27042735	27044712	-	201.532	436.55	452.249	chr3R	27041866	27042735	-	403.063	238.118	368.757
FBgn0000055	CG3481	Adh	chr2L	14615554	14616338	+	1355.76	876.709	2459.54	chr2L	14616338	14617244	+	12568.2	9005.21	33866.5	chr2L	14617244	14618902	+	109.926	234.511	469.644
FBgn0002868	CG9470	MtnA	chr3R	5609967	5610093	-	91.6053	97.4121	250.477	chr3R	5609580	5609967	-	128.247	162.353	146.111	chr3R	5609486	5609580	-	128.247	234.511	187.857
FBgn0025390	CG14796	Mur2B	chrX	1452205	1512188	-	91.6053	162.353	86.971	chrX	1446423	1452205	-	73.2842	21.6471	59.1403	chrX	1417586	1446423	-	164.89	234.511	153.069
FBgn0030608	CG9057	Lsd-2	chrX	14969973	14970236	-	54.9632	72.1571	45.2249	chrX	14966304	14969973	-	219.853	187.608	240.04	chrX	14965488	14966304	-	311.458	227.295	215.688
FBgn0039114	CG10374	Lsd-1	chr3R	19589578	19590343	+	18.3211	111.844	93.9287	chr3R	19590343	19592245	+	916.053	743.218	274.828	chr3R	19592245	19592388	+	18.3211	223.687	69.5768
FBgn0037135	CG7414	CG7414	chr3L	21817839	21818137	+	0	3.60786	17.3942	chr3L	21818137	21820037	+	54.9632	46.9021	83.4922	chr3L	21820037	21820956	+	439.705	223.687	706.205
FBgn0037548	CG7900	CG7900	chr3R	3919845	3919870	+	0	0	0	chr3R	3919870	3927530	+	109.926	202.04	93.9287	chr3R	3927530	3930805	+	421.384	216.471	66.098
FBgn0261560	CG8846	Thor	chr2L	3478433	3478615	+	0	3.60786	38.2673	chr2L	3478615	3479393	+	36.6421	36.0786	17.3942	chr2L	3479393	3479612	+	293.137	209.256	132.196
FBgn0039920	CG11360	CG11360	chr4	691767	701334	+	0	0	6.95768	chr4	701334	706666	+	109.926	72.1571	45.2249	chr4	706666	710221	+	458.026	205.648	17.3942
FBgn0052791	CG32791	CG32791	chrX	3424453	3465682	-	2161.88	2024.01	1687.24	chrX	3407035	3424453	-	0	14.4314	24.3519	chrX	3401277	3407035	-	622.916	202.04	27.8307
FBgn0034967	CG3186	eIF-5A	chr2R	19945346	19946008	+	91.6053	75.765	62.6192	chr2R	19946008	19946790	+	7841.41	3535.7	5778.36	chr2R	19946790	19947002	+	329.779	198.432	316.575
FBgn0086906	CG1915	sls	chr3L	2114297	2115611	-	18.3211	10.8236	38.2673	chr3L	2090988	2114297	-	421.384	129.883	807.091	chr3L	2039680	2090988	-	824.448	194.824	841.88
FBgn0083940	CG12102	CG34104	chrX	9980565	10016229	+	73.2842	90.1964	80.0134	chrX	10016229	10031936	+	0	3.60786	10.4365	chrX	10031936	10042911	+	128.247	191.216	13.9154
FBgn0033782	CG3850	sug	chr2R	8812071	8816436	+	0	39.6864	6.95768	chr2R	8816436	8818033	+	916.053	180.393	306.138	chr2R	8818033	8818149	+	128.247	184.001	146.111
FBgn0259242	CG12543	CG42340	chrX	6379099	6418356	-	0	205.648	52.1826	chrX	6361066	6379099	-	36.6421	36.0786	6.95768	chrX	6317155	6361066	-	91.6053	180.393	59.1403
FBgn0036191	CG7334	Sug	chr3L	11677083	11677681	+	0	0	10.4365	chr3L	11677681	11681560	+	164.89	50.51	17.3942	chr3L	11681560	11683255	+	458.026	180.393	27.8307
FBgn0053170	CG33170	CG33170	chr3L	22857699	22858640	+	0	0	0	chr3L	22858640	22859064	+	0	0	0	chr3L	22859064	22860635	+	164.89	180.393	83.4922
FBgn0025683	CG3164	CG3164	chr2L	128983	130791	-	73.2842	61.3335	66.098	chr2L	123128	128983	-	329.779	570.041	674.895	chr2L	122623	123128	-	183.211	176.785	219.167
FBgn0085450	CG7093	Snoo	chr2L	7976190	7984196	-	512.99	335.531	83.4922	chr2L	7958518	7976190	-	18.3211	72.1571	62.6192	chr2L	7891309	7958518	-	183.211	176.785	198.294
FBgn0010300	CG10719	brat	chr2L	19133815	19168145	+	91.6053	140.706	97.4076	chr2L	19168145	19171259	+	18.3211	7.21571	24.3519	chr2L	19171259	19179758	+	183.211	176.785	20.8731
FBgn0029738	CG4068	CG4068	chrX	4823634	4832133	-	36.6421	0	10.4365	chrX	4821616	4823634	-	0	7.21571	3.47884	chrX	4820696	4821616	-	128.247	176.785	128.717
FBgn0035978	CG4347	UGP	chr3L	9351741	9352035	-	0	0	10.4365	chr3L	9344842	9351741	-	274.816	613.335	1586.35	chr3L	9343966	9344842	-	109.926	173.177	466.165
FBgn0030521	CG10992	CG10992	chrX	13675962	13676203	-	36.6421	39.6864	90.4499	chrX	13674209	13675962	-	201.532	119.059	215.688	chrX	13673950	13674209	-	109.926	173.177	160.027
FBgn0261260	CG34352	Megalin	chrX	9366449	9394162	-	18.3211	57.7257	17.3942	chrX	9319452	9366449	-	54.9632	43.2943	59.1403	chrX	9253876	9319452	-	274.816	169.569	180.9
FBgn0032400	CG6770	CG6770	chr2L	12045975	12046100	-	0	7.21571	3.47884	chr2L	12045765	12045975	-	0	46.9021	62.6192	chr2L	12045345	12045765	-	238.174	169.569	208.731
FBgn0000064	CG6058	Ald	chr3R	22083742	22087313	-	36.6421	28.8628	66.098	chr3R	22082249	22083742	-	531.311	368.001	880.147	chr3R	22079790	22082249	-	256.495	165.961	309.617
FBgn0034070	CG8403	SP2353	chr2R	11919464	11925829	+	0	115.451	48.7038	chr2R	11925829	11933110	+	0	28.8628	10.4365	chr2R	11933110	11933760	+	54.9632	165.961	97.4076
FBgn0036199	CG7314	Bmcp	chr3L	11714033	11714224	+	0	0	6.95768	chr3L	11714224	11715910	+	18.3211	0	0	chr3L	11715910	11721218	+	91.6053	165.961	97.4076
FBgn0026372	CG7977	RpL23A	chr3L	1668626	1668654	-	0	7.21571	10.4365	chr3L	1667345	1668626	-	2161.88	699.924	1374.14	chr3L	1667191	1667345	-	164.89	158.746	180.9
FBgn0001219	CG4264	Hsc70-4	chr3R	11068369	11070081	+	36.6421	10.8236	52.1826	chr3R	11070081	11072037	+	567.953	681.885	946.245	chr3R	11072037	11072336	+	201.532	158.746	215.688
FBgn0034140	CG8317	CG8317	chr2R	12462768	12464087	-	36.6421	39.6864	52.1826	chr2R	12462405	12462768	-	54.9632	68.5492	52.1826	chr2R	12462083	12462405	-	274.816	158.746	121.759
FBgn0024189	CG33141	sns	chr2R	4686021	4686569	+	0	0	0	chr2R	4686569	4740107	+	54.9632	93.8042	93.9287	chr2R	4740107	4743142	+	677.879	158.746	93.9287
FBgn0052654	CG32654	Sec16	chrX	12490079	12491385	+	0	0	6.95768	chrX	12491385	12502790	+	91.6053	50.51	59.1403	chrX	12502790	12503943	+	238.174	158.746	20.8731
FBgn0004403	CG1524	RpS14a	chrX	7827774	7828066	+	0	21.6471	27.8307	chrX	7828066	7828581	+	622.916	209.256	535.742	chrX	7828581	7828710	+	567.953	155.138	480.08
FBgn0030421	CG3812	CG3812	chrX	12659298	12661196	+	0	18.0393	0	chrX	12661196	12664654	+	0	18.0393	0	chrX	12664654	12666884	+	293.137	155.138	24.3519
FBgn0263115	NA	NA	chrX	13795656	13879887	-	421.384	429.335	156.548	chrX	13777097	13795656	-	18.3211	43.2943	31.3096	chrX	13759894	13777097	-	91.6053	151.53	66.098
FBgn0015222	CG2216	Fer1HCH	chr3R	26213252	26213582	-	91.6053	39.6864	226.125	chr3R	26211705	26213252	-	366.421	162.353	452.249	chr3R	26211294	26211705	-	366.421	151.53	177.421
FBgn0086472	CG6684	RpS25	chr3R	7041983	7042005	-	0	0	0	chr3R	7041272	7041983	-	128.247	79.3728	156.548	chr3R	7040749	7041272	-	36.6421	151.53	236.561
FBgn0033461	CG12923	CG12923	chr2R	5775152	5775254	+	0	0	0	chr2R	5775254	5776226	+	0	0	0	chr2R	5776226	5778646	+	238.174	151.53	128.717
FBgn0003274	CG4918	RpLP2	chr2R	12473598	12473727	+	54.9632	144.314	76.5345	chr2R	12473727	12474069	+	219.853	259.766	368.757	chr2R	12474069	12474237	+	54.9632	147.922	260.913
FBgn0034501	CG13868	CG13868	chr2R	16198831	16204422	-	73.2842	133.491	90.4499	chr2R	16197077	16198831	-	128.247	173.177	180.9	chr2R	16196281	16197077	-	109.926	147.922	201.773
FBgn0039300	CG10423	RpS27	chr3R	21073160	21073194	-	0	7.21571	3.47884	chr3R	21072074	21073160	-	109.926	82.9807	184.379	chr3R	21071676	21072074	-	128.247	147.922	177.421
FBgn0035688	CG10289	CG10289	chr3L	6166536	6166980	-	0	0	0	chr3L	6162900	6166536	-	18.3211	39.6864	93.9287	chr3L	6158015	6162900	-	128.247	147.922	10.4365
FBgn0017418	CG5659	ari-1	chrX	18030693	18031718	-	0	0	6.95768	chrX	18026828	18030693	-	0	0	6.95768	chrX	18024424	18026828	-	128.247	147.922	3.47884
FBgn0039858	CG11525	CycG	chr3R	27427932	27438386	-	934.374	263.373	1617.66	chr3R	27424994	27427932	-	403.063	129.883	243.519	chr3R	27422363	27424994	-	348.1	144.314	146.111
FBgn0002607	CG2746	RpL19	chr2R	20856996	20857028	-	0	10.8236	0	chr2R	20856074	20856996	-	366.421	176.785	299.18	chr2R	20855967	20856074	-	128.247	144.314	156.548
FBgn0014184	CG16747	Oda	chr2R	8055935	8061767	-	128.247	39.6864	111.323	chr2R	8054902	8055935	-	219.853	119.059	354.842	chr2R	8054076	8054902	-	329.779	144.314	111.323
FBgn0040732	CG16926	CG16926	chr2R	15388557	15388828	-	36.6421	122.667	222.646	chr2R	15388028	15388557	-	164.89	285.021	333.969	chr2R	15387799	15388028	-	109.926	140.706	198.294
FBgn0261642	CG33197	mbl	chr2R	13104053	13163379	+	238.174	263.373	222.646	chr2R	13163379	13183405	+	73.2842	18.0393	41.7461	chr2R	13183405	13266881	+	164.89	140.706	135.675
FBgn0022160	CG8256	Gpo-1	chr2R	11748207	11750251	-	91.6053	25.255	27.8307	chr2R	11745383	11748207	-	183.211	79.3728	48.7038	chr2R	11745255	11745383	-	109.926	140.706	149.59
FBgn0262026	CG42837	CG42837	chr2R	12084552	12084832	+	36.6421	25.255	107.844	chr2R	12084832	12085021	+	18.3211	28.8628	34.7884	chr2R	12085021	12086883	+	329.779	140.706	361.8
FBgn0034795	CG3695	MED23	chr2R	18776506	18776536	+	0	0	0	chr2R	18776536	18781672	+	0	10.8236	20.8731	chr2R	18781672	18783261	+	0	140.706	121.759
FBgn0260441	CG11271	RpS12	chr3L	13016451	13016608	+	109.926	75.765	17.3942	chr3L	13016608	13017737	+	4122.24	1966.28	1836.83	chr3L	13017737	13017862	+	91.6053	137.098	177.421
FBgn0029176	CG11901	Ef1gamma	chr3R	25045887	25046018	+	18.3211	21.6471	3.47884	chr3R	25046018	25047498	+	2400.06	793.728	1363.71	chr3R	25047498	25047831	+	403.063	137.098	278.307
FBgn0261619	CG5119	pAbp	chr2R	14027582	14029011	+	54.9632	28.8628	48.7038	chr2R	14029011	14032725	+	1392.4	721.571	1339.35	chr2R	14032725	14034696	+	219.853	137.098	243.519
FBgn0013770	CG6692	Cp1	chr2R	9848163	9854436	+	531.311	321.099	250.477	chr2R	9854436	9855246	+	348.1	317.491	240.04	chr2R	9855246	9855486	+	36.6421	137.098	59.1403
FBgn0263396	NA	NA	chr3R	9471641	9471755	-	54.9632	10.8236	24.3519	chr3R	9467910	9471641	-	91.6053	75.765	104.365	chr3R	9460678	9467910	-	512.99	137.098	243.519
FBgn0001235	CG17117	hth	chr3R	6438721	6464386	-	0	25.255	17.3942	chr3R	6411389	6438721	-	0	50.51	55.6615	chr3R	6335568	6411389	-	36.6421	137.098	100.886
FBgn0003162	CG9441	Pu	chr2R	17062821	17066797	+	0	32.4707	3.47884	chr2R	17066797	17067163	+	18.3211	10.8236	0	chr2R	17067163	17070119	+	146.568	137.098	128.717
FBgn0044510	CG40049	mRpS5	chr3L	24530334	24530573	+	18.3211	0	0	chr3L	24530573	24531011	+	0	0	0	chr3L	24531011	24536634	+	183.211	137.098	34.7884
FBgn0012034	CG9390	AcCoAS	chr3L	21266662	21273081	-	238.174	75.765	191.336	chr3L	21264804	21266662	-	384.742	393.256	549.657	chr3L	21263821	21264804	-	183.211	133.491	327.011
FBgn0263120	NA	NA	chr2R	4553317	4563977	+	164.89	104.628	274.828	chr2R	4563977	4569110	+	458.026	515.923	723.599	chr2R	4569110	4570296	+	164.89	129.883	156.548
FBgn0032482	CG5547	Pect	chr2L	13203767	13209482	+	36.6421	57.7257	55.6615	chr2L	13209482	13210228	+	54.9632	122.667	111.323	chr2L	13210228	13210848	+	109.926	129.883	59.1403
FBgn0039697	CG7834	CG7834	chr3R	25628562	25628675	-	0	0	0	chr3R	25627670	25628562	-	109.926	176.785	333.969	chr3R	25627447	25627670	-	18.3211	129.883	135.675
FBgn0034345	CG5174	CG5174	chr2R	14308914	14310789	+	0	3.60786	3.47884	chr2R	14310789	14312952	+	54.9632	7.21571	10.4365	chr2R	14312952	14313732	+	403.063	129.883	187.857
FBgn0004395	CG4620	unk	chr3R	18983565	18983592	-	0	0	0	chr3R	18979661	18983565	-	54.9632	7.21571	41.7461	chr3R	18975962	18979661	-	348.1	129.883	24.3519
FBgn0085384	CG12492	CG34355	chr3R	19646313	19647251	+	0	0	0	chr3R	19647251	19656055	+	3334.43	6587.94	9424.18	chr3R	19656055	19676543	+	0	126.275	52.1826
FBgn0024733	CG17521	Qm	chr3L	23088397	23088571	-	18.3211	25.255	24.3519	chr3L	23086813	23088397	-	366.421	328.315	480.08	chr3L	23086289	23086813	-	91.6053	126.275	73.0557
FBgn0027590	CG16936	CG16936	chr2R	20655092	20655697	-	0	39.6864	41.7461	chr2R	20654363	20655092	-	238.174	299.452	274.828	chr2R	20654240	20654363	-	18.3211	126.275	121.759
FBgn0050412	CG30412	CG30412	chr2R	19206860	19206871	-	0	0	0	chr2R	19205884	19206860	-	0	0	0	chr2R	19205711	19205884	-	18.3211	126.275	73.0557
FBgn0261599	CG8495	RpS29	chr3R	5603766	5603856	+	0	10.8236	66.098	chr3R	5603856	5604507	+	146.568	223.687	309.617	chr3R	5604507	5604800	+	54.9632	122.667	125.238
FBgn0020660	CG10837	eIF-4B	chr2RHet	2901751	2902204	+	36.6421	28.8628	31.3096	chr2RHet	2902204	2902396	+	0	0	6.95768	chr2RHet	2902396	2917318	+	73.2842	122.667	135.675
FBgn0003360	CG16944	sesB	chrX	10676709	10680940	-	146.568	82.9807	114.802	chrX	10675653	10676709	-	1374.08	1111.22	1972.5	chrX	10674925	10675653	-	384.742	119.059	233.082
FBgn0259682	CG15092	CG42351	chr2R	14647117	14648587	-	91.6053	198.432	86.971	chr2R	14645941	14647117	-	36.6421	194.824	121.759	chr2R	14644578	14645941	-	54.9632	119.059	86.971
FBgn0001942	CG9075	eIF-4a	chr2L	5981763	5983009	+	54.9632	14.4314	20.8731	chr2L	5983009	5985170	+	329.779	313.883	521.826	chr2L	5985170	5985793	+	164.89	119.059	205.252
FBgn0000100	CG7490	RpLP0	chr3L	22068966	22069387	+	36.6421	36.0786	59.1403	chr3L	22069387	22070415	+	403.063	274.197	469.644	chr3L	22070415	22070587	+	128.247	119.059	198.294
FBgn0004838	CG10377	Hrb27C	chr2L	6920703	6923905	+	54.9632	43.2943	59.1403	chr2L	6923905	6925455	+	91.6053	39.6864	93.9287	chr2L	6925455	6932057	+	238.174	119.059	153.069
FBgn0261618	CG14065	larp	chr3R	24149456	24162162	-	54.9632	14.4314	27.8307	chr3R	24146303	24149456	-	36.6421	36.0786	45.2249	chr3R	24143904	24146303	-	403.063	119.059	52.1826
FBgn0030791	CG9132	CG9132	chrX	16693568	16694741	-	0	14.4314	0	chrX	16692665	16693568	-	73.2842	21.6471	17.3942	chrX	16690930	16692665	-	201.532	119.059	24.3519
FBgn0022708	CG3140	Adk2	chr2R	19911720	19911841	+	0	0	0	chr2R	19911841	19913170	+	36.6421	21.6471	20.8731	chr2R	19913170	19913400	+	201.532	119.059	205.252
FBgn0033010	CG3136	Atf6	chr2R	1032237	1035683	+	73.2842	86.5885	80.0134	chr2R	1035683	1041535	+	91.6053	90.1964	66.098	chr2R	1041535	1042261	+	494.669	115.451	3.47884
FBgn0031285	CG3662	CG3662	chr2L	821421	821551	+	0	0	0	chr2L	821551	823776	+	91.6053	57.7257	66.098	chr2L	823776	824337	+	128.247	115.451	45.2249
FBgn0010198	CG2033	RpS15Aa	chrX	13230410	13231687	-	0	3.60786	10.4365	chrX	13230017	13230410	-	54.9632	54.1178	100.886	chrX	13229805	13230017	-	164.89	115.451	208.731
FBgn0261811	CG11940	pico	chrX	19730553	19746092	-	109.926	25.255	34.7884	chrX	19727371	19730553	-	54.9632	14.4314	31.3096	chrX	19724247	19727371	-	274.816	115.451	20.8731
FBgn0034405	CG15102	Jheh2	chr2R	14745355	14745443	-	0	0	24.3519	chr2R	14744150	14745355	-	128.247	39.6864	66.098	chr2R	14743271	14744150	-	36.6421	115.451	86.971
FBgn0033183	CG1620	CG1620	chr2R	3383766	3383812	-	0	0	0	chr2R	3382328	3383766	-	54.9632	3.60786	0	chr2R	3381310	3382328	-	256.495	115.451	17.3942
FBgn0031054	CG14216	CG14216	chrX	19558593	19558678	+	0	0	0	chrX	19558678	19559386	+	18.3211	0	6.95768	chrX	19559386	19560908	+	183.211	115.451	6.95768
FBgn0085443	CG33175	spri	chrX	10404461	10479455	-	531.311	389.648	107.844	chrX	10390814	10404461	-	0	3.60786	0	chrX	10384101	10390814	-	36.6421	111.844	59.1403
FBgn0000721	CG10033	for	chr2L	3627438	3656951	-	384.742	277.805	476.601	chr2L	3622777	3627438	-	73.2842	86.5885	62.6192	chr2L	3622070	3622777	-	164.89	111.844	76.5345
FBgn0029092	CG11804	ced-6	chr2R	5325200	5332439	-	109.926	18.0393	107.844	chr2R	5322779	5325200	-	256.495	202.04	198.294	chr2R	5322173	5322779	-	164.89	111.844	41.7461
FBgn0002626	CG7939	RpL32	chr3R	25871501	25871880	-	36.6421	3.60786	31.3096	chr3R	25871034	25871501	-	293.137	216.471	372.236	chr3R	25870950	25871034	-	73.2842	111.844	146.111
FBgn0066084	CG30425	RpL41	chr2R	20791415	20791452	-	18.3211	90.1964	97.4076	chr2R	20791245	20791415	-	0	18.0393	59.1403	chr2R	20790939	20791245	-	36.6421	111.844	93.9287
FBgn0015790	CG5771	Rab11	chr3R	16937129	16937537	+	36.6421	14.4314	31.3096	chr3R	16937537	16941106	+	91.6053	25.255	34.7884	chr3R	16941106	16941868	+	73.2842	111.844	132.196
FBgn0039993	CG17691	CG17691	chrU	1178800	1178970	+	0	0	0	chrU	1178970	1179347	+	0	0	3.47884	chrU	1179347	1184774	+	54.9632	111.844	93.9287
FBgn0050497	CG30497	CG30497	chr2R	3666969	3670142	-	91.6053	32.4707	24.3519	chr2R	3627781	3666969	-	512.99	436.55	981.033	chr2R	3624523	3627781	-	219.853	108.236	128.717
FBgn0052423	CG32423	shep	chr3L	5163414	5271044	-	73.2842	137.098	125.238	chr3L	5155566	5163414	-	0	43.2943	31.3096	chr3L	5148920	5155566	-	183.211	108.236	173.942
FBgn0037636	CG9821	CG9821	chr3R	4644442	4646386	-	439.705	158.746	132.196	chr3R	4643584	4644442	-	18.3211	3.60786	38.2673	chr3R	4640406	4643584	-	494.669	108.236	146.111
FBgn0250814	CG4169	CG4169	chr3L	16577223	16577499	+	18.3211	10.8236	20.8731	chr3L	16577499	16579124	+	91.6053	133.491	191.336	chr3L	16579124	16579211	+	18.3211	108.236	31.3096
FBgn0039359	CG4759	RpL27	chr3R	21510224	21510773	-	0	3.60786	10.4365	chr3R	21509816	21510224	-	91.6053	79.3728	156.548	chr3R	21509344	21509816	-	54.9632	108.236	173.942
FBgn0000253	CG8472	Cam	chr2R	8146902	8152177	+	73.2842	21.6471	24.3519	chr2R	8152177	8161299	+	91.6053	36.0786	69.5768	chr2R	8161299	8162130	+	128.247	108.236	97.4076
FBgn0034802	CG3800	CG3800	chr2R	18824035	18824246	-	18.3211	7.21571	20.8731	chr2R	18823537	18824035	-	0	3.60786	10.4365	chr2R	18822091	18823537	-	109.926	108.236	80.0134
FBgn0005410	CG1903	sno	chrX	13105135	13105699	-	0	0	0	chrX	13097728	13105135	-	0	3.60786	0	chrX	13089531	13097728	-	18.3211	108.236	59.1403
FBgn0022063	CG10228	Pcf11	chr2R	10757736	10758575	-	0	0	0	chr2R	10757475	10757736	-	0	0	0	chr2R	10748660	10757475	-	274.816	108.236	86.971
FBgn0003076	CG5165	Pgm	chr3L	16121590	16121631	-	0	3.60786	6.95768	chr3L	16119236	16121590	-	494.669	389.648	445.292	chr3L	16119117	16119236	-	109.926	104.628	139.154
FBgn0002121	CG2671	l(2)gl	chr2L	17136	21376	-	18.3211	10.8236	55.6615	chr2L	11214	17136	-	164.89	119.059	97.4076	chr2L	9838	11214	-	36.6421	104.628	0
FBgn0260934	CG8201	par-1	chr2R	15343678	15356475	+	73.2842	36.0786	48.7038	chr2R	15356475	15368668	+	128.247	75.765	125.238	chr2R	15368668	15371978	+	384.742	104.628	257.434
FBgn0263112	NA	NA	chr4	1219483	1222818	+	54.9632	10.8236	10.4365	chr4	1222818	1226517	+	183.211	36.0786	59.1403	chr4	1226517	1227176	+	128.247	104.628	10.4365
FBgn0027548	CG2910	nito	chr2R	3849990	3850347	+	0	0	0	chr2R	3850347	3852787	+	0	7.21571	24.3519	chr2R	3852787	3857320	+	91.6053	104.628	31.3096
FBgn0259214	CG42314	PMCA	chr4	376092	379543	-	0	3.60786	13.9154	chr4	355666	376092	-	476.348	248.942	327.011	chr4	348818	355666	-	91.6053	101.02	31.3096
FBgn0036825	CG6846	RpL26	chr3L	18891974	18892419	+	18.3211	10.8236	13.9154	chr3L	18892419	18892869	+	183.211	173.177	365.278	chr3L	18892869	18893017	+	201.532	101.02	177.421
FBgn0031995	CG8475	CG8475	chr2L	8196815	8196893	-	0	3.60786	3.47884	chr2L	8194921	8196815	-	0	25.255	10.4365	chr2L	8190953	8194921	-	36.6421	101.02	97.4076
FBgn0037085	CG7204	Neu2	chr3L	21483101	21483686	-	0	3.60786	0	chr3L	21481952	21483101	-	0	7.21571	0	chr3L	21477990	21481952	-	36.6421	101.02	13.9154
FBgn0263006	NA	NA	chr2R	19820307	19823408	-	54.9632	68.5492	66.098	chr2R	19816753	19820307	-	366.421	245.334	497.474	chr2R	19814478	19816753	-	109.926	97.4121	100.886
FBgn0036316	CG10960	CG10960	chr3L	12820658	12836206	-	201.532	75.765	257.434	chr3L	12818838	12820658	-	238.174	209.256	361.8	chr3L	12817979	12818838	-	164.89	97.4121	170.463
FBgn0019624	CG14724	CoVa	chr3R	7645080	7645433	+	0	7.21571	0	chr3R	7645433	7645883	+	36.6421	21.6471	45.2249	chr3R	7645883	7646021	+	109.926	97.4121	27.8307
FBgn0025456	CG5413	CREG	chr3R	13219981	13220362	-	0	0	0	chr3R	13219212	13219981	-	18.3211	10.8236	38.2673	chr3R	13218993	13219212	-	54.9632	97.4121	48.7038
FBgn0003042	CG32443	Pc	chr3L	21311010	21311120	-	0	3.60786	0	chr3L	21309523	21311010	-	0	0	10.4365	chr3L	21299237	21309523	-	36.6421	97.4121	17.3942
FBgn0263749	NA	NA	chr3R	5165937	5180477	+	732.842	472.629	615.755	chr3R	5180477	5184126	+	2308.45	930.827	1349.79	chr3R	5184126	5188666	+	274.816	93.8042	135.675
FBgn0029897	CG3203	RpL17	chrX	6637171	6638290	-	54.9632	32.4707	20.8731	chrX	6635809	6637171	-	1465.68	905.572	1186.29	chrX	6635569	6635809	-	256.495	93.8042	128.717
FBgn0264494	NA	NA	chr2L	1732525	1741700	+	183.211	54.1178	156.548	chr2L	1741700	1750086	+	366.421	349.962	476.601	chr2L	1750086	1750613	+	18.3211	93.8042	66.098
FBgn0035087	CG2765	CG2765	chr2R	20849203	20852606	-	109.926	82.9807	128.717	chr2R	20848369	20849203	-	238.174	216.471	111.323	chr2R	20847361	20848369	-	201.532	93.8042	146.111
FBgn0031645	CG3036	CG3036	chr2L	4892114	4893954	+	0	10.8236	45.2249	chr2L	4893954	4903153	+	18.3211	147.922	153.069	chr2L	4903153	4903889	+	73.2842	93.8042	80.0134
FBgn0051140	CG31140	CG31140	chr3R	19788901	19792312	+	0	36.0786	17.3942	chr3R	19792312	19799353	+	0	36.0786	24.3519	chr3R	19799353	19808954	+	18.3211	93.8042	48.7038
FBgn0004828	CG8989	His3.3B	chrX	9048694	9050721	-	0	21.6471	24.3519	chrX	9048144	9048694	-	54.9632	25.255	76.5345	chrX	9046555	9048144	-	732.842	93.8042	292.223
FBgn0034638	CG10433	CG10433	chr2R	17494297	17494458	-	18.3211	3.60786	0	chr2R	17493830	17494297	-	73.2842	25.255	38.2673	chr2R	17493180	17493830	-	128.247	93.8042	52.1826
FBgn0037270	CG9769	CG9769	chr3R	539807	539918	-	0	3.60786	0	chr3R	538964	539807	-	36.6421	25.255	38.2673	chr3R	538603	538964	-	54.9632	93.8042	80.0134
FBgn0030640	CG6294	CG6294	chrX	15356745	15356860	+	0	0	0	chrX	15356860	15358441	+	0	7.21571	10.4365	chrX	15358441	15360845	+	36.6421	93.8042	59.1403
FBgn0028470	CG5208	Patr-1	chr3R	12869289	12869371	+	0	0	0	chr3R	12869371	12872851	+	0	3.60786	20.8731	chr3R	12872851	12873444	+	219.853	93.8042	13.9154
FBgn0013272	CG5820	Gp150	chr2R	18205166	18210474	+	36.6421	14.4314	66.098	chr2R	18210474	18216029	+	421.384	699.924	845.359	chr2R	18216029	18216933	+	91.6053	90.1964	86.971
FBgn0045823	CG16707	vsg	chr3L	9707423	9707650	+	0	7.21571	41.7461	chr3L	9707650	9709562	+	1392.4	685.492	1621.14	chr3L	9709562	9710816	+	421.384	90.1964	191.336
FBgn0040827	CG13315	CG13315	chr3L	9089975	9090110	+	109.926	46.9021	76.5345	chr3L	9090110	9090320	+	164.89	173.177	156.548	chr3L	9090320	9090596	+	36.6421	90.1964	90.4499
FBgn0261597	CG10305	RpS26	chr2L	18443062	18443228	-	18.3211	104.628	59.1403	chr2L	18442717	18443062	-	146.568	108.236	107.844	chr2L	18442034	18442717	-	146.568	90.1964	114.802
FBgn0013576	CG32464	l(3)82Fd	chr3R	1160293	1176165	-	36.6421	39.6864	6.95768	chr3R	1119779	1160293	-	0	57.7257	100.886	chr3R	1095837	1119779	-	183.211	90.1964	337.448
FBgn0033250	CG14762	CG14762	chr2R	3900233	3901259	-	0	21.6471	17.3942	chr2R	3898316	3900233	-	36.6421	32.4707	52.1826	chr2R	3896623	3898316	-	18.3211	90.1964	55.6615
FBgn0037715	CG9399	CG9399	chr3R	5399241	5399927	-	36.6421	10.8236	3.47884	chr3R	5398218	5399241	-	36.6421	43.2943	3.47884	chr3R	5397632	5398218	-	366.421	90.1964	146.111
FBgn0032191	CG5734	CG5734	chr2L	10206841	10206961	-	0	0	0	chr2L	10205368	10206841	-	36.6421	0	27.8307	chr2L	10204756	10205368	-	146.568	90.1964	6.95768
FBgn0032170	CG4658	CG4658	chr2L	9957286	9957588	+	0	0	0	chr2L	9957588	9959720	+	18.3211	0	41.7461	chr2L	9959720	9960168	+	36.6421	90.1964	17.3942
FBgn0259933	CG42456	CG42456	chr3L	3319554	3319796	+	0	0	0	chr3L	3319796	3320651	+	0	0	6.95768	chr3L	3320651	3322489	+	18.3211	90.1964	80.0134
FBgn0015288	CG7434	RpL22	chrX	659128	659172	-	36.6421	43.2943	66.098	chrX	656757	659128	-	1025.98	1360.16	1555.04	chrX	656592	656757	-	18.3211	86.5885	111.323
FBgn0262614	CG9731	pyd	chr3R	4690912	4757599	-	1648.9	837.022	267.871	chr3R	4662310	4690912	-	274.816	162.353	229.604	chr3R	4652789	4662310	-	91.6053	86.5885	177.421
FBgn0085195	CG34166	CG34166	chr2L	14743252	14743295	+	0	21.6471	20.8731	chr2L	14743295	14743618	+	201.532	595.296	372.236	chr2L	14743618	14743725	+	18.3211	86.5885	27.8307
FBgn0002719	CG10120	Men	chr3R	8545256	8548267	-	109.926	32.4707	111.323	chr3R	8539193	8545256	-	769.484	501.492	1217.59	chr3R	8538824	8539193	-	366.421	86.5885	330.49
FBgn0032773	CG15825	fon	chr2L	19386135	19386202	-	54.9632	155.138	34.7884	chr2L	19383609	19386135	-	54.9632	144.314	100.886	chr2L	19383386	19383609	-	0	86.5885	34.7884
FBgn0014002	CG6988	Pdi	chr3L	15131860	15135692	-	146.568	169.569	320.053	chr3L	15131287	15131860	-	54.9632	75.765	149.59	chr3L	15130837	15131287	-	201.532	86.5885	173.942
FBgn0016917	CG4257	Stat92E	chr3R	16367022	16378034	-	54.9632	86.5885	219.167	chr3R	16363130	16367022	-	146.568	101.02	205.252	chr3R	16361404	16363130	-	146.568	86.5885	191.336
FBgn0005671	CG17369	Vha55	chr3R	8453243	8453436	-	0	14.4314	10.4365	chr3R	8450488	8453243	-	311.458	111.844	132.196	chr3R	8449483	8450488	-	146.568	86.5885	41.7461
FBgn0052672	CG32672	Atg8a	chrX	10662103	10662368	-	0	0	34.7884	chrX	10659490	10662103	-	73.2842	61.3335	69.5768	chrX	10658910	10659490	-	183.211	86.5885	52.1826
FBgn0027493	CG17273	CG17273	chr3R	16656168	16656337	-	36.6421	3.60786	13.9154	chr3R	16650861	16656168	-	73.2842	32.4707	55.6615	chr3R	16650388	16650861	-	164.89	86.5885	34.7884
FBgn0039182	CG5728	CG5728	chr3R	20158943	20159036	-	0	0	0	chr3R	20154410	20158943	-	18.3211	28.8628	31.3096	chr3R	20154176	20154410	-	201.532	86.5885	83.4922
FBgn0031057	CG14224	Ubqn	chrX	19577780	19578033	+	0	0	0	chrX	19578033	19580099	+	18.3211	25.255	10.4365	chrX	19580099	19581273	+	183.211	86.5885	142.633
FBgn0020622	CG2699	Pi3K21B	chr2L	297879	302065	+	73.2842	18.0393	17.3942	chr2L	302065	302659	+	73.2842	0	0	chr2L	302659	305233	+	128.247	86.5885	45.2249
FBgn0035001	CG4527	slik	chr2R	20288892	20290203	-	0	3.60786	3.47884	chr2R	20283541	20288892	-	54.9632	7.21571	34.7884	chr2R	20279751	20283541	-	842.769	86.5885	139.154
FBgn0036353	CG10171	CG10171	chr3L	13380874	13380933	-	0	0	0	chr3L	13379814	13380874	-	0	7.21571	6.95768	chr3L	13379045	13379814	-	274.816	86.5885	10.4365
FBgn0037215	CG12582	CG12582	chr3R	22930	23136	+	0	3.60786	0	chr3R	23136	23331	+	0	3.60786	0	chr3R	23331	30287	+	54.9632	86.5885	69.5768
FBgn0000559	CG2238	Ef2b	chr2L	21682041	21682116	-	0	14.4314	48.7038	chr2L	21678310	21682041	-	2509.98	1692.08	3287.51	chr2L	21678049	21678310	-	91.6053	82.9807	83.4922
FBgn0260228	CG42502	CG42502	chr2L	18810871	18810986	-	439.705	573.649	410.503	chr2L	18810584	18810871	-	36.6421	72.1571	52.1826	chr2L	18810035	18810584	-	54.9632	82.9807	104.365
FBgn0001218	CG4147	Hsc70-3	chrX	11699054	11701212	-	54.9632	25.255	45.2249	chrX	11696645	11699054	-	677.879	364.393	612.276	chrX	11695728	11696645	-	36.6421	82.9807	80.0134
FBgn0039857	CG11522	RpL6	chr3R	27421880	27421926	-	91.6053	115.451	41.7461	chr3R	27420645	27421880	-	586.274	234.511	410.503	chr3R	27420513	27420645	-	164.89	82.9807	93.9287
FBgn0037912	CG6782	sea	chr3R	7386899	7392771	-	274.816	227.295	344.405	chr3R	7385886	7386899	-	0	93.8042	90.4499	chr3R	7385611	7385886	-	91.6053	82.9807	45.2249
FBgn0036428	CG9238	CG9238	chr3L	14540512	14544075	-	109.926	119.059	184.379	chr3L	14535218	14540512	-	146.568	176.785	260.913	chr3L	14534036	14535218	-	164.89	82.9807	240.04
FBgn0000370	CG8669	crc	chr2L	21310865	21315507	+	219.853	147.922	219.167	chr2L	21315507	21319057	+	128.247	43.2943	132.196	chr2L	21319057	21319527	+	164.89	82.9807	104.365
FBgn0261592	CG10944	RpS6	chrX	7794953	7795362	-	0	36.0786	20.8731	chrX	7793786	7794953	-	73.2842	129.883	212.209	chrX	7793652	7793786	-	18.3211	82.9807	142.633
FBgn0005533	CG3922	RpS17	chr3L	9422797	9422921	-	36.6421	0	3.47884	chr3L	9421973	9422797	-	164.89	162.353	264.392	chr3L	9421894	9421973	-	54.9632	82.9807	135.675
FBgn0261015	CG11776	Pif1A	chr3R	4609153	4626898	-	201.532	97.4121	271.35	chr3R	4606705	4609153	-	36.6421	14.4314	31.3096	chr3R	4600007	4606705	-	348.1	82.9807	236.561
FBgn0085370	CG15159	Pde11	chr2L	18546717	18571648	-	91.6053	54.1178	76.5345	chr2L	18534130	18546717	-	73.2842	32.4707	34.7884	chr2L	18532727	18534130	-	128.247	82.9807	24.3519
FBgn0261608	CG5827	RpL37A	chr2L	5070956	5071154	+	0	7.21571	17.3942	chr2L	5071154	5071755	+	54.9632	79.3728	93.9287	chr2L	5071755	5071904	+	18.3211	82.9807	86.971
FBgn0021872	CG9415	Xbp1	chr2R	17031049	17031381	+	0	7.21571	6.95768	chr2R	17031381	17032965	+	54.9632	61.3335	86.971	chr2R	17032965	17033255	+	91.6053	82.9807	83.4922
FBgn0037213	CG12581	CG12581	chr3R	353	1114	+	36.6421	14.4314	0	chr3R	1114	9771	+	0	21.6471	38.2673	chr3R	9771	10195	+	91.6053	82.9807	62.6192
FBgn0260462	CG12163	CG12163	chr3R	1077253	1077468	-	0	14.4314	10.4365	chr3R	1069031	1077253	-	18.3211	3.60786	13.9154	chr3R	1063372	1069031	-	256.495	82.9807	166.984
FBgn0024232	CG18471	gprs	chr2R	12528747	12530456	+	0	0	0	chr2R	12530456	12533510	+	0	14.4314	0	chr2R	12533510	12538455	+	36.6421	82.9807	13.9154
FBgn0043799	CG31381	CG31381	chr3R	20702789	20703073	+	0	0	0	chr3R	20703073	20704507	+	0	0	6.95768	chr3R	20704507	20707202	+	54.9632	82.9807	121.759
FBgn0027339	CG11352	jim	chr3L	22794414	22828294	-	531.311	653.022	125.238	chr3L	22791011	22794414	-	0	14.4314	27.8307	chr3L	22782332	22791011	-	384.742	79.3728	3.47884
FBgn0034743	CG4046	RpS16	chr2R	18493625	18493662	+	0	3.60786	17.3942	chr2R	18493662	18495405	+	879.411	580.865	869.71	chr2R	18495405	18495500	+	18.3211	79.3728	118.281
FBgn0005278	CG2674	Sam-S	chr2L	106902	109750	+	0	46.9021	52.1826	chr2L	109750	113542	+	219.853	140.706	173.942	chr2L	113542	114210	+	329.779	79.3728	215.688
FBgn0037874	CG4800	Tctp	chr3R	7035974	7036102	+	36.6421	79.3728	114.802	chr3R	7036102	7036621	+	91.6053	86.5885	243.519	chr3R	7036621	7037004	+	109.926	79.3728	118.281
FBgn0016926	CG4710	Pino	chr2L	1117499	1128953	-	91.6053	119.059	86.971	chr2L	1115733	1117499	-	18.3211	43.2943	27.8307	chr2L	1114653	1115733	-	36.6421	79.3728	73.0557
FBgn0085405	CG13845	CG34376	chr3R	18273761	18274137	+	36.6421	14.4314	27.8307	chr3R	18274137	18284956	+	54.9632	108.236	62.6192	chr3R	18284956	18286472	+	36.6421	79.3728	52.1826
FBgn0003261	CG10279	Rm62	chr3R	1830938	1834301	-	73.2842	7.21571	52.1826	chr3R	1826884	1830938	-	293.137	111.844	208.731	chr3R	1826147	1826884	-	238.174	79.3728	27.8307
FBgn0023441	CG8205	fus	chr2R	11551609	11564174	-	201.532	111.844	236.561	chr2R	11549526	11551609	-	0	0	34.7884	chr2R	11544822	11549526	-	274.816	79.3728	142.633
FBgn0262743	CG2637	Fs(2)Ket	chr2L	20734709	20735372	+	36.6421	28.8628	34.7884	chr2L	20735372	20738902	+	18.3211	46.9021	20.8731	chr2L	20738902	20750941	+	164.89	79.3728	24.3519
FBgn0014020	CG8416	Rho1	chr2R	11990190	11991123	+	36.6421	50.51	69.5768	chr2R	11991123	11993556	+	73.2842	3.60786	27.8307	chr2R	11993556	11994734	+	18.3211	79.3728	365.278
FBgn0037328	CG2099	RpL35A	chr3R	1292096	1292816	-	0	7.21571	0	chr3R	1291429	1292096	-	36.6421	21.6471	45.2249	chr3R	1291351	1291429	-	128.247	79.3728	156.548
FBgn0041342	CG1049	Cct1	chr3L	1546091	1550793	+	18.3211	7.21571	17.3942	chr3L	1550793	1552626	+	18.3211	21.6471	6.95768	chr3L	1552626	1553236	+	73.2842	79.3728	118.281
FBgn0051536	CG31536	Cdep	chr3R	736277	743595	+	36.6421	21.6471	34.7884	chr3R	743595	749572	+	18.3211	3.60786	10.4365	chr3R	749572	771298	+	54.9632	79.3728	69.5768
FBgn0035059	CG3894	CG3894	chr2R	20650686	20650777	+	0	0	0	chr2R	20650777	20651323	+	0	7.21571	10.4365	chr2R	20651323	20654273	+	73.2842	79.3728	69.5768
FBgn0033458	CG18446	CG18446	chr2R	5758974	5759254	+	0	0	0	chr2R	5759254	5760780	+	18.3211	3.60786	0	chr2R	5760780	5761151	+	256.495	79.3728	3.47884
FBgn0015623	CG11567	Cpr	chr2L	6338835	6343809	+	219.853	205.648	260.913	chr2L	6343809	6345887	+	366.421	487.06	605.318	chr2L	6345887	6346280	+	219.853	75.765	198.294
FBgn0015221	CG1469	Fer2LCH	chr3R	26213525	26214932	+	36.6421	25.255	52.1826	chr3R	26214932	26215984	+	696.2	414.903	480.08	chr3R	26215984	26216306	+	73.2842	75.765	76.5345
FBgn0263131	NA	NA	chr3L	16523733	16536318	-	18.3211	28.8628	10.4365	chr3L	16495390	16523733	-	219.853	371.609	31.3096	chr3L	16484937	16495390	-	91.6053	75.765	20.8731
FBgn0016122	CG10593	Acer	chr2L	8521932	8522277	+	0	3.60786	3.47884	chr2L	8522277	8524780	+	73.2842	328.315	396.588	chr2L	8524780	8524884	+	0	75.765	48.7038
FBgn0032774	CG17549	CG17549	chr2L	19388534	19390070	-	36.6421	18.0393	38.2673	chr2L	19387169	19388534	-	622.916	230.903	191.336	chr2L	19387049	19387169	-	219.853	75.765	48.7038
FBgn0261602	CG1263	RpL8	chr3L	2587455	2587752	+	54.9632	25.255	27.8307	chr3L	2587752	2588716	+	183.211	151.53	379.194	chr3L	2588716	2588883	+	0	75.765	111.323
FBgn0004432	CG9916	Cyp1	chrX	16214369	16214445	-	0	0	0	chrX	16212214	16214369	-	183.211	158.746	337.448	chrX	16211705	16212214	-	36.6421	75.765	107.844
FBgn0026252	CG7935	msk	chr3L	8109278	8109539	+	18.3211	3.60786	10.4365	chr3L	8109539	8114111	+	128.247	147.922	163.506	chr3L	8114111	8114679	+	128.247	75.765	55.6615
FBgn0083919	CG30084	Zasp52	chr2R	11690976	11704509	-	0	54.1178	76.5345	chr2R	11668187	11690976	-	18.3211	57.7257	118.281	chr2R	11650069	11668187	-	54.9632	75.765	128.717
FBgn0004509	CG10772	Fur1	chr3R	21223216	21298778	-	36.6421	68.5492	121.759	chr3R	21210524	21223216	-	0	18.0393	6.95768	chr3R	21173089	21210524	-	18.3211	75.765	114.802
FBgn0028670	CG18617	Vha100-2	chr3R	14219110	14224891	-	18.3211	10.8236	27.8307	chr3R	14216346	14219110	-	164.89	43.2943	52.1826	chr3R	14216044	14216346	-	146.568	75.765	10.4365
FBgn0026577	CG8677	CG8677	chr2L	21221311	21221551	+	0	0	3.47884	chr2L	21221551	21231108	+	91.6053	39.6864	27.8307	chr2L	21231108	21231694	+	0	75.765	3.47884
FBgn0032305	CG6700	CG6700	chr2L	10842188	10842603	-	0	0	3.47884	chr2L	10839315	10842188	-	18.3211	14.4314	17.3942	chr2L	10837731	10839315	-	201.532	75.765	59.1403
FBgn0033236	CG14764	CG14764	chr2R	3841550	3843377	-	0	0	6.95768	chr2R	3839387	3841550	-	0	0	3.47884	chr2R	3829544	3839387	-	219.853	75.765	34.7884
FBgn0259918	CG42447	inaF-B	chrX	11626695	11626803	-	0	0	0	chrX	11626449	11626695	-	0	0	0	chrX	11618700	11626449	-	18.3211	75.765	17.3942
FBgn0085350	CG34321	inaF-C	chrX	11625679	11625798	-	0	0	0	chrX	11625256	11625679	-	0	0	0	chrX	11620422	11625256	-	18.3211	75.765	17.3942
FBgn0085351	CG34322	inaF-A	chrX	11627927	11627928	-	0	0	0	chrX	11627657	11627927	-	0	0	0	chrX	11620422	11627657	-	18.3211	75.765	17.3942
FBgn0011202	CG1768	dia	chr2L	20758146	20760437	+	0	0	31.3096	chr2L	20760437	20760897	+	0	0	3.47884	chr2L	20760897	20766952	+	201.532	75.765	83.4922
FBgn0034394	CG15096	CG15096	chr2R	14698866	14702514	-	0	7.21571	13.9154	chr2R	14696116	14698866	-	311.458	270.589	525.305	chr2R	14695840	14696116	-	54.9632	72.1571	86.971
FBgn0001233	CG1242	Hsp83	chr3L	3192968	3194498	+	36.6421	36.0786	66.098	chr3L	3194498	3196652	+	256.495	209.256	344.405	chr3L	3196652	3197059	+	91.6053	72.1571	146.111
FBgn0010265	CG13389	RpS13	chr2L	8364563	8364593	-	36.6421	36.0786	62.6192	chr2L	8363820	8364563	-	128.247	111.844	222.646	chr2L	8363698	8363820	-	311.458	72.1571	205.252
FBgn0040284	CG6987	SF2	chr3R	12167613	12167706	-	256.495	111.844	448.771	chr3R	12166375	12167613	-	0	10.8236	3.47884	chr3R	12164664	12166375	-	109.926	72.1571	31.3096
FBgn0030484	CG1681	CG1681	chrX	13298788	13298999	+	201.532	54.1178	90.4499	chrX	13298999	13303068	+	109.926	50.51	121.759	chrX	13303068	13303249	+	54.9632	72.1571	48.7038
FBgn0035186	CG13912	CG13912	chr3L	1189589	1189804	+	0	39.6864	17.3942	chr3L	1189804	1190360	+	18.3211	50.51	34.7884	chr3L	1190360	1190472	+	18.3211	72.1571	13.9154
FBgn0037536	CG2698	CG2698	chr3R	3827283	3827643	+	0	7.21571	0	chr3R	3827643	3830976	+	109.926	72.1571	41.7461	chr3R	3830976	3831755	+	91.6053	72.1571	0
FBgn0004870	CG9097	bab1	chr3L	1100636	1101089	-	0	0	0	chr3L	1079627	1100636	-	36.6421	72.1571	41.7461	chr3L	1036368	1079627	-	164.89	72.1571	27.8307
FBgn0030758	CG9819	CanA-14F	chrX	16462063	16481205	-	73.2842	43.2943	132.196	chrX	16460308	16462063	-	0	14.4314	17.3942	chrX	16454716	16460308	-	128.247	72.1571	48.7038
FBgn0003748	CG9364	Treh	chr2R	16961522	16972045	+	109.926	7.21571	41.7461	chr2R	16972045	16974459	+	219.853	43.2943	114.802	chr2R	16974459	16976450	+	109.926	72.1571	160.027
FBgn0052230	CG32230	CG32230	chr3L	23332425	23332534	+	36.6421	10.8236	10.4365	chr3L	23332534	23334619	+	91.6053	21.6471	45.2249	chr3L	23334619	23339038	+	0	72.1571	31.3096
FBgn0040001	CG17374	CG17374	NA	NA	NA	NA	0	0	0	chr3LHet	1135658	1145369	-	4177.2	3867.62	11942.9	chr3LHet	1135557	1135658	-	128.247	68.5492	128.717
FBgn0028577	CG12085	pUf68	chr3L	1499158	1502590	-	18.3211	18.0393	34.7884	chr3L	1497212	1499158	-	2106.92	1468.4	1690.72	chr3L	1496852	1497212	-	146.568	68.5492	6.95768
FBgn0026415	CG1780	Idgf4	chrX	9824505	9825012	-	0	21.6471	13.9154	chrX	9822440	9824505	-	293.137	414.903	622.713	chrX	9822298	9822440	-	18.3211	68.5492	118.281
FBgn0035770	CG8588	pst	chr3L	7353124	7353216	-	0	18.0393	6.95768	chr3L	7350637	7353124	-	311.458	331.923	354.842	chr3L	7350374	7350637	-	18.3211	68.5492	41.7461
FBgn0003941	CG2960	RpL40	chr2L	4227641	4228024	+	54.9632	14.4314	0	chr2L	4228024	4228411	+	311.458	169.569	194.815	chr2L	4228411	4228563	+	201.532	68.5492	52.1826
FBgn0010412	CG4464	RpS19a	chrX	16531911	16532265	+	73.2842	3.60786	20.8731	chrX	16532265	16532838	+	183.211	180.393	236.561	chrX	16532838	16532953	+	0	68.5492	20.8731
FBgn0016126	CG1495	CaMKI	chr4	466129	467545	+	54.9632	28.8628	27.8307	chr4	467545	473825	+	293.137	126.275	205.252	chr4	473825	474573	+	36.6421	68.5492	55.6615
FBgn0020513	CG3989	ade5	chrX	12654406	12654651	-	18.3211	7.21571	24.3519	chrX	12652084	12654406	-	73.2842	137.098	201.773	chrX	12651068	12652084	-	91.6053	68.5492	41.7461
FBgn0040606	CG6503	CG6503	chr3R	22250718	22250815	-	18.3211	18.0393	100.886	chr3R	22250529	22250718	-	36.6421	111.844	142.633	chr3R	22250419	22250529	-	18.3211	68.5492	73.0557
FBgn0031912	CG5261	CG5261	chr2L	7426865	7428158	+	0	57.7257	34.7884	chr2L	7428158	7429872	+	36.6421	54.1178	45.2249	chr2L	7429872	7430329	+	183.211	68.5492	34.7884
FBgn0028490	CG31705	CG31705	chr2L	11525666	11528201	-	36.6421	3.60786	13.9154	chr2L	11523549	11525666	-	73.2842	108.236	132.196	chr2L	11523303	11523549	-	109.926	68.5492	62.6192
FBgn0086359	CG3953	Invadolysin	chr3R	5970420	5971122	+	0	18.0393	3.47884	chr3R	5971122	5984031	+	73.2842	54.1178	6.95768	chr3R	5984031	5984858	+	73.2842	68.5492	0
FBgn0002723	CG1705	Met	chrX	11510158	11510900	+	0	0	0	chrX	11510900	11513120	+	0	54.1178	76.5345	chrX	11513120	11513981	+	0	68.5492	66.098
FBgn0039902	CG2177	CG2177	chr4	334079	334713	-	0	3.60786	27.8307	chr4	333415	334079	-	36.6421	36.0786	13.9154	chr4	331555	333415	-	146.568	68.5492	10.4365
FBgn0015324	CG1088	Vha26	chr3R	1417484	1417727	+	0	3.60786	38.2673	chr3R	1417727	1419076	+	36.6421	28.8628	55.6615	chr3R	1419076	1420421	+	164.89	68.5492	52.1826
FBgn0053531	CG13984	Ddr	chr2L	6253122	6272816	+	0	25.255	10.4365	chr2L	6272816	6291411	+	0	7.21571	10.4365	chr2L	6291411	6322251	+	54.9632	68.5492	45.2249
FBgn0038877	CG3308	CG3308	chr3R	17099252	17099537	-	18.3211	14.4314	27.8307	chr3R	17097676	17099252	-	73.2842	18.0393	69.5768	chr3R	17096799	17097676	-	36.6421	68.5492	31.3096
FBgn0031897	CG13784	CG13784	chr2L	7219111	7220029	-	18.3211	14.4314	13.9154	chr2L	7218850	7219111	-	18.3211	7.21571	13.9154	chr2L	7204797	7218850	-	146.568	68.5492	260.913
FBgn0034877	CG17280	levy	chr2R	19435762	19435812	+	0	7.21571	6.95768	chr2R	19435812	19436293	+	0	14.4314	27.8307	chr2R	19436293	19436505	+	91.6053	68.5492	100.886
FBgn0026206	CG12218	mei-P26	chrX	9057287	9060571	+	0	0	3.47884	chrX	9060571	9064848	+	36.6421	14.4314	17.3942	chrX	9064848	9069223	+	54.9632	68.5492	24.3519
FBgn0260855	CG7359	Sec22	chrX	700108	700517	+	36.6421	0	13.9154	chrX	700517	701535	+	0	3.60786	24.3519	chrX	701535	702233	+	109.926	68.5492	45.2249
FBgn0037890	CG17734	CG17734	chr3R	7069597	7069700	-	0	3.60786	20.8731	chr3R	7069276	7069597	-	0	0	0	chr3R	7067929	7069276	-	0	68.5492	38.2673
FBgn0052152	CG32152	CG32152	NA	NA	NA	NA	0	0	0	chr3L	16135301	16136885	-	0	3.60786	13.9154	chr3L	16132600	16135301	-	91.6053	68.5492	125.238
FBgn0087002	CG11064	Rfabg	chr4	1085537	1085733	+	311.458	368.001	455.728	chr4	1085733	1096740	+	29240.4	32716	32885.5	chr4	1096740	1096830	+	91.6053	64.9414	69.5768
FBgn0000416	CG12070	Sap-r	chr3R	26712523	26714795	-	0	75.765	118.281	chr3R	26709634	26712523	-	769.484	901.964	1200.2	chr3R	26709185	26709634	-	109.926	64.9414	146.111
FBgn0030136	CG2998	RpS28b	chrX	9448654	9448742	+	1282.47	526.747	716.641	chrX	9448742	9448940	+	1154.23	335.531	407.024	chrX	9448940	9449242	+	36.6421	64.9414	90.4499
FBgn0051092	CG31092	LpR2	chr3R	21544210	21566187	-	109.926	97.4121	170.463	chr3R	21525706	21544210	-	696.2	404.08	546.178	chr3R	21524487	21525706	-	91.6053	64.9414	107.844
FBgn0033853	CG6145	CG6145	chr2R	9427030	9435082	-	73.2842	68.5492	80.0134	chr2R	9425266	9427030	-	384.742	212.863	500.953	chr2R	9424892	9425266	-	54.9632	64.9414	66.098
FBgn0000150	CG2210	awd	chr3R	27571677	27571706	-	0	0	0	chr3R	27570979	27571677	-	54.9632	194.824	323.532	chr3R	27570893	27570979	-	36.6421	64.9414	93.9287
FBgn0264294	NA	NA	chr2R	3421012	3422513	+	73.2842	72.1571	118.281	chr2R	3422513	3423121	+	0	90.1964	76.5345	chr2R	3423121	3423441	+	18.3211	64.9414	107.844
FBgn0020503	CG5020	CLIP-190	chr2L	17384699	17394440	+	36.6421	50.51	100.886	chr2L	17394440	17401296	+	91.6053	43.2943	66.098	chr2L	17401296	17409698	+	128.247	64.9414	48.7038
FBgn0001145	CG1743	Gs2	chrX	11316887	11322686	+	36.6421	36.0786	31.3096	chrX	11322686	11323664	+	18.3211	46.9021	3.47884	chrX	11323664	11324228	+	18.3211	64.9414	24.3519
FBgn0032518	CG9282	RpL24	chr2L	13395060	13395115	-	36.6421	7.21571	3.47884	chr2L	13394412	13395060	-	36.6421	64.9414	107.844	chr2L	13394122	13394412	-	109.926	64.9414	118.281
FBgn0063923	CG1220	Kaz1-ORFB	chr3L	216644	217420	+	0	3.60786	10.4365	chr3L	217420	217892	+	0	46.9021	45.2249	chr3L	217892	218058	+	18.3211	64.9414	31.3096
FBgn0038809	CG16953	CG16953	chr3R	16411194	16411536	-	0	10.8236	3.47884	chr3R	16408221	16411194	-	36.6421	32.4707	97.4076	chr3R	16407491	16408221	-	109.926	64.9414	55.6615
FBgn0025678	CG5809	CaBP1	chr2L	16356552	16356734	-	0	3.60786	3.47884	chr2L	16355181	16356552	-	91.6053	28.8628	38.2673	chr2L	16354943	16355181	-	73.2842	64.9414	52.1826
FBgn0032955	CG2201	CG2201	chr2L	21618624	21623627	-	0	3.60786	3.47884	chr2L	21617273	21618624	-	0	21.6471	6.95768	chr2L	21614231	21617273	-	18.3211	64.9414	73.0557
FBgn0086378	CG40410	Alg-2	chr3RHet	1899042	1899122	-	0	0	6.95768	chr3RHet	1898328	1899042	-	0	18.0393	17.3942	chr3RHet	1894568	1898328	-	73.2842	64.9414	0
FBgn0037770	CG5358	Art4	chr3R	5811401	5811782	-	0	0	0	chr3R	5809634	5811401	-	36.6421	3.60786	6.95768	chr3R	5808537	5809634	-	128.247	64.9414	3.47884
FBgn0053208	CG33208	Mical	chr3R	5847104	5868617	-	0	3.60786	20.8731	chr3R	5844598	5847104	-	0	0	27.8307	chr3R	5827275	5844598	-	18.3211	64.9414	93.9287
FBgn0033998	CG8092	row	chr2R	11100994	11101137	-	0	0	0	chr2R	11099076	11100994	-	0	0	0	chr2R	11094031	11099076	-	18.3211	64.9414	45.2249
FBgn0052451	CG32451	SPoCk	chr3L	22742543	22768213	+	183.211	281.413	107.844	chr3L	22768213	22777587	+	54.9632	36.0786	83.4922	chr3L	22777587	22780687	+	146.568	61.3335	24.3519
FBgn0034162	CG6426	CG6426	chr2R	12756896	12757025	+	128.247	79.3728	80.0134	chr2R	12757025	12759248	+	36.6421	180.393	156.548	chr2R	12759248	12759359	+	0	61.3335	24.3519
FBgn0015756	CG6141	RpL9	chr2L	11003751	11004189	-	18.3211	25.255	17.3942	chr2L	11002906	11003751	-	201.532	220.079	372.236	chr2L	11002832	11002906	-	73.2842	61.3335	52.1826
FBgn0030703	CG9066	MSBP	chrX	15783695	15784149	-	18.3211	14.4314	34.7884	chrX	15782068	15783695	-	384.742	230.903	333.969	chrX	15781599	15782068	-	18.3211	61.3335	83.4922
FBgn0027621	CG3400	Pfrx	chrX	19389537	19400949	+	256.495	79.3728	233.082	chrX	19400949	19402560	+	146.568	79.3728	139.154	chrX	19402560	19403390	+	219.853	61.3335	83.4922
FBgn0026409	CG4994	Mpcp	chr3L	14530750	14531131	+	0	3.60786	0	chr3L	14531131	14532992	+	0	129.883	107.844	chr3L	14532992	14533541	+	36.6421	61.3335	139.154
FBgn0261593	CG14206	RpS10b	chrX	19492063	19492466	+	18.3211	14.4314	62.6192	chrX	19492466	19492949	+	54.9632	115.451	125.238	chrX	19492949	19493108	+	54.9632	61.3335	55.6615
FBgn0028397	CG9214	Tob	chrX	15976219	15985528	-	18.3211	18.0393	41.7461	chrX	15973852	15976219	-	366.421	108.236	153.069	chrX	15969395	15973852	-	18.3211	61.3335	69.5768
FBgn0000042	CG4027	Act5C	chrX	5794893	5796730	+	18.3211	10.8236	45.2249	chrX	5796730	5797861	+	183.211	111.844	236.561	chrX	5797861	5799261	+	164.89	61.3335	132.196
FBgn0019644	CG8189	ATPsyn-b	chr3L	9723098	9723167	+	0	0	20.8731	chr3L	9723167	9724207	+	73.2842	108.236	83.4922	chr3L	9724207	9724324	+	0	61.3335	45.2249
FBgn0001092	CG8893	Gapdh2	chrX	15762177	15762368	+	18.3211	10.8236	3.47884	chrX	15762368	15763367	+	54.9632	93.8042	205.252	chrX	15763367	15763694	+	109.926	61.3335	107.844
FBgn0086676	CG8428	spin	chr2R	12012487	12012881	+	18.3211	14.4314	0	chr2R	12012881	12024759	+	73.2842	82.9807	93.9287	chr2R	12024759	12025743	+	128.247	61.3335	69.5768
FBgn0004198	CG11387	ct	chrX	7503180	7540253	+	73.2842	79.3728	13.9154	chrX	7540253	7541027	+	0	0	0	chrX	7541027	7572292	+	109.926	61.3335	13.9154
FBgn0030482	CG1673	CG1673	chrX	13290925	13291303	+	18.3211	28.8628	27.8307	chrX	13291303	13294451	+	36.6421	50.51	90.4499	chrX	13294451	13295262	+	183.211	61.3335	194.815
FBgn0015737	CG3373	Hmu	chr3R	23114492	23114651	+	54.9632	18.0393	31.3096	chr3R	23114651	23116855	+	73.2842	50.51	59.1403	chr3R	23116855	23117312	+	36.6421	61.3335	41.7461
FBgn0263097	NA	NA	chr3R	5700402	5756196	+	36.6421	46.9021	55.6615	chr3R	5756196	5769634	+	18.3211	10.8236	24.3519	chr3R	5769634	5814598	+	73.2842	61.3335	45.2249
FBgn0000053	CG31628	ade3	chr2L	7023705	7023940	-	18.3211	3.60786	0	chr2L	7018144	7023705	-	54.9632	21.6471	55.6615	chr2L	7014860	7018144	-	73.2842	61.3335	128.717
FBgn0083956	CG1819	CG34120	chrX	20994979	21003477	+	0	14.4314	24.3519	chrX	21003477	21004654	+	36.6421	0	6.95768	chrX	21004654	21011281	+	18.3211	61.3335	69.5768
FBgn0032916	CG9257	CG9257	chr2L	21102738	21102882	+	0	0	0	chr2L	21102882	21103926	+	0	3.60786	20.8731	chr2L	21103926	21104329	+	109.926	61.3335	20.8731
FBgn0250753	CG2922	exba	chr3R	1425075	1426858	-	36.6421	7.21571	3.47884	chr3R	1421806	1425075	-	6357.41	7547.63	4654.69	chr3R	1421085	1421806	-	36.6421	57.7257	17.3942
FBgn0052521	CG32521	CG32521	chrX	21082783	21152198	-	311.458	393.256	834.922	chrX	21080123	21082783	-	18.3211	10.8236	6.95768	chrX	21076336	21080123	-	91.6053	57.7257	66.098
FBgn0011211	CG3612	blw	chr2R	18686560	18686708	+	54.9632	25.255	38.2673	chr2R	18686708	18689197	+	201.532	353.57	459.207	chr2R	18689197	18689685	+	219.853	57.7257	73.0557
FBgn0050035	CG30035	Tret1-1	chr2R	7553258	7559719	+	0	21.6471	38.2673	chr2R	7559719	7561936	+	128.247	317.491	528.784	chr2R	7561936	7562287	+	91.6053	57.7257	173.942
FBgn0031561	CG16712	CG16712	chr2L	3696598	3696661	-	0	115.451	97.4076	chr2L	3696289	3696598	-	146.568	173.177	149.59	chr2L	3696239	3696289	-	0	57.7257	66.098
FBgn0036262	CG6910	CG6910	chr3L	12178083	12179139	+	18.3211	7.21571	0	chr3L	12179139	12180381	+	164.89	187.608	274.828	chr3L	12180381	12180960	+	164.89	57.7257	69.5768
FBgn0259176	CG31857	bun	chr2L	12460690	12546630	-	146.568	147.922	153.069	chr2L	12457755	12460690	-	201.532	28.8628	66.098	chr2L	12455539	12457755	-	18.3211	57.7257	55.6615
FBgn0014037	CG32217	Su(Tpl)	chr3L	19887803	19902510	-	201.532	129.883	83.4922	chr3L	19884623	19887803	-	18.3211	21.6471	62.6192	chr3L	19882219	19884623	-	183.211	57.7257	38.2673
FBgn0021953	CG7400	Fatp	chr2L	10516905	10517216	-	0	0	0	chr2L	10511666	10516905	-	73.2842	101.02	135.675	chr2L	10511251	10511666	-	36.6421	57.7257	27.8307
FBgn0011837	CG4070	Tis11	chrX	12553394	12554816	+	18.3211	25.255	20.8731	chrX	12554816	12573273	+	109.926	57.7257	76.5345	chrX	12573273	12576587	+	164.89	57.7257	59.1403
FBgn0037891	CG5214	CG5214	chr3R	7070005	7070163	+	18.3211	10.8236	24.3519	chr3R	7070163	7072314	+	18.3211	61.3335	93.9287	chr3R	7072314	7072586	+	0	57.7257	48.7038
FBgn0052695	CG32695	CG32695	chrX	9767997	9768022	-	0	21.6471	0	chrX	9767694	9767997	-	18.3211	43.2943	20.8731	chrX	9767571	9767694	-	18.3211	57.7257	10.4365
FBgn0035763	CG8602	CG8602	chr3L	7321428	7321942	-	18.3211	0	6.95768	chr3L	7319991	7321428	-	0	50.51	62.6192	chr3L	7319372	7319991	-	36.6421	57.7257	27.8307
FBgn0039635	CG11876	CG11876	chr3R	24938792	24938979	+	54.9632	18.0393	17.3942	chr3R	24938979	24940618	+	73.2842	18.0393	62.6192	chr3R	24940618	24941919	+	128.247	57.7257	38.2673
FBgn0010612	CG6105	l(2)06225	chr2L	10976290	10976422	-	18.3211	7.21571	13.9154	chr2L	10975901	10976290	-	91.6053	28.8628	24.3519	chr2L	10975551	10975901	-	54.9632	57.7257	31.3096
FBgn0029709	CG3564	CHOp24	chrX	4434940	4435035	+	18.3211	10.8236	13.9154	chrX	4435035	4436089	+	18.3211	25.255	17.3942	chrX	4436089	4436471	+	311.458	57.7257	93.9287
FBgn0003870	CG1856	ttk	chr3R	27539590	27553012	+	0	28.8628	20.8731	chr3R	27553012	27556420	+	18.3211	3.60786	3.47884	chr3R	27556420	27561114	+	384.742	57.7257	24.3519
FBgn0035436	CG12016	CG12016	chr3L	3319554	3320744	+	0	0	6.95768	chr3L	3320744	3321716	+	0	32.4707	24.3519	chr3L	3321716	3322489	+	18.3211	57.7257	55.6615
FBgn0039303	CG11857	CG11857	chr3R	21084618	21085085	+	0	3.60786	10.4365	chr3R	21085085	21085944	+	0	28.8628	20.8731	chr3R	21085944	21086488	+	18.3211	57.7257	59.1403
FBgn0262716	CG7558	Arp66B	chr3L	8108825	8109002	-	0	0	0	chr3L	8107055	8108825	-	0	25.255	3.47884	chr3L	8106506	8107055	-	36.6421	57.7257	0
FBgn0259241	CG12626	CG42339	chrX	10931748	10933934	-	18.3211	18.0393	10.4365	chrX	10930140	10931748	-	0	7.21571	6.95768	chrX	10861754	10930140	-	0	57.7257	31.3096
FBgn0010313	CG2530	corto	chr3R	911747	912749	-	0	0	3.47884	chr3R	910094	911747	-	36.6421	14.4314	0	chr3R	904243	910094	-	18.3211	57.7257	0
FBgn0035632	CG10575	Ppat-Dpck	chr3L	5761859	5761894	-	0	0	0	chr3L	5760235	5761859	-	18.3211	10.8236	0	chr3L	5760116	5760235	-	0	57.7257	6.95768
FBgn0036875	CG9449	CG9449	chr3L	19489812	19490142	-	0	0	0	chr3L	19486569	19489812	-	0	7.21571	6.95768	chr3L	19485152	19486569	-	146.568	57.7257	31.3096
FBgn0035228	CG12091	CG12091	chr3L	1536561	1536835	-	18.3211	7.21571	17.3942	chr3L	1535595	1536561	-	36.6421	0	41.7461	chr3L	1534928	1535595	-	73.2842	57.7257	59.1403
FBgn0035424	CG11505	CG11505	chr3L	3224837	3226523	+	0	3.60786	17.3942	chr3L	3226523	3232051	+	54.9632	3.60786	17.3942	chr3L	3232051	3236017	+	54.9632	57.7257	66.098
FBgn0038552	CG18012	CG18012	chr3R	13636761	13636848	-	0	3.60786	0	chr3R	13636553	13636761	-	0	0	0	chr3R	13635122	13636553	-	18.3211	57.7257	38.2673
FBgn0033209	CG12107	CG12107	chr2R	3561950	3562056	+	0	0	0	chr2R	3562056	3562595	+	0	0	0	chr2R	3562595	3562867	+	146.568	57.7257	41.7461
FBgn0013325	CG7726	RpL11	chr2R	15329853	15329988	+	0	0	10.4365	chr2R	15329988	15330945	+	2106.92	1858.05	1819.43	chr2R	15330945	15331014	+	54.9632	54.1178	111.323
FBgn0014026	CG3314	RpL7A	chrX	6426537	6427318	-	0	10.8236	20.8731	chrX	6425158	6426537	-	1319.12	1183.38	2376.05	chrX	6425048	6425158	-	18.3211	54.1178	90.4499
FBgn0003279	CG5502	RpL4	chr3R	23748514	23748638	+	54.9632	111.844	142.633	chr3R	23748638	23750512	+	714.521	678.277	619.234	chr3R	23750512	23750644	+	36.6421	54.1178	59.1403
FBgn0038984	CG5315	CG5315	chr3R	18371717	18373567	-	73.2842	36.0786	111.323	chr3R	18370144	18371717	-	641.237	476.237	420.94	chr3R	18369414	18370144	-	18.3211	54.1178	59.1403
FBgn0037146	CG7470	CG7470	chr3L	21965101	21965246	+	36.6421	14.4314	10.4365	chr3L	21965246	21975496	+	439.705	266.981	375.715	chr3L	21975496	21975888	+	183.211	54.1178	66.098
FBgn0032505	CG16826	CG16826	chr2L	13347790	13347796	+	0	0	3.47884	chr2L	13347796	13348822	+	109.926	223.687	1172.37	chr2L	13348822	13348959	+	54.9632	54.1178	118.281
FBgn0085376	CG11339	CG34347	chr3R	27136895	27166219	+	109.926	173.177	114.802	chr3R	27166219	27181509	+	0	21.6471	27.8307	chr3R	27181509	27196498	+	18.3211	54.1178	10.4365
FBgn0037808	CG6303	Bruce	chr3R	6156909	6157075	-	18.3211	0	10.4365	chr3R	6138365	6156909	-	366.421	169.569	379.194	chr3R	6137756	6138365	-	73.2842	54.1178	17.3942
FBgn0031069	CG12703	CG12703	chrX	19644832	19645466	+	0	14.4314	41.7461	chrX	19645466	19652790	+	512.99	155.138	153.069	chrX	19652790	19653323	+	36.6421	54.1178	34.7884
FBgn0032330	CG31868	Samuel	chr2L	11055377	11066997	-	91.6053	57.7257	6.95768	chr2L	11030660	11055377	-	164.89	108.236	69.5768	chr2L	11013220	11030660	-	18.3211	54.1178	52.1826
FBgn0053926	CG33926	CG33926	chr3L	9436363	9436430	+	0	7.21571	31.3096	chr3L	9436430	9439385	+	164.89	151.53	135.675	chr3L	9439385	9439488	+	36.6421	54.1178	52.1826
FBgn0262975	NA	NA	chr3R	19048797	19052430	-	0	3.60786	6.95768	chr3R	19013165	19048797	-	164.89	122.667	434.855	chr3R	19011301	19013165	-	73.2842	54.1178	97.4076
FBgn0004907	CG17870	14-3-3zeta	chr2R	5987181	5991852	+	91.6053	32.4707	48.7038	chr2R	5991852	5995127	+	54.9632	61.3335	86.971	chr2R	5995127	5995979	+	91.6053	54.1178	114.802
FBgn0013981	CG3379	His4r	chr3R	10451476	10451771	+	18.3211	25.255	27.8307	chr3R	10451771	10452147	+	18.3211	36.0786	34.7884	chr3R	10452147	10452326	+	18.3211	54.1178	13.9154
FBgn0046114	CG4919	Gclm	chr3R	18512072	18512249	-	0	3.60786	3.47884	chr3R	18511214	18512072	-	73.2842	46.9021	90.4499	chr3R	18511021	18511214	-	36.6421	54.1178	10.4365
FBgn0086361	CG1906	alph	chr3R	25417541	25419072	+	0	14.4314	0	chr3R	25419072	25423900	+	164.89	32.4707	62.6192	chr3R	25423900	25442879	+	164.89	54.1178	76.5345
FBgn0035771	CG8583	sec63	chr3L	7353660	7354007	+	0	3.60786	3.47884	chr3L	7354007	7357131	+	91.6053	39.6864	31.3096	chr3L	7357131	7357466	+	128.247	54.1178	132.196
FBgn0020235	CG7610	ATPsyn-gamma	chr3R	25574469	25574591	-	0	3.60786	3.47884	chr3R	25573575	25574469	-	18.3211	32.4707	73.0557	chr3R	25573425	25573575	-	54.9632	54.1178	59.1403
FBgn0003612	CG8068	Su(var)2-10	chr2R	5003630	5004694	+	0	0	3.47884	chr2R	5004694	5007458	+	0	18.0393	13.9154	chr2R	5007458	5009507	+	18.3211	54.1178	10.4365
FBgn0034059	CG8320	CG8320	chr2R	11879914	11880211	+	0	0	0	chr2R	11880211	11880917	+	0	14.4314	27.8307	chr2R	11880917	11881212	+	109.926	54.1178	3.47884
FBgn0051793	CG31793	CG31793	chr2L	19003409	19003668	+	0	7.21571	6.95768	chr2L	19003668	19003764	+	0	0	0	chr2L	19003764	19008234	+	54.9632	54.1178	48.7038
FBgn0259994	CG17761	CG42492	chrX	5537098	5542520	-	0	7.21571	0	chrX	5535921	5537098	-	0	0	0	chrX	5519708	5535921	-	0	54.1178	20.8731
FBgn0011760	CG6998	ctp	chrX	4581824	4585769	+	18.3211	3.60786	17.3942	chrX	4585769	4592491	+	0	0	3.47884	chrX	4592491	4593918	+	73.2842	54.1178	62.6192
FBgn0033564	CG11919	CG11919	chr2R	6767457	6767753	+	0	0	0	chr2R	6767753	6770620	+	0	3.60786	45.2249	chr2R	6770620	6772396	+	54.9632	54.1178	93.9287
FBgn0040513	CG1669	kappaB-Ras	chr2R	3333200	3333266	-	0	0	13.9154	chr2R	3332530	3333200	-	0	0	17.3942	chr2R	3331328	3332530	-	73.2842	54.1178	69.5768
FBgn0250851	CG33981	CG33981	chr2R	13669286	13669417	-	0	0	0	chr2R	13668604	13669286	-	0	0	13.9154	chr2R	13661468	13668604	-	36.6421	54.1178	118.281
FBgn0023416	CG1506	Ac3	chr2L	21632586	21633626	+	0	0	0	chr2L	21633626	21637776	+	0	0	0	chr2L	21637776	21647964	+	18.3211	54.1178	69.5768
FBgn0002590	CG8922	RpS5a	chrX	17041232	17042287	-	36.6421	14.4314	41.7461	chrX	17037735	17041232	-	9545.27	7046.14	5719.22	chrX	17037619	17037735	-	18.3211	50.51	80.0134
FBgn0000579	CG17654	Eno	chr2L	1726642	1729636	-	0	7.21571	24.3519	chr2L	1725340	1726642	-	732.842	494.276	942.766	chr2L	1724767	1725340	-	54.9632	50.51	128.717
FBgn0259247	CG30437	CG42345	chr2R	1301240	1303897	+	0	0	3.47884	chr2R	1303897	1334481	+	348.1	494.276	69.5768	chr2R	1334481	1342518	+	36.6421	50.51	38.2673
FBgn0010100	CG9244	Acon	chr2L	21168615	21168771	+	36.6421	28.8628	34.7884	chr2L	21168771	21172648	+	861.09	414.903	626.192	chr2L	21172648	21172895	+	91.6053	50.51	38.2673
FBgn0085436	CG1884	Not1	chr2R	5465794	5466512	-	164.89	50.51	31.3096	chr2R	5455810	5465794	-	329.779	274.197	400.067	chr2R	5453650	5455810	-	146.568	50.51	59.1403
FBgn0032904	CG9342	Mtp	chr2L	20922752	20922876	-	18.3211	10.8236	24.3519	chr2L	20919238	20922752	-	256.495	241.726	403.546	chr2L	20919093	20919238	-	0	50.51	55.6615
FBgn0027580	CG1516	CG1516	chr2R	5743687	5757872	-	18.3211	25.255	83.4922	chr2R	5738641	5743687	-	293.137	209.256	327.011	chr2R	5738207	5738641	-	54.9632	50.51	83.4922
FBgn0259111	CG4675	Ndae1	chr2L	7240210	7249343	-	0	50.51	13.9154	chr2L	7226914	7240210	-	36.6421	144.314	86.971	chr2L	7223327	7226914	-	18.3211	50.51	31.3096
FBgn0032836	CG10680	CG10680	chr2L	19964124	19964230	+	0	57.7257	10.4365	chr2L	19964230	19965281	+	183.211	133.491	100.886	chr2L	19965281	19965493	+	109.926	50.51	90.4499
FBgn0032949	CG3305	Lamp1	chr2L	21573388	21573494	+	18.3211	18.0393	13.9154	chr2L	21573494	21576583	+	146.568	169.569	257.434	chr2L	21576583	21577103	+	183.211	50.51	111.323
FBgn0010415	CG10497	Sdc	chr2R	17367688	17368680	-	0	25.255	31.3096	chr2R	17282067	17367688	-	128.247	90.1964	274.828	chr2R	17280110	17282067	-	73.2842	50.51	59.1403
FBgn0016726	CG10071	RpL29	chr2R	17181273	17181564	+	18.3211	25.255	20.8731	chr2R	17181564	17181864	+	109.926	75.765	135.675	chr2R	17181864	17181909	+	54.9632	50.51	97.4076
FBgn0039209	CG13624	CG13624	chr3R	20388564	20408586	-	18.3211	68.5492	34.7884	chr3R	20386229	20388564	-	0	21.6471	27.8307	chr3R	20383089	20386229	-	73.2842	50.51	59.1403
FBgn0031998	CG8451	CG8451	chr2L	8204695	8205128	-	0	46.9021	10.4365	chr2L	8200884	8204695	-	18.3211	25.255	86.971	chr2L	8200464	8200884	-	36.6421	50.51	38.2673
FBgn0264490	NA	NA	chr3R	17774835	17801751	+	109.926	10.8236	97.4076	chr3R	17801751	17832295	+	146.568	57.7257	86.971	chr3R	17832295	17837910	+	146.568	50.51	59.1403
FBgn0040968	CG14933	CG14933	chr2L	11842827	11843225	+	54.9632	21.6471	66.098	chr2L	11843225	11843459	+	73.2842	43.2943	142.633	chr2L	11843459	11844012	+	36.6421	50.51	260.913
FBgn0039358	CG5028	CG5028	chr3R	21506566	21506688	+	0	0	13.9154	chr3R	21506688	21508157	+	0	54.1178	80.0134	chr3R	21508157	21509502	+	18.3211	50.51	45.2249
FBgn0026439	CG3747	Eaat1	chr2L	9333567	9338154	+	0	28.8628	20.8731	chr2L	9338154	9340762	+	18.3211	21.6471	41.7461	chr2L	9340762	9341925	+	18.3211	50.51	27.8307
FBgn0033244	CG8726	CG8726	chr2R	3858887	3859554	-	36.6421	50.51	27.8307	chr2R	3857328	3858887	-	18.3211	0	0	chr2R	3855633	3857328	-	128.247	50.51	76.5345
FBgn0264364	NA	NA	chr2L	16004324	16004693	+	0	0	0	chr2L	16004693	16004855	+	18.3211	50.51	86.971	chr2L	16004855	16005461	+	18.3211	50.51	86.971
FBgn0030245	CG1637	CG1637	chrX	10771586	10771840	-	0	14.4314	10.4365	chrX	10768506	10771586	-	0	32.4707	24.3519	chrX	10764626	10768506	-	73.2842	50.51	34.7884
FBgn0000409	CG17903	Cyt-c-p	chr2L	16719873	16722049	+	54.9632	39.6864	13.9154	chr2L	16722049	16722376	+	54.9632	7.21571	41.7461	chr2L	16722376	16722659	+	36.6421	50.51	90.4499
FBgn0015766	CG10596	Msr-110	chr3L	5568186	5570448	-	36.6421	25.255	24.3519	chr3L	5560680	5568186	-	73.2842	18.0393	48.7038	chr3L	5560018	5560680	-	18.3211	50.51	34.7884
FBgn0023169	CG3051	SNF1A	chrX	1269579	1269941	+	18.3211	0	0	chrX	1269941	1272198	+	54.9632	43.2943	34.7884	chrX	1272198	1272890	+	73.2842	50.51	69.5768
FBgn0028955	CG8788	CG8788	chr2R	5025978	5027573	+	54.9632	25.255	27.8307	chr2R	5027573	5028955	+	0	7.21571	0	chr2R	5028955	5029486	+	109.926	50.51	34.7884
FBgn0000173	CG18319	ben	chrX	13890386	13892193	+	0	10.8236	3.47884	chrX	13892193	13892649	+	18.3211	21.6471	3.47884	chrX	13892649	13893841	+	18.3211	50.51	38.2673
FBgn0023535	CG18104	arg	chrX	403450	403544	+	0	0	0	chrX	403544	420432	+	109.926	32.4707	83.4922	chrX	420432	422067	+	73.2842	50.51	69.5768
FBgn0031220	CG4822	CG4822	chr2L	120032	121751	-	0	10.8236	3.47884	chr2L	119201	120032	-	0	18.0393	13.9154	chr2L	117078	119201	-	0	50.51	45.2249
FBgn0027657	CG9734	glob1	chr3R	11723655	11728226	-	54.9632	14.4314	20.8731	chr3R	11723451	11723655	-	36.6421	10.8236	6.95768	chr3R	11722647	11723451	-	18.3211	50.51	34.7884
FBgn0050344	CG30344	CG30344	chr2R	5032753	5033091	+	0	3.60786	17.3942	chr2R	5033091	5035721	+	54.9632	18.0393	20.8731	chr2R	5035721	5036017	+	73.2842	50.51	3.47884
FBgn0022153	CG3054	l(2)k05819	chr2L	4394195	4394337	+	18.3211	3.60786	0	chr2L	4394337	4395961	+	18.3211	18.0393	13.9154	chr2L	4395961	4400105	+	36.6421	50.51	20.8731
FBgn0035720	CG10077	CG10077	chr3L	6948488	6949004	-	0	0	10.4365	chr3L	6946858	6948488	-	54.9632	21.6471	38.2673	chr3L	6942590	6946858	-	128.247	50.51	59.1403
FBgn0263108	NA	NA	chr3L	3148645	3149982	+	0	0	0	chr3L	3149982	3153533	+	0	7.21571	24.3519	chr3L	3153533	3158408	+	36.6421	50.51	55.6615
FBgn0260747	CG5010	CG5010	chrX	17043070	17043169	+	0	0	3.47884	chrX	17043169	17044332	+	0	3.60786	31.3096	chrX	17044332	17044680	+	54.9632	50.51	34.7884
FBgn0035270	CG13933	CG13933	chr3L	1774791	1775147	-	0	0	0	chr3L	1772601	1774791	-	0	0	6.95768	chr3L	1771808	1772601	-	109.926	50.51	45.2249
FBgn0002772	CG5596	Mlc1	chr3R	23485834	23485899	-	0	0	0	chr3R	23485574	23485834	-	0	0	0	chr3R	23483284	23485574	-	18.3211	50.51	20.8731
FBgn0035854	CG8005	CG8005	chr3L	8191306	8191391	+	0	0	0	chr3L	8191391	8191691	+	0	0	0	chr3L	8191691	8192591	+	0	50.51	0
FBgn0015797	CG6601	Rab6	chr2L	12108799	12109124	-	0	0	0	chr2L	12108172	12108799	-	0	0	6.95768	chr2L	12107286	12108172	-	109.926	50.51	66.098
FBgn0039737	CG7920	CG7920	chr3R	25840717	25841086	-	91.6053	32.4707	48.7038	chr3R	25836384	25840717	-	366.421	418.511	737.514	chr3R	25836197	25836384	-	73.2842	46.9021	66.098
FBgn0036381	CG8745	CG8745	chr3L	13859791	13860005	-	0	25.255	0	chr3L	13853856	13859791	-	128.247	360.786	187.857	chr3L	13853126	13853856	-	0	46.9021	13.9154
FBgn0001316	CG17046	klar	chr3L	508511	540589	-	91.6053	86.5885	34.7884	chr3L	442875	508511	-	146.568	220.079	205.252	chr3L	434088	442875	-	164.89	46.9021	38.2673
FBgn0017558	CG8808	Pdk	chr2R	5313943	5314754	+	91.6053	3.60786	20.8731	chr2R	5314754	5320778	+	183.211	234.511	344.405	chr2R	5320778	5322143	+	164.89	46.9021	52.1826
FBgn0001105	CG10545	Gbeta13F	chrX	15754147	15755806	+	109.926	129.883	114.802	chrX	15755806	15756829	+	36.6421	25.255	31.3096	chrX	15756829	15760117	+	91.6053	46.9021	34.7884
FBgn0022764	CG8815	Sin3A	chr2R	8473216	8480397	-	18.3211	86.5885	69.5768	chr2R	8466038	8473216	-	73.2842	46.9021	132.196	chr2R	8462744	8466038	-	201.532	46.9021	34.7884
FBgn0028543	CG31839	nimB2	chr2L	13966924	13967022	-	18.3211	21.6471	3.47884	chr2L	13965086	13966924	-	18.3211	97.4121	59.1403	chr2L	13965011	13965086	-	0	46.9021	3.47884
FBgn0035471	CG10849	Sc2	chr3L	3903491	3903540	+	0	25.255	3.47884	chr3L	3903540	3904888	+	146.568	93.8042	160.027	chr3L	3904888	3905035	+	91.6053	46.9021	69.5768
FBgn0030041	CG12116	CG12116	chrX	8362787	8363040	-	73.2842	7.21571	6.95768	chrX	8361965	8362787	-	164.89	104.628	170.463	chrX	8361475	8361965	-	54.9632	46.9021	62.6192
FBgn0051992	CG31992	gw	chr4	678963	681234	-	18.3211	3.60786	3.47884	chr4	670882	678963	-	36.6421	104.628	80.0134	chr4	669666	670882	-	36.6421	46.9021	24.3519
FBgn0027492	CG5643	wdb	chr3R	23393276	23407963	-	73.2842	54.1178	31.3096	chr3R	23391290	23393276	-	18.3211	54.1178	41.7461	chr3R	23387396	23391290	-	36.6421	46.9021	90.4499
FBgn0015031	CG14028	cype	chr2L	5327240	5327506	+	54.9632	82.9807	31.3096	chr2L	5327506	5327807	+	18.3211	18.0393	13.9154	chr2L	5327807	5327905	+	18.3211	46.9021	59.1403
FBgn0004363	CG6647	porin	chr2L	10848863	10850848	-	36.6421	14.4314	13.9154	chr2L	10847867	10848863	-	201.532	79.3728	97.4076	chr2L	10847226	10847867	-	164.89	46.9021	125.238
FBgn0052103	CG32103	CG32103	chr3L	12398517	12407942	-	54.9632	50.51	48.7038	chr3L	12397154	12398517	-	0	36.0786	45.2249	chr3L	12395394	12397154	-	91.6053	46.9021	62.6192
FBgn0003074	CG8251	Pgi	chr2R	4801071	4801631	-	18.3211	25.255	55.6615	chr2R	4798684	4801071	-	128.247	39.6864	233.082	chr2R	4798406	4798684	-	54.9632	46.9021	97.4076
FBgn0040305	CG3743	MTF-1	chr3L	9423411	9429309	+	18.3211	50.51	45.2249	chr3L	9429309	9431022	+	36.6421	10.8236	20.8731	chr3L	9431022	9431804	+	54.9632	46.9021	31.3096
FBgn0261394	CG9327	Pros29	chr2R	16882404	16882495	+	0	10.8236	0	chr2R	16882495	16883536	+	18.3211	43.2943	59.1403	chr2R	16883536	16883623	+	0	46.9021	13.9154
FBgn0260642	CG1028	Antp	chr3R	2735632	2824950	-	0	54.1178	100.886	chr3R	2734226	2735632	-	0	0	0	chr3R	2721974	2734226	-	73.2842	46.9021	59.1403
FBgn0262563	CG43103	CG43103	chr2R	13027377	13027430	-	0	7.21571	0	chr2R	13027143	13027377	-	0	39.6864	13.9154	chr2R	13026955	13027143	-	0	46.9021	24.3519
FBgn0003462	CG11793	Sod	chr3L	11106739	11106840	-	18.3211	25.255	3.47884	chr3L	11105552	11106739	-	18.3211	21.6471	69.5768	chr3L	11105380	11105552	-	54.9632	46.9021	121.759
FBgn0002031	CG10691	l(2)37Cc	chr2L	19123552	19123869	-	0	7.21571	0	chr2L	19122418	19123552	-	73.2842	36.0786	48.7038	chr2L	19122039	19122418	-	54.9632	46.9021	27.8307
FBgn0038745	CG4538	CG4538	chr3R	15728620	15729411	-	0	0	3.47884	chr3R	15725317	15728620	-	36.6421	39.6864	55.6615	chr3R	15724547	15725317	-	91.6053	46.9021	34.7884
FBgn0032036	CG13384	CG13384	chr2L	8384454	8386246	+	0	0	0	chr2L	8386246	8388135	+	128.247	39.6864	10.4365	chr2L	8388135	8388804	+	73.2842	46.9021	6.95768
FBgn0015776	CG9258	nrv1	chr2L	6786414	6786861	-	0	10.8236	13.9154	chr2L	6779372	6786414	-	18.3211	25.255	52.1826	chr2L	6778554	6779372	-	18.3211	46.9021	20.8731
FBgn0004656	CG2252	fs(1)h	chrX	7949460	7955469	-	18.3211	10.8236	3.47884	chrX	7944179	7949460	-	18.3211	25.255	24.3519	chrX	7931968	7944179	-	91.6053	46.9021	55.6615
FBgn0036534	CG6169	Dcp2	chr3L	15816517	15819523	-	18.3211	14.4314	24.3519	chr3L	15814544	15816517	-	0	18.0393	31.3096	chr3L	15811833	15814544	-	219.853	46.9021	59.1403
FBgn0039031	CG17244	CG17244	chr3R	18802991	18803029	+	0	3.60786	0	chr3R	18803029	18803509	+	0	28.8628	27.8307	chr3R	18803509	18803624	+	54.9632	46.9021	59.1403
FBgn0262739	CG6671	AGO1	chr2R	9842312	9845594	-	0	0	6.95768	chr2R	9835476	9842312	-	0	32.4707	31.3096	chr2R	9830891	9835476	-	36.6421	46.9021	90.4499
FBgn0262735	CG1691	Imp	chrX	10699390	10716815	-	18.3211	10.8236	3.47884	chrX	10691101	10699390	-	36.6421	18.0393	34.7884	chrX	10681901	10691101	-	128.247	46.9021	17.3942
FBgn0037007	CG5059	CG5059	chr3L	20509200	20512493	-	0	14.4314	17.3942	chr3L	20508431	20509200	-	18.3211	14.4314	27.8307	chr3L	20507697	20508431	-	54.9632	46.9021	31.3096
FBgn0036980	CG5701	RhoBTB	chr3L	20369341	20371559	+	0	3.60786	0	chr3L	20371559	20374798	+	73.2842	25.255	66.098	chr3L	20374798	20375498	+	54.9632	46.9021	45.2249
FBgn0262707	CG6854	CTPsyn	chr3L	15091234	15101904	+	18.3211	25.255	31.3096	chr3L	15101904	15103629	+	0	3.60786	0	chr3L	15103629	15106103	+	36.6421	46.9021	55.6615
FBgn0010328	CG5965	woc	chr3R	23085602	23089758	-	18.3211	14.4314	38.2673	chr3R	23083027	23085602	-	0	3.60786	13.9154	chr3R	23082314	23083027	-	146.568	46.9021	327.011
FBgn0261397	CG2146	didum	chr2R	3387659	3387983	+	0	0	3.47884	chr2R	3387983	3393377	+	0	10.8236	3.47884	chr2R	3393377	3396130	+	73.2842	46.9021	10.4365
FBgn0002781	CG32491	mod(mdg4)	chr3R	17202754	17203121	-	0	0	6.95768	chr3R	17198266	17202754	-	0	7.21571	34.7884	chr3R	17177330	17198266	-	18.3211	46.9021	27.8307
FBgn0250911	CG42245	CG42245	chr3L	2631714	2631811	+	0	0	0	chr3L	2631811	2633743	+	0	7.21571	0	chr3L	2633743	2641984	+	36.6421	46.9021	48.7038
FBgn0036900	CG8765	CG8765	chr3L	19680335	19680453	-	0	0	0	chr3L	19677931	19680335	-	0	3.60786	10.4365	chr3L	19677040	19677931	-	183.211	46.9021	0
FBgn0034807	CG9897	CG9897	NA	NA	NA	NA	0	0	0	chr2R	18873052	18873851	-	0	3.60786	0	chr2R	18872945	18873052	-	0	46.9021	20.8731
FBgn0015278	CG11621	Pi3K68D	chr3L	11781312	11783113	-	0	0	0	chr3L	11779725	11781312	-	0	3.60786	0	chr3L	11767749	11779725	-	36.6421	46.9021	55.6615
FBgn0038389	CG5516	CG5516	chr3R	11789588	11789772	+	0	0	0	chr3R	11789772	11790370	+	0	0	0	chr3R	11790370	11790483	+	18.3211	46.9021	55.6615
FBgn0035422	CG12740	RpL28	chr3L	3221974	3222960	-	25979.3	28350.5	19436.3	chr3L	3221184	3221974	-	2271.81	2806.91	2149.92	chr3L	3220910	3221184	-	36.6421	43.2943	121.759
FBgn0003517	CG14792	sta	chrX	1377053	1377446	-	18.3211	43.2943	10.4365	chrX	1375919	1377053	-	1795.46	2049.26	1652.45	chrX	1375829	1375919	-	18.3211	43.2943	45.2249
FBgn0023479	CG4821	Tequila	chr3L	9067744	9080506	+	201.532	292.236	128.717	chr3L	9080506	9085118	+	421.384	663.845	730.557	chr3L	9085118	9085231	+	36.6421	43.2943	48.7038
FBgn0001091	CG12055	Gapdh1	chr2R	3680625	3680687	-	1007.66	396.864	629.67	chr2R	3679626	3680625	-	1117.58	508.708	834.922	chr2R	3679402	3679626	-	18.3211	43.2943	31.3096
FBgn0000406	CG13279	Cyt-b5-r	chr2L	16790632	16790721	-	18.3211	90.1964	86.971	chr2L	16788930	16790632	-	348.1	609.727	935.808	chr2L	16788773	16788930	-	36.6421	43.2943	97.4076
FBgn0040765	CG33473	luna	chr2R	6987138	6994321	-	0	10.8236	3.47884	chr2R	6870802	6987138	-	91.6053	512.315	219.167	chr2R	6865460	6870802	-	54.9632	43.2943	6.95768
FBgn0027932	CG13388	Akap200	chr2L	8415689	8426910	+	0	32.4707	31.3096	chr2L	8426910	8430367	+	109.926	450.982	194.815	chr2L	8430367	8430984	+	36.6421	43.2943	27.8307
FBgn0031814	CG9528	retm	chr2L	6455597	6455934	-	36.6421	7.21571	3.47884	chr2L	6449707	6455597	-	164.89	227.295	149.59	chr2L	6448805	6449707	-	73.2842	43.2943	34.7884
FBgn0037763	CG16904	CG16904	chr3R	5642679	5642708	-	0	0	0	chr3R	5641818	5642679	-	73.2842	187.608	194.815	chr3R	5641649	5641818	-	73.2842	43.2943	55.6615
FBgn0028646	CG2139	aralar1	chr3R	26275977	26281589	-	18.3211	54.1178	55.6615	chr3R	26271926	26275977	-	54.9632	104.628	173.942	chr3R	26271356	26271926	-	164.89	43.2943	59.1403
FBgn0037230	CG9780	CG9780	chr3R	120369	120543	-	0	7.21571	10.4365	chr3R	118205	120369	-	91.6053	147.922	128.717	chr3R	117995	118205	-	0	43.2943	45.2249
FBgn0051326	CG31326	CG31326	chr3R	10045916	10045927	-	0	0	0	chr3R	10044044	10045916	-	54.9632	137.098	163.506	chr3R	10043857	10044044	-	0	43.2943	10.4365
FBgn0087035	CG7439	AGO2	chr3L	15547212	15551031	+	36.6421	64.9414	27.8307	chr3L	15551031	15553831	+	36.6421	72.1571	139.154	chr3L	15553831	15554142	+	0	43.2943	24.3519
FBgn0027930	CG1102	MP1	chr3R	133629	133708	+	18.3211	18.0393	20.8731	chr3R	133708	135341	+	54.9632	86.5885	52.1826	chr3R	135341	135557	+	54.9632	43.2943	34.7884
FBgn0000504	CG11094	dsx	chr3R	3786527	3793130	-	36.6421	75.765	38.2673	chr3R	3761283	3786527	-	146.568	28.8628	135.675	chr3R	3750044	3761283	-	36.6421	43.2943	66.098
FBgn0052529	CG32529	CG32529	chrX	19760178	19795001	+	293.137	90.1964	121.759	chrX	19795001	19798991	+	0	7.21571	20.8731	chrX	19798991	19800720	+	0	43.2943	24.3519
FBgn0010435	CG2727	emp	chr2R	20867116	20872321	-	0	14.4314	13.9154	chr2R	20864602	20867116	-	18.3211	82.9807	38.2673	chr2R	20863978	20864602	-	18.3211	43.2943	48.7038
FBgn0010470	CG9847	Fkbp13	chr2R	17382829	17385431	-	73.2842	32.4707	17.3942	chr2R	17375170	17382829	-	18.3211	54.1178	38.2673	chr2R	17374669	17375170	-	0	43.2943	27.8307
FBgn0002930	CG1857	nec	chr2R	3045652	3045733	-	0	7.21571	10.4365	chr2R	3044089	3045652	-	36.6421	54.1178	48.7038	chr2R	3043980	3044089	-	0	43.2943	45.2249
FBgn0031258	CG4297	CG4297	chr2L	464933	475016	-	18.3211	18.0393	31.3096	chr2L	460514	464933	-	73.2842	36.0786	52.1826	chr2L	458875	460514	-	91.6053	43.2943	184.379
FBgn0036509	CG7739	CG7739	chr3L	15556035	15556165	-	0	3.60786	3.47884	chr3L	15554185	15556035	-	0	46.9021	24.3519	chr3L	15553825	15554185	-	36.6421	43.2943	24.3519
FBgn0085241	CG34212	CG34212	chr2R	1937627	1937791	-	0	0	0	chr2R	1937480	1937627	-	0	43.2943	27.8307	chr2R	1937411	1937480	-	0	43.2943	24.3519
FBgn0262511	CG8048	Vha44	chr2R	12220917	12224142	-	0	7.21571	6.95768	chr2R	12213470	12220917	-	54.9632	25.255	69.5768	chr2R	12212317	12213470	-	0	43.2943	20.8731
FBgn0036446	CG9384	CG9384	chr3L	14755127	14757039	+	0	10.8236	6.95768	chr3L	14757039	14758803	+	18.3211	14.4314	24.3519	chr3L	14758803	14760803	+	36.6421	43.2943	10.4365
FBgn0053105	CG33105	p24-2	chr3R	5518421	5518516	-	18.3211	21.6471	10.4365	chr3R	5517624	5518421	-	0	3.60786	6.95768	chr3R	5513118	5517624	-	0	43.2943	38.2673
FBgn0030237	CG15209	CG15209	chrX	10736187	10736278	+	36.6421	3.60786	10.4365	chrX	10736278	10736722	+	164.89	21.6471	55.6615	chrX	10736722	10737028	+	73.2842	43.2943	83.4922
FBgn0020309	CG14938	crol	chr2L	11803439	11809433	-	18.3211	14.4314	27.8307	chr2L	11797124	11803439	-	18.3211	7.21571	20.8731	chr2L	11794326	11797124	-	91.6053	43.2943	31.3096
FBgn0029979	CG10777	CG10777	chrX	7824335	7825415	-	0	7.21571	0	chrX	7821260	7824335	-	0	14.4314	55.6615	chrX	7816190	7821260	-	91.6053	43.2943	45.2249
FBgn0044419	CG33718	Pmi	chr3L	5773150	5773210	+	0	0	0	chr3L	5773210	5774681	+	18.3211	21.6471	20.8731	chr3L	5774681	5777785	+	0	43.2943	55.6615
FBgn0262526	CG3506	vas	chr2L	15061655	15068405	+	0	3.60786	6.95768	chr2L	15068405	15072043	+	0	14.4314	10.4365	chr2L	15072043	15074267	+	109.926	43.2943	31.3096
FBgn0030670	CG9245	Pis	chrX	15597654	15597798	-	0	7.21571	13.9154	chrX	15597061	15597654	-	18.3211	10.8236	24.3519	chrX	15595483	15597061	-	36.6421	43.2943	62.6192
FBgn0053493	CG33493	CG33493	chr3L	10686223	10686267	-	0	0	0	chr3L	10685914	10686223	-	0	14.4314	10.4365	chr3L	10685629	10685914	-	18.3211	43.2943	27.8307
FBgn0011672	CG3671	Mvl	chr3R	16884189	16886517	-	18.3211	7.21571	0	chr3R	16880681	16884189	-	54.9632	7.21571	27.8307	chr3R	16877104	16880681	-	219.853	43.2943	55.6615
FBgn0030502	CG12175	tth	chrX	13510013	13510436	-	0	0	0	chrX	13508470	13510013	-	0	10.8236	20.8731	chrX	13507225	13508470	-	73.2842	43.2943	59.1403
FBgn0260238	CG42528	CG42512	chrX	16545408	16545515	+	0	0	0	chrX	16545515	16545874	+	0	0	0	chrX	16545874	16547308	+	18.3211	43.2943	45.2249
FBgn0030724	CG9212	Nipsnap	chrX	15965836	15967599	-	0	3.60786	24.3519	chrX	15964752	15965836	-	2564.95	1995.14	5388.73	chrX	15964397	15964752	-	0	39.6864	31.3096
FBgn0013763	CG5210	CG5210	chr2R	12579202	12579274	+	18.3211	14.4314	38.2673	chr2R	12579274	12581143	+	403.063	591.688	549.657	chr2R	12581143	12581260	+	109.926	39.6864	24.3519
FBgn0017579	CG6253	RpL14	chr3L	8594105	8594134	+	0	0	0	chr3L	8594134	8595403	+	494.669	476.237	584.445	chr3L	8595403	8595492	+	18.3211	39.6864	20.8731
FBgn0038033	CG10097	CG10097	chr3R	8221691	8221702	-	0	0	0	chr3R	8219836	8221691	-	201.532	411.295	466.165	chr3R	8216404	8219836	-	36.6421	39.6864	93.9287
FBgn0043841	CG31764	vir-1	chr2L	12421704	12423421	-	36.6421	36.0786	27.8307	chr2L	12407178	12421704	-	201.532	360.786	410.503	chr2L	12403269	12407178	-	36.6421	39.6864	41.7461
FBgn0039682	CG7584	Obp99c	chr3R	25512445	25515033	-	146.568	122.667	107.844	chr3R	25511520	25512445	-	384.742	245.334	420.94	chr3R	25511457	25511520	-	18.3211	39.6864	17.3942
FBgn0024963	CG7535	GluClalpha	chr3R	15556680	15579573	+	348.1	346.354	66.098	chr3R	15579573	15590158	+	0	7.21571	3.47884	chr3R	15590158	15601162	+	18.3211	39.6864	24.3519
FBgn0053087	CG33087	LRP1	chr2R	4061669	4062161	+	36.6421	3.60786	3.47884	chr2R	4062161	4112920	+	238.174	346.354	546.178	chr2R	4112920	4113943	+	0	39.6864	20.8731
FBgn0025352	CG4581	Thiolase	chr2R	19756048	19756126	-	0	0	0	chr2R	19754275	19756048	-	403.063	331.923	257.434	chr2R	19754170	19754275	-	0	39.6864	10.4365
FBgn0005640	CG10579	Eip63E	chr3L	3515750	3546076	+	0	43.2943	45.2249	chr3L	3546076	3607566	+	384.742	270.589	476.601	chr3L	3607566	3610521	+	128.247	39.6864	3.47884
FBgn0261822	CG31605	Bsg	chr2L	8083419	8089663	+	109.926	32.4707	55.6615	chr2L	8089663	8107884	+	183.211	238.118	274.828	chr2L	8107884	8116531	+	164.89	39.6864	97.4076
FBgn0040733	CG15068	CG15068	chr2R	14278098	14278114	-	0	82.9807	48.7038	chr2R	14277896	14278098	-	0	144.314	90.4499	chr2R	14277846	14277896	-	18.3211	39.6864	27.8307
FBgn0005593	CG4897	RpL7	chr2L	10201100	10201229	+	91.6053	18.0393	41.7461	chr2L	10201229	10202058	+	329.779	194.824	306.138	chr2L	10202058	10202145	+	18.3211	39.6864	121.759
FBgn0003884	CG1913	alphaTub84B	chr3R	2912320	2912463	+	54.9632	108.236	142.633	chr3R	2912463	2914305	+	91.6053	97.4121	139.154	chr3R	2914305	2914561	+	0	39.6864	24.3519
FBgn0086902	CG3696	kis	chr2L	221643	250823	-	146.568	151.53	240.04	chr2L	212184	221643	-	54.9632	43.2943	59.1403	chr2L	210734	212184	-	36.6421	39.6864	59.1403
FBgn0015513	CG10379	mbc	chr3R	19607487	19608061	+	73.2842	0	0	chr3R	19608061	19626493	+	146.568	187.608	431.376	chr3R	19626493	19627356	+	18.3211	39.6864	13.9154
FBgn0029769	CG3239	CG3239	chrX	5389925	5390082	-	18.3211	10.8236	3.47884	chrX	5388178	5389925	-	146.568	151.53	233.082	chrX	5388072	5388178	-	0	39.6864	24.3519
FBgn0038293	CG6904	CG6904	chr3R	10971099	10973253	-	18.3211	0	0	chr3R	10967924	10971099	-	54.9632	129.883	198.294	chr3R	10967564	10967924	-	18.3211	39.6864	6.95768
FBgn0030616	CG9091	RpL37a	chrX	15033287	15033423	-	0	43.2943	93.9287	chrX	15032803	15033287	-	91.6053	72.1571	111.323	chrX	15031970	15032803	-	73.2842	39.6864	100.886
FBgn0263865	NA	NA	chrX	12625472	12636477	-	18.3211	25.255	31.3096	chrX	12581332	12625472	-	54.9632	82.9807	146.111	chrX	12578235	12581332	-	36.6421	39.6864	20.8731
FBgn0263102	NA	NA	chr2R	6445392	6499178	+	36.6421	82.9807	114.802	chr2R	6499178	6502346	+	0	21.6471	20.8731	chr2R	6502346	6504785	+	146.568	39.6864	31.3096
FBgn0260010	CG9373	rump	chr3R	5335732	5336087	-	0	0	6.95768	chr3R	5333038	5335732	-	54.9632	86.5885	83.4922	chr3R	5331574	5333038	-	18.3211	39.6864	17.3942
FBgn0030512	CG9940	CG9940	chrX	13582436	13612316	-	109.926	54.1178	55.6615	chrX	13579841	13582436	-	18.3211	32.4707	48.7038	chrX	13578585	13579841	-	18.3211	39.6864	0
FBgn0262656	CG10798	dm	chrX	3267191	3269038	+	0	7.21571	34.7884	chrX	3269038	3279345	+	73.2842	61.3335	118.281	chrX	3279345	3280049	+	36.6421	39.6864	20.8731
FBgn0036876	CG9451	CG9451	chr3L	19493820	19493898	-	0	0	0	chr3L	19491577	19493820	-	36.6421	64.9414	90.4499	chr3L	19491296	19491577	-	18.3211	39.6864	6.95768
FBgn0019886	CG4589	Letm1	chr2R	20402131	20402843	-	0	0	3.47884	chr2R	20397608	20402131	-	91.6053	54.1178	38.2673	chr2R	20397030	20397608	-	0	39.6864	34.7884
FBgn0035438	CG12013	PHGPx	chr3L	3326264	3327352	+	0	3.60786	10.4365	chr3L	3327352	3328442	+	36.6421	46.9021	80.0134	chr3L	3328442	3328626	+	36.6421	39.6864	83.4922
FBgn0026207	CG6819	mbo	chr3R	8504723	8504766	-	0	0	0	chr3R	8502614	8504723	-	201.532	39.6864	86.971	chr3R	8502208	8502614	-	201.532	39.6864	90.4499
FBgn0036511	CG6498	CG6498	chr3L	15559112	15561406	+	0	14.4314	3.47884	chr3L	15561406	15568853	+	73.2842	21.6471	52.1826	chr3L	15568853	15569413	+	54.9632	39.6864	31.3096
FBgn0014396	CG3234	tim	chr2L	3504457	3508119	-	18.3211	14.4314	10.4365	chr2L	3501167	3504457	-	128.247	21.6471	59.1403	chr2L	3493985	3501167	-	146.568	39.6864	48.7038
FBgn0264693	NA	NA	chr3L	4134502	4134550	-	0	0	0	chr3L	4124835	4134502	-	18.3211	28.8628	76.5345	chr3L	4123137	4124835	-	91.6053	39.6864	34.7884
FBgn0003169	CG7904	put	chr3R	10450967	10451425	-	18.3211	0	6.95768	chr3R	10446743	10450967	-	0	28.8628	31.3096	chr3R	10444751	10446743	-	0	39.6864	24.3519
FBgn0000581	CG7776	E(Pc)	chr2R	7339547	7341821	+	36.6421	7.21571	10.4365	chr2R	7341821	7349318	+	73.2842	21.6471	45.2249	chr2R	7349318	7351535	+	201.532	39.6864	222.646
FBgn0010551	CG15081	l(2)03709	chr2R	14706971	14707137	+	0	0	0	chr2R	14707137	14708796	+	0	25.255	20.8731	chr2R	14708796	14709755	+	36.6421	39.6864	10.4365
FBgn0001332	CG10109	L	chr2R	10368715	10369085	+	0	3.60786	3.47884	chr2R	10369085	10384268	+	91.6053	21.6471	27.8307	chr2R	10384268	10384817	+	36.6421	39.6864	0
FBgn0260458	CG33717	PGRP-LD	chr3L	5773150	5774930	+	18.3211	25.255	20.8731	chr3L	5774930	5776343	+	0	0	10.4365	chr3L	5776343	5777785	+	0	39.6864	45.2249
FBgn0010226	CG8938	GstS1	chr2R	12982540	12987006	-	18.3211	10.8236	3.47884	chr2R	12981565	12982540	-	54.9632	10.8236	38.2673	chr2R	12980750	12981565	-	54.9632	39.6864	20.8731
FBgn0260960	CG3971	Baldspot	chr3L	16652511	16654715	-	0	0	24.3519	chr3L	16643174	16652511	-	18.3211	21.6471	80.0134	chr3L	16641615	16643174	-	183.211	39.6864	125.238
FBgn0030850	CG8408	CG8408	chrX	17521483	17521929	-	0	14.4314	20.8731	chrX	17519489	17521483	-	0	7.21571	24.3519	chrX	17517246	17519489	-	36.6421	39.6864	48.7038
FBgn0040529	CG9603	CG9603	chr3R	4166590	4166763	-	0	3.60786	6.95768	chr3R	4166241	4166590	-	0	14.4314	24.3519	chr3R	4165665	4166241	-	36.6421	39.6864	34.7884
FBgn0052056	CG32056	scramb1	chr3L	10216307	10218340	-	0	10.8236	10.4365	chr3L	10214172	10216307	-	18.3211	7.21571	10.4365	chr3L	10213582	10214172	-	36.6421	39.6864	13.9154
FBgn0011272	CG4651	RpL13	chr2L	9967311	9967634	+	0	7.21571	3.47884	chr2L	9967634	9968421	+	91.6053	10.8236	69.5768	chr2L	9968421	9968491	+	0	39.6864	97.4076
FBgn0020249	CG7954	stck	chr3R	4182688	4184103	+	0	3.60786	0	chr3R	4184103	4185448	+	36.6421	10.8236	27.8307	chr3R	4185448	4185682	+	0	39.6864	6.95768
FBgn0034888	CG5431	CG5431	chr2R	19570903	19570919	+	0	0	0	chr2R	19570919	19572038	+	0	10.8236	6.95768	chr2R	19572038	19572251	+	293.137	39.6864	170.463
FBgn0262518	CG8287	Rab8	chr3L	19862626	19864178	-	73.2842	0	17.3942	chr3L	19861652	19862626	-	0	7.21571	3.47884	chr3L	19860587	19861652	-	18.3211	39.6864	17.3942
FBgn0020439	CG6544	fau	chr3R	6602973	6603090	-	0	7.21571	0	chr3R	6600370	6602973	-	18.3211	0	13.9154	chr3R	6593887	6600370	-	54.9632	39.6864	90.4499
FBgn0000037	CG4356	mAcR-60C	chr2R	20272402	20277235	-	0	0	0	chr2R	20268289	20272402	-	0	3.60786	6.95768	chr2R	20266158	20268289	-	54.9632	39.6864	0
FBgn0025638	CG16982	Roc1a	chrX	541319	541480	+	0	0	3.47884	chrX	541480	541956	+	0	3.60786	0	chrX	541956	542181	+	0	39.6864	27.8307
FBgn0032077	CG9515	CG9515	chr2L	8943218	8943264	-	0	0	0	chr2L	8942304	8943218	-	18.3211	3.60786	0	chr2L	8939779	8942304	-	54.9632	39.6864	240.04
FBgn0025624	CG4025	CG4025	chrX	1970998	1971115	+	0	0	0	chrX	1971115	1972106	+	18.3211	0	3.47884	chrX	1972106	1972488	+	54.9632	39.6864	34.7884
FBgn0026566	CG1307	CG1307	chr3R	2483058	2483208	-	0	0	0	chr3R	2482243	2483058	-	0	0	10.4365	chr3R	2482011	2482243	-	36.6421	39.6864	3.47884
FBgn0260451	CG14041	CG14042	chr2L	5038052	5038121	+	0	0	0	chr2L	5038121	5038757	+	0	0	0	chr2L	5038757	5040818	+	0	39.6864	24.3519
FBgn0037351	CG1475	RpL13A	chr3R	1450185	1450221	+	36.6421	54.1178	38.2673	chr3R	1450221	1451591	+	3041.3	3394.99	2821.34	chr3R	1451591	1451679	+	54.9632	36.0786	24.3519
FBgn0033246	CG11198	ACC	chr2R	3872639	3874729	-	128.247	90.1964	173.942	chr2R	3861991	3872639	-	3352.75	1565.81	3684.09	chr2R	3861619	3861991	-	54.9632	36.0786	83.4922
FBgn0010225	CG1106	Gel	chr3R	60867	62927	+	219.853	101.02	114.802	chr3R	62927	66659	+	1154.23	1042.67	1614.18	chr3R	66659	66780	+	0	36.0786	20.8731
FBgn0042627	CG3524	v(2)k05816	chr2L	3043972	3045711	+	0	10.8236	20.8731	chr2L	3045711	3055487	+	1648.9	930.827	1916.84	chr2L	3055487	3055601	+	36.6421	36.0786	24.3519
FBgn0032297	CG17124	CG17124	chr2L	10745997	10756316	-	586.274	450.982	142.633	chr2L	10745487	10745997	-	18.3211	18.0393	13.9154	chr2L	10744074	10745487	-	73.2842	36.0786	31.3096
FBgn0052667	CG32667	CG32667	chrX	11034277	11034296	-	0	0	20.8731	chrX	11033876	11034277	-	366.421	324.707	375.715	chrX	11033794	11033876	-	0	36.0786	62.6192
FBgn0263416	NA	NA	chr3R	4269253	4303315	-	0	32.4707	20.8731	chr3R	4204996	4269253	-	366.421	270.589	73.0557	chr3R	4190049	4204996	-	0	36.0786	31.3096
FBgn0011205	CG5725	fbl	chr3L	20377528	20383015	+	18.3211	43.2943	55.6615	chr3L	20383015	20384282	+	769.484	198.432	194.815	chr3L	20384282	20384554	+	128.247	36.0786	62.6192
FBgn0028480	CG17841	CG17841	chrX	10262083	10262388	+	0	10.8236	20.8731	chrX	10262388	10276719	+	586.274	227.295	274.828	chrX	10276719	10277264	+	36.6421	36.0786	13.9154
FBgn0020385	CG4067	pug	chr3R	6522239	6525503	+	91.6053	36.0786	20.8731	chr3R	6525503	6528870	+	622.916	202.04	546.178	chr3R	6528870	6529038	+	18.3211	36.0786	62.6192
FBgn0036816	CG3979	Indy	chr3L	18825054	18839367	-	91.6053	54.1178	107.844	chr3L	18822322	18825054	-	164.89	169.569	236.561	chr3L	18821731	18822322	-	54.9632	36.0786	27.8307
FBgn0264495	NA	NA	chr3R	2232578	2263377	+	256.495	184.001	128.717	chr3R	2263377	2271423	+	73.2842	25.255	45.2249	chr3R	2271423	2273729	+	0	36.0786	13.9154
FBgn0036623	CG4729	CG4729	chr3L	16375827	16379057	-	201.532	140.706	146.111	chr3L	16375171	16375827	-	164.89	68.5492	86.971	chr3L	16374871	16375171	-	54.9632	36.0786	45.2249
FBgn0003231	CG10360	ref(2)P	chr2L	19542445	19542816	+	0	21.6471	38.2673	chr2L	19542816	19545302	+	164.89	184.001	128.717	chr2L	19545302	19545548	+	54.9632	36.0786	13.9154
FBgn0015129	CG18741	DopR2	chr3R	25467795	25485706	-	54.9632	187.608	80.0134	chr3R	25464737	25467795	-	0	0	10.4365	chr3R	25456025	25464737	-	18.3211	36.0786	41.7461
FBgn0053555	CG33555	btsz	chr3R	10635844	10679626	-	91.6053	115.451	59.1403	chr3R	10632901	10635844	-	18.3211	46.9021	31.3096	chr3R	10629813	10632901	-	0	36.0786	6.95768
FBgn0040064	CG4600	yip2	chr2L	9915252	9915347	+	0	3.60786	0	chr2L	9915347	9917121	+	109.926	155.138	104.365	chr2L	9917121	9917220	+	0	36.0786	0
FBgn0021764	CG5227	sdk	chrX	580872	581731	+	0	18.0393	0	chrX	581731	641664	+	183.211	137.098	135.675	chrX	641664	643529	+	36.6421	36.0786	3.47884
FBgn0016687	CG4634	Nurf-38	chr2R	20448439	20448568	-	183.211	111.844	142.633	chr2R	20446945	20448439	-	54.9632	43.2943	107.844	chr2R	20446489	20446945	-	0	36.0786	41.7461
FBgn0052190	CG32190	NUCB1	chr3L	17795234	17795379	-	54.9632	14.4314	10.4365	chr3L	17791185	17795234	-	73.2842	119.059	41.7461	chr3L	17790837	17791185	-	18.3211	36.0786	34.7884
FBgn0023143	CG1782	Uba1	chr2R	5579996	5580833	-	0	21.6471	20.8731	chr2R	5576272	5579996	-	73.2842	97.4121	153.069	chr2R	5575793	5576272	-	0	36.0786	3.47884
FBgn0261955	CG3861	kdn	chrX	6244661	6246469	+	0	14.4314	20.8731	chrX	6246469	6254396	+	54.9632	93.8042	86.971	chrX	6254396	6255226	+	128.247	36.0786	59.1403
FBgn0052425	CG32425	CG32425	chr3L	20490422	20503152	+	36.6421	61.3335	38.2673	chr3L	20503152	20503893	+	18.3211	46.9021	80.0134	chr3L	20503893	20507207	+	0	36.0786	62.6192
FBgn0039260	CG6369	Smg6	chr3R	20859074	20859177	-	0	0	0	chr3R	20855500	20859074	-	201.532	97.4121	215.688	chr3R	20855144	20855500	-	109.926	36.0786	17.3942
FBgn0025885	CG11143	Inos	chr2R	3346242	3346373	-	0	7.21571	0	chr2R	3342577	3346242	-	0	90.1964	66.098	chr2R	3342426	3342577	-	0	36.0786	20.8731
FBgn0000181	CG3644	bic	chr2R	8757741	8757907	+	54.9632	32.4707	34.7884	chr2R	8757907	8758417	+	91.6053	64.9414	107.844	chr2R	8758417	8759299	+	36.6421	36.0786	93.9287
FBgn0261596	CG3751	RpS24	chr2R	18528600	18528923	-	0	14.4314	6.95768	chr2R	18528204	18528600	-	183.211	61.3335	97.4076	chr2R	18528030	18528204	-	36.6421	36.0786	55.6615
FBgn0036862	CG9619	CG9619	chr3L	19278491	19284772	-	0	3.60786	0	chr3L	19276322	19278491	-	36.6421	64.9414	27.8307	chr3L	19275027	19276322	-	18.3211	36.0786	55.6615
FBgn0036030	CG6767	CG6767	chr3L	9688332	9689800	-	0	0	0	chr3L	9677465	9688332	-	91.6053	61.3335	205.252	chr3L	9676678	9677465	-	18.3211	36.0786	66.098
FBgn0033463	CG1513	CG1513	chr2R	5773739	5779194	-	18.3211	39.6864	24.3519	chr2R	5771261	5773739	-	0	10.8236	3.47884	chr2R	5770076	5771261	-	18.3211	36.0786	52.1826
FBgn0262738	CG3620	norpA	chrX	4216658	4243440	+	36.6421	21.6471	38.2673	chrX	4243440	4256067	+	91.6053	21.6471	10.4365	chrX	4256067	4258913	+	36.6421	36.0786	13.9154
FBgn0011274	CG6794	Dif	chr2L	17420093	17439923	-	164.89	28.8628	83.4922	chr2L	17415684	17420093	-	0	14.4314	13.9154	chr2L	17413247	17415684	-	36.6421	36.0786	20.8731
FBgn0001189	CG3095	hfw	chrX	1563602	1563952	+	0	0	0	chrX	1563952	1566789	+	0	39.6864	17.3942	chrX	1566789	1567143	+	73.2842	36.0786	17.3942
FBgn0015772	CG10637	Nak	chr2L	18968415	18968721	-	0	0	0	chr2L	18962873	18968415	-	0	39.6864	52.1826	chr2L	18957899	18962873	-	18.3211	36.0786	31.3096
FBgn0035519	CG1309	CG1309	chr3L	4259429	4259542	+	0	0	0	chr3L	4259542	4261472	+	0	39.6864	31.3096	chr3L	4261472	4261643	+	0	36.0786	20.8731
FBgn0027538	CG8536	beta4GalNAcTA	chr2R	10146536	10146668	+	0	3.60786	3.47884	chr2R	10146668	10148134	+	18.3211	36.0786	31.3096	chr2R	10148134	10148655	+	0	36.0786	6.95768
FBgn0261617	CG15321	nej	chrX	9576639	9581099	-	0	10.8236	13.9154	chrX	9563739	9576639	-	73.2842	25.255	38.2673	chrX	9559474	9563739	-	18.3211	36.0786	13.9154
FBgn0035631	CG5495	Txl	chr3L	5758945	5759109	+	0	0	3.47884	chr3L	5759109	5760089	+	18.3211	36.0786	48.7038	chr3L	5760089	5760184	+	0	36.0786	0
FBgn0261975	CG42806	CG42806	chr2R	9852172	9852423	+	0	0	0	chr2R	9852423	9852690	+	18.3211	32.4707	13.9154	chr2R	9852690	9852879	+	146.568	36.0786	27.8307
FBgn0031030	CG14217	Tao-1	chrX	19471527	19473826	-	0	7.21571	10.4365	chrX	19469258	19471527	-	0	25.255	27.8307	chrX	19464417	19469258	-	91.6053	36.0786	38.2673
FBgn0026370	CG8174	SRPK	chr2R	11268222	11270773	+	0	7.21571	3.47884	chr2R	11270773	11272896	+	146.568	25.255	62.6192	chr2R	11272896	11275356	+	36.6421	36.0786	73.0557
FBgn0035498	CG14991	Fit1	chr3L	4103563	4104259	+	0	0	13.9154	chr3L	4104259	4106386	+	109.926	32.4707	86.971	chr3L	4106386	4107116	+	0	36.0786	48.7038
FBgn0052280	CG32280	CG32280	chr3L	3165180	3167978	+	0	7.21571	10.4365	chr3L	3167978	3168440	+	0	18.0393	0	chr3L	3168440	3169080	+	18.3211	36.0786	10.4365
FBgn0029840	CG4320	raptor	chrX	5983739	5984234	-	0	0	0	chrX	5978633	5983739	-	18.3211	25.255	52.1826	chrX	5976691	5978633	-	0	36.0786	10.4365
FBgn0029088	CG2019	disp	chr3R	1681630	1682033	-	0	0	0	chr3R	1676242	1681630	-	183.211	18.0393	20.8731	chr3R	1675415	1676242	-	128.247	36.0786	6.95768
FBgn0039856	CG1774	CG1774	chr3R	27418465	27418841	+	0	7.21571	0	chr3R	27418841	27420317	+	0	10.8236	24.3519	chr3R	27420317	27420449	+	0	36.0786	13.9154
FBgn0038294	CG6803	Mf	chr3R	11004851	11006143	-	36.6421	10.8236	31.3096	chr3R	11003942	11004851	-	36.6421	7.21571	27.8307	chr3R	10996346	11003942	-	164.89	36.0786	125.238
FBgn0004179	CG6395	Csp	chr3L	22260360	22260852	+	0	0	10.4365	chr3L	22260852	22265491	+	18.3211	18.0393	3.47884	chr3L	22265491	22266398	+	36.6421	36.0786	52.1826
FBgn0035601	CG10640	Uev1A	chr3L	5358087	5359325	-	0	0	10.4365	chr3L	5356974	5358087	-	0	10.8236	17.3942	chr3L	5355983	5356974	-	18.3211	36.0786	13.9154
FBgn0027066	CG3265	Eb1	chr2R	2636731	2640168	+	0	7.21571	0	chr2R	2640168	2642740	+	0	3.60786	0	chr2R	2642740	2643542	+	91.6053	36.0786	59.1403
FBgn0015396	CG4029	jumu	chr3R	6175905	6176249	+	0	0	0	chr3R	6176249	6185980	+	18.3211	7.21571	24.3519	chr3R	6185980	6187343	+	54.9632	36.0786	0
FBgn0036928	CG7654	Tom20	chr3L	19993743	19994266	+	0	0	0	chr3L	19994266	19995259	+	0	7.21571	0	chr3L	19995259	19995407	+	0	36.0786	13.9154
FBgn0033926	CG12505	Arc1	chr2R	10247705	10247799	-	0	7.21571	6.95768	chr2R	10246940	10247705	-	0	0	27.8307	chr2R	10245431	10246940	-	54.9632	36.0786	135.675
FBgn0085342	CG34313	CG34313	chr2L	16879516	16879545	+	0	0	0	chr2L	16879545	16881433	+	0	3.60786	6.95768	chr2L	16881433	16886323	+	36.6421	36.0786	31.3096
FBgn0037206	CG12768	CG12768	chr3L	22903590	22905025	+	18.3211	3.60786	13.9154	chr3L	22905025	22907345	+	0	0	0	chr3L	22907345	22916632	+	0	36.0786	20.8731
FBgn0036621	CG16807	roq	chr3L	16370337	16371750	-	0	3.60786	0	chr3L	16367620	16370337	-	18.3211	0	20.8731	chr3L	16364037	16367620	-	219.853	36.0786	52.1826
FBgn0034951	CG3860	CG3860	chr2R	19882090	19882573	-	0	3.60786	0	chr2R	19879994	19882090	-	0	0	6.95768	chr2R	19879660	19879994	-	0	36.0786	34.7884
FBgn0038432	CG14883	CG14883	chr3R	12281773	12282132	+	0	0	13.9154	chr3R	12282132	12283385	+	0	0	3.47884	chr3R	12283385	12283955	+	109.926	36.0786	27.8307
FBgn0027936	CG10682	vih	chr3L	12497391	12497645	+	0	0	0	chr3L	12497645	12498248	+	0	0	0	chr3L	12498248	12498921	+	73.2842	36.0786	0
FBgn0261872	CG33522	scaf6	chr3L	17035559	17035674	-	0	0	0	chr3L	17034784	17035559	-	0	0	0	chr3L	17029958	17034784	-	36.6421	36.0786	13.9154
FBgn0051057	CG31057	tau	chr3R	23482171	23482517	-	0	0	0	chr3R	23477290	23482171	-	0	0	0	chr3R	23466364	23477290	-	0	36.0786	24.3519
FBgn0012036	CG3752	Aldh	chr2L	9387388	9387767	+	164.89	126.275	163.506	chr2L	9387767	9391439	+	421.384	360.786	647.065	chr2L	9391439	9391567	+	73.2842	32.4707	27.8307
FBgn0004885	CG6863	tok	chr3R	20545418	20553591	+	36.6421	14.4314	20.8731	chr3R	20553591	20574202	+	567.953	450.982	347.884	chr3R	20574202	20574855	+	18.3211	32.4707	20.8731
FBgn0004167	CG12008	kst	chr3L	3336859	3350254	+	54.9632	50.51	86.971	chr3L	3350254	3367771	+	934.374	386.04	549.657	chr3L	3367771	3368133	+	36.6421	32.4707	17.3942
FBgn0039431	CG6490	CG6490	chr3R	22357946	22360939	-	18.3211	7.21571	0	chr3R	22298700	22357946	-	494.669	368.001	45.2249	chr3R	22295799	22298700	-	18.3211	32.4707	13.9154
FBgn0028473	CG8801	CG8801	chr2R	5286136	5286255	-	146.568	68.5492	83.4922	chr2R	5283983	5286136	-	384.742	180.393	288.744	chr2R	5283864	5283983	-	36.6421	32.4707	0
FBgn0261451	CG33950	trol	chrX	2438656	2439423	-	18.3211	54.1178	31.3096	chrX	2374758	2438656	-	384.742	169.569	128.717	chrX	2364492	2374758	-	183.211	32.4707	48.7038
FBgn0263598	NA	NA	chr2L	12974321	12975636	+	0	39.6864	38.2673	chr2L	12975636	12978069	+	128.247	176.785	219.167	chr2L	12978069	12978615	+	109.926	32.4707	13.9154
FBgn0086901	CG31330	cv-c	chr3R	10230840	10307410	-	109.926	119.059	180.9	chr3R	10218496	10230840	-	54.9632	93.8042	128.717	chr3R	10217401	10218496	-	0	32.4707	59.1403
FBgn0030160	CG9691	CG9691	chrX	9778474	9778534	+	0	21.6471	59.1403	chrX	9778534	9778900	+	109.926	180.393	306.138	chrX	9778900	9779079	+	0	32.4707	10.4365
FBgn0033912	CG8415	RpS23	chr2R	10104038	10104132	-	0	3.60786	17.3942	chr2R	10102939	10104038	-	201.532	191.216	240.04	chr2R	10102739	10102939	-	54.9632	32.4707	6.95768
FBgn0032987	CG12775	RpL21	chr2L	22247705	22247833	-	0	21.6471	10.4365	chr2L	22247225	22247705	-	256.495	173.177	233.082	chr2L	22247110	22247225	-	36.6421	32.4707	45.2249
FBgn0027785	CG6008	NP15.6	chr3R	14853073	14853169	+	0	3.60786	3.47884	chr3R	14853169	14853622	+	91.6053	169.569	100.886	chr3R	14853622	14853737	+	109.926	32.4707	24.3519
FBgn0263199	NA	NA	chr3L	8978325	8979191	-	36.6421	36.0786	69.5768	chr3L	8976386	8978325	-	54.9632	129.883	250.477	chr3L	8975311	8976386	-	18.3211	32.4707	27.8307
FBgn0039800	CG11314	Npc2g	chr3R	26570955	26570983	-	18.3211	43.2943	76.5345	chr3R	26570475	26570955	-	54.9632	111.844	139.154	chr3R	26570325	26570475	-	18.3211	32.4707	24.3519
FBgn0037643	CG11963	skap	chr3R	4764404	4764541	+	0	0	3.47884	chr3R	4764541	4767796	+	54.9632	147.922	354.842	chr3R	4767796	4768749	+	73.2842	32.4707	86.971
FBgn0031245	CG3625	CG3625	chr2L	285633	291751	-	219.853	93.8042	156.548	chr2L	283885	285633	-	54.9632	46.9021	41.7461	chr2L	283383	283885	-	0	32.4707	48.7038
FBgn0040022	CG40351	CG40351	chr3LHet	593049	594800	+	0	7.21571	0	chr3LHet	594800	600353	+	128.247	129.883	59.1403	chr3LHet	600353	600636	+	0	32.4707	0
FBgn0038834	CG15697	RpS30	chr3R	16676270	16676587	+	18.3211	21.6471	41.7461	chr3R	16676587	16677073	+	73.2842	115.451	222.646	chr3R	16677073	16677156	+	36.6421	32.4707	55.6615
FBgn0000636	CG5803	Fas3	chr2L	18320100	18320687	+	0	7.21571	0	chr2L	18320687	18386446	+	73.2842	126.275	86.971	chr2L	18386446	18393441	+	146.568	32.4707	13.9154
FBgn0263593	NA	NA	chr2R	4029773	4044128	-	0	36.0786	97.4076	chr2R	4025739	4029773	-	146.568	93.8042	142.633	chr2R	4024500	4025739	-	18.3211	32.4707	17.3942
FBgn0010516	CG8996	wal	chr2R	7578224	7578380	-	0	10.8236	3.47884	chr2R	7576583	7578224	-	54.9632	104.628	246.998	chr2R	7576431	7576583	-	109.926	32.4707	45.2249
FBgn0029994	CG2254	CG2254	chrX	7975482	7975635	-	0	7.21571	10.4365	chrX	7972667	7975482	-	0	101.02	114.802	chrX	7972381	7972667	-	54.9632	32.4707	20.8731
FBgn0259212	CG2534	cno	chr3R	1029050	1043147	-	0	7.21571	41.7461	chr3R	1004445	1029050	-	128.247	101.02	166.984	chr3R	998391	1004445	-	91.6053	32.4707	41.7461
FBgn0035811	CG12262	CG12262	chr3L	7712460	7712539	+	0	0	6.95768	chr3L	7712539	7714461	+	54.9632	108.236	76.5345	chr3L	7714461	7714572	+	0	32.4707	45.2249
FBgn0264078	NA	NA	chrX	14733406	14824865	+	91.6053	101.02	100.886	chrX	14824865	14826260	+	0	3.60786	0	chrX	14826260	14827616	+	18.3211	32.4707	34.7884
FBgn0031449	CG31689	CG31689	chr2L	2730105	2736339	+	109.926	28.8628	52.1826	chr2L	2736339	2739500	+	201.532	72.1571	69.5768	chr2L	2739500	2739833	+	18.3211	32.4707	17.3942
FBgn0001142	CG2718	Gs1	chr2L	132059	132482	+	36.6421	10.8236	6.95768	chr2L	132482	133682	+	54.9632	90.1964	97.4076	chr2L	133682	133995	+	0	32.4707	20.8731
FBgn0028325	CG7010	l(1)G0334	chrX	4596304	4596564	+	0	21.6471	24.3519	chrX	4596564	4598803	+	18.3211	72.1571	83.4922	chrX	4598803	4599298	+	256.495	32.4707	97.4076
FBgn0027356	CG8604	Amph	chr2R	8481108	8481504	+	0	10.8236	0	chr2R	8481504	8498594	+	73.2842	68.5492	83.4922	chr2R	8498594	8499573	+	54.9632	32.4707	41.7461
FBgn0261439	CG17246	SdhA	chr2R	15283248	15283477	-	0	7.21571	0	chr2R	15279903	15283248	-	109.926	68.5492	114.802	chr2R	15279367	15279903	-	0	32.4707	3.47884
FBgn0000355	CG6519	Cp15	chr3L	8721580	8721626	+	0	0	0	chr3L	8721626	8722045	+	0	72.1571	0	chr3L	8722045	8722166	+	36.6421	32.4707	0
FBgn0000183	CG6605	BicD	chr2L	17472324	17473215	-	0	0	27.8307	chr2L	17462145	17472324	-	91.6053	72.1571	146.111	chr2L	17459604	17462145	-	18.3211	32.4707	20.8731
FBgn0016691	CG4307	Oscp	chr3R	11091297	11091867	+	0	28.8628	17.3942	chr3R	11091867	11092310	+	73.2842	43.2943	93.9287	chr3R	11092310	11092412	+	18.3211	32.4707	55.6615
FBgn0038326	CG5044	CG5044	chr3R	11182966	11183039	+	0	0	0	chr3R	11183039	11184533	+	91.6053	68.5492	59.1403	chr3R	11184533	11184982	+	91.6053	32.4707	17.3942
FBgn0010591	CG8946	Sply	chr2R	12979017	12979462	-	0	0	0	chr2R	12976224	12979017	-	18.3211	68.5492	76.5345	chr2R	12975938	12976224	-	54.9632	32.4707	10.4365
FBgn0004852	CG7978	Ac76E	chr3L	19932386	19942521	+	0	10.8236	20.8731	chr3L	19942521	19970095	+	91.6053	57.7257	34.7884	chr3L	19970095	19971060	+	0	32.4707	10.4365
FBgn0039213	CG6668	atl	chr3R	20451396	20457618	+	36.6421	32.4707	17.3942	chr3R	20457618	20459429	+	18.3211	36.0786	34.7884	chr3R	20459429	20460436	+	73.2842	32.4707	41.7461
FBgn0004436	CG2013	UbcD6	chr3R	778218	778406	-	0	3.60786	13.9154	chr3R	776000	778218	-	201.532	61.3335	97.4076	chr3R	774476	776000	-	54.9632	32.4707	17.3942
FBgn0262684	CG32663	CG43154	chrX	11710930	11717639	+	18.3211	7.21571	10.4365	chrX	11717639	11729296	+	146.568	57.7257	59.1403	chrX	11729296	11729759	+	36.6421	32.4707	10.4365
FBgn0020255	CG1404	ran	chrX	11040410	11042622	-	0	25.255	3.47884	chrX	11039681	11040410	-	36.6421	39.6864	13.9154	chrX	11038908	11039681	-	54.9632	32.4707	52.1826
FBgn0262559	CG7998	Mdh2	chr3R	14052112	14052222	+	73.2842	14.4314	62.6192	chr3R	14052222	14054221	+	0	50.51	73.0557	chr3R	14054221	14054440	+	18.3211	32.4707	31.3096
FBgn0030737	CG9914	CG9914	chrX	16202308	16202416	-	0	7.21571	17.3942	chrX	16201049	16202308	-	73.2842	57.7257	417.461	chrX	16200944	16201049	-	0	32.4707	135.675
FBgn0040773	CG2249	CG2249	chr2R	5936984	5937065	+	0	28.8628	13.9154	chr2R	5937065	5937374	+	0	28.8628	73.0557	chr2R	5937374	5938379	+	54.9632	32.4707	6.95768
FBgn0039970	CG17508	CG17508	chr2R	1496128	1496220	+	0	3.60786	0	chr2R	1496220	1497020	+	18.3211	54.1178	69.5768	chr2R	1497020	1499091	+	36.6421	32.4707	20.8731
FBgn0051694	CG31694	CG31694	chr2L	2873672	2874518	-	73.2842	18.0393	59.1403	chr2L	2869170	2873672	-	73.2842	36.0786	73.0557	chr2L	2868626	2869170	-	0	32.4707	24.3519
FBgn0013988	CG18255	Strn-Mlck	NA	NA	NA	NA	0	0	0	chr2R	11847554	11873458	-	91.6053	50.51	111.323	chr2R	11834430	11847554	-	54.9632	32.4707	20.8731
FBgn0035132	CG17061	mthl10	chr3L	336682	342915	-	0	50.51	48.7038	chr3L	334657	336682	-	54.9632	0	3.47884	chr3L	332800	334657	-	36.6421	32.4707	0
FBgn0083959	CG30079	trpm	chr2R	11178460	11180386	-	0	7.21571	13.9154	chr2R	11155557	11178460	-	54.9632	39.6864	90.4499	chr2R	11150308	11155557	-	36.6421	32.4707	13.9154
FBgn0015924	CG4280	crq	chr2L	450794	453024	-	18.3211	0	13.9154	chr2L	449020	450794	-	73.2842	46.9021	66.098	chr2L	448253	449020	-	18.3211	32.4707	41.7461
FBgn0263352	NA	NA	chr3L	8431329	8435481	-	18.3211	7.21571	34.7884	chr3L	8427568	8431329	-	36.6421	36.0786	27.8307	chr3L	8425657	8427568	-	54.9632	32.4707	3.47884
FBgn0260659	CG4196	CG42542	chr3R	11022331	11026365	+	0	28.8628	10.4365	chr3R	11026365	11028167	+	0	10.8236	13.9154	chr3R	11028167	11028695	+	18.3211	32.4707	3.47884
FBgn0259785	CG7752	pzg	chr3L	21279198	21279536	+	0	0	0	chr3L	21279536	21282587	+	36.6421	36.0786	13.9154	chr3L	21282587	21283141	+	0	32.4707	3.47884
FBgn0027945	CG7758	ppl	chr3L	21274402	21274606	-	18.3211	14.4314	17.3942	chr3L	21273788	21274402	-	73.2842	21.6471	38.2673	chr3L	21273590	21273788	-	36.6421	32.4707	48.7038
FBgn0037239	CG11739	CG11739	chr3R	204385	205177	+	0	0	10.4365	chr3R	205177	206669	+	18.3211	36.0786	17.3942	chr3R	206669	206918	+	18.3211	32.4707	48.7038
FBgn0025455	CG6292	CycT	chr3L	17548614	17550888	-	18.3211	3.60786	20.8731	chr3L	17545903	17548614	-	18.3211	28.8628	27.8307	chr3L	17544012	17545903	-	54.9632	32.4707	6.95768
FBgn0037637	CG9836	CG9836	chr3R	4649793	4649899	-	36.6421	18.0393	45.2249	chr3R	4649145	4649793	-	0	14.4314	10.4365	chr3R	4648570	4649145	-	36.6421	32.4707	24.3519
FBgn0035880	CG17352	CG17352	chr3L	8349308	8349396	-	0	0	0	chr3L	8346537	8349308	-	0	32.4707	66.098	chr3L	8345454	8346537	-	18.3211	32.4707	38.2673
FBgn0036762	CG7430	CG7430	chr3L	17840015	17840296	+	0	0	6.95768	chr3L	17840296	17842245	+	18.3211	28.8628	62.6192	chr3L	17842245	17842472	+	18.3211	32.4707	20.8731
FBgn0036053	CG6718	iPLA2-VIA	chr3L	9856916	9857459	-	0	3.60786	0	chr3L	9853804	9856916	-	18.3211	21.6471	55.6615	chr3L	9853316	9853804	-	18.3211	32.4707	3.47884
FBgn0024182	CG1410	waw	chrX	21234054	21234085	+	0	0	0	chrX	21234085	21236234	+	0	25.255	6.95768	chrX	21236234	21244175	+	36.6421	32.4707	52.1826
FBgn0027786	CG6851	Mtch	chr3L	184625	184863	+	0	0	0	chr3L	184863	185998	+	36.6421	21.6471	10.4365	chr3L	185998	186296	+	18.3211	32.4707	3.47884
FBgn0037092	CG7540	M6	chr3L	21500951	21503178	+	0	18.0393	0	chr3L	21503178	21505047	+	0	3.60786	3.47884	chr3L	21505047	21505849	+	0	32.4707	3.47884
FBgn0053129	CG33129	CG33129	chr2L	10966564	10970275	-	36.6421	7.21571	13.9154	chr2L	10965604	10966564	-	0	14.4314	10.4365	chr2L	10964902	10965604	-	54.9632	32.4707	41.7461
FBgn0030268	CG1453	Klp10A	chrX	11029949	11031056	-	0	0	0	chrX	11025012	11029949	-	18.3211	18.0393	17.3942	chrX	11023394	11025012	-	109.926	32.4707	0
FBgn0083962	CG3805	CG34126	chr2L	4981613	4982028	+	0	0	0	chr2L	4982028	4991611	+	0	18.0393	45.2249	chr2L	4991611	4992435	+	36.6421	32.4707	20.8731
FBgn0025879	CG6281	Timp	chr3R	6031104	6038726	-	18.3211	18.0393	24.3519	chr3R	6030235	6031104	-	0	0	6.95768	chr3R	6029596	6030235	-	36.6421	32.4707	24.3519
FBgn0029996	CG2257	Ubc-E2H	chrX	7983893	7988097	-	18.3211	14.4314	24.3519	chrX	7983341	7983893	-	18.3211	3.60786	31.3096	chrX	7982034	7983341	-	73.2842	32.4707	73.0557
FBgn0013263	CG33261	Trl	chr3L	14750195	14754149	-	0	7.21571	10.4365	chr3L	14746005	14750195	-	18.3211	7.21571	0	chr3L	14741028	14746005	-	54.9632	32.4707	20.8731
FBgn0003093	CG1954	Pkc98E	chr3R	24864895	24867892	+	0	0	6.95768	chr3R	24867892	24871946	+	0	14.4314	38.2673	chr3R	24871946	24872756	+	0	32.4707	10.4365
FBgn0038829	CG17271	CG17271	chr3R	16647433	16647587	-	0	0	0	chr3R	16645914	16647433	-	0	14.4314	3.47884	chr3R	16644848	16645914	-	18.3211	32.4707	45.2249
FBgn0052822	CG32822	CG32822	chrX	21391201	21391610	+	0	0	10.4365	chrX	21391610	21391847	+	18.3211	10.8236	0	chrX	21391847	21393057	+	201.532	32.4707	6.95768
FBgn0033402	CG2078	Myd88	chr2R	5195299	5196227	-	0	3.60786	3.47884	chr2R	5191398	5195299	-	0	7.21571	17.3942	chr2R	5190327	5191398	-	54.9632	32.4707	20.8731
FBgn0035622	CG10590	CG10590	chr3L	5596898	5597079	-	0	0	0	chr3L	5594888	5596898	-	0	10.8236	6.95768	chr3L	5594195	5594888	-	36.6421	32.4707	6.95768
FBgn0259979	CG17337	CG17337	chr2R	1585358	1585475	+	18.3211	0	10.4365	chr2R	1585475	1586836	+	0	10.8236	20.8731	chr2R	1586836	1587717	+	18.3211	32.4707	48.7038
FBgn0000928	CG2706	fs(1)Yb	chrX	2614500	2614600	+	0	0	0	chrX	2614600	2617918	+	0	7.21571	0	chrX	2617918	2618192	+	109.926	32.4707	0
FBgn0030400	CG11138	CG11138	chrX	12476583	12477215	-	0	3.60786	3.47884	chrX	12466518	12476583	-	36.6421	3.60786	52.1826	chrX	12463201	12466518	-	109.926	32.4707	6.95768
FBgn0027498	CG2061	CG2061	chrX	10986524	10987077	+	0	0	0	chrX	10987077	10988337	+	0	7.21571	3.47884	chrX	10988337	10988693	+	91.6053	32.4707	0
FBgn0003392	CG18102	shi	chrX	15786148	15787037	+	0	0	0	chrX	15787037	15797832	+	18.3211	7.21571	13.9154	chrX	15797832	15800285	+	54.9632	32.4707	6.95768
FBgn0085208	CG34179	CG34179	chr2L	6048643	6048702	-	0	0	0	chr2L	6048109	6048643	-	0	3.60786	0	chr2L	6046649	6048109	-	18.3211	32.4707	27.8307
FBgn0010352	CG11661	Nc73EF	chr3L	16948034	16952220	+	18.3211	61.3335	45.2249	chr3L	16952220	16960581	+	806.127	508.708	1196.72	chr3L	16960581	16961180	+	54.9632	28.8628	48.7038
FBgn0029881	CG3973	pigs	chrX	6494097	6524970	+	201.532	497.884	52.1826	chrX	6524970	6544446	+	91.6053	25.255	24.3519	chrX	6544446	6546131	+	36.6421	28.8628	31.3096
FBgn0250867	CG42238	CG42238	chr2L	20967688	21051983	-	403.063	494.276	233.082	chr2L	20967385	20967688	-	0	0	0	chr2L	20965519	20967385	-	18.3211	28.8628	20.8731
FBgn0037607	CG8036	CG8036	chr3R	4493725	4497466	+	91.6053	64.9414	184.379	chr3R	4497466	4499277	+	806.127	411.295	1450.68	chr3R	4499277	4499453	+	36.6421	28.8628	69.5768
FBgn0033446	CG1648	CG1648	chr2R	5700253	5707556	-	73.2842	155.138	170.463	chr2R	5698982	5700253	-	91.6053	317.491	205.252	chr2R	5698889	5698982	-	0	28.8628	27.8307
FBgn0024293	CG1865	Spn43Ab	chr2R	3041069	3041125	-	0	18.0393	24.3519	chr2R	3039235	3041069	-	824.448	450.982	483.559	chr2R	3039169	3039235	-	36.6421	28.8628	45.2249
FBgn0011230	CG14472	poe	chr2L	8071566	8071624	-	0	14.4314	0	chr2L	8054510	8071566	-	403.063	443.766	629.67	chr2L	8054321	8054510	-	0	28.8628	41.7461
FBgn0004449	CG5723	Ten-m	chr3L	22400292	22400963	-	0	7.21571	3.47884	chr3L	22288531	22400292	-	183.211	400.472	313.096	chr3L	22286143	22288531	-	18.3211	28.8628	27.8307
FBgn0262782	NA	NA	chr2L	10396217	10396275	-	54.9632	43.2943	38.2673	chr2L	10393933	10396217	-	403.063	360.786	546.178	chr2L	10393846	10393933	-	0	28.8628	27.8307
FBgn0263350	NA	NA	chr2L	412824	414777	-	421.384	205.648	229.604	chr2L	409387	412824	-	219.853	122.667	107.844	chr2L	408029	409387	-	54.9632	28.8628	34.7884
FBgn0037612	CG8112	CG8112	chr3R	4526703	4538843	+	54.9632	281.413	118.281	chr3R	4538843	4539561	+	18.3211	21.6471	34.7884	chr3R	4539561	4540985	+	18.3211	28.8628	20.8731
FBgn0039678	CG18111	Obp99a	chr3R	25497378	25497437	+	36.6421	10.8236	17.3942	chr3R	25497437	25497934	+	769.484	274.197	800.134	chr3R	25497934	25498056	+	36.6421	28.8628	107.844
FBgn0037547	CG7910	CG7910	chr3R	3912973	3913263	+	0	10.8236	52.1826	chr3R	3913263	3915155	+	458.026	266.981	313.096	chr3R	3915155	3915290	+	73.2842	28.8628	17.3942
FBgn0025595	CG11325	GRHR	chr2L	6714691	6716186	-	0	21.6471	17.3942	chr2L	6712342	6714691	-	109.926	227.295	100.886	chr2L	6711285	6712342	-	0	28.8628	41.7461
FBgn0003165	CG9755	pum	chr3R	4982983	5063404	-	91.6053	79.3728	69.5768	chr3R	4896666	4982983	-	109.926	115.451	52.1826	chr3R	4892064	4896666	-	73.2842	28.8628	6.95768
FBgn0025936	CG1511	Eph	chr4	631309	632028	+	0	0	0	chr4	632028	640860	+	622.916	191.216	201.773	chr4	640860	643096	+	18.3211	28.8628	17.3942
FBgn0261545	CG18356	CG42663	chr2R	8592678	8610476	+	18.3211	144.314	73.0557	chr2R	8610476	8638103	+	18.3211	32.4707	31.3096	chr2R	8638103	8639050	+	18.3211	28.8628	3.47884
FBgn0031176	CG1678	CG1678	chrX	21273744	21273765	-	18.3211	25.255	38.2673	chrX	21273486	21273744	-	164.89	137.098	250.477	chrX	21273399	21273486	-	0	28.8628	27.8307
FBgn0040007	CG18001	RpL38	chr2R	403824	403961	-	73.2842	90.1964	107.844	chr2R	403611	403824	-	109.926	68.5492	93.9287	chr2R	403501	403611	-	0	28.8628	55.6615
FBgn0038271	CG3731	CG3731	chr3R	10715799	10716079	+	0	36.0786	24.3519	chr3R	10716079	10718017	+	73.2842	115.451	93.9287	chr3R	10718017	10718109	+	54.9632	28.8628	6.95768
FBgn0031417	CG3597	CG3597	chr2L	2371426	2371524	-	54.9632	10.8236	17.3942	chr2L	2370268	2371426	-	274.816	140.706	288.744	chr2L	2370151	2370268	-	0	28.8628	27.8307
FBgn0262737	CG7437	mub	chr3L	21837887	21900921	+	73.2842	133.491	86.971	chr3L	21900921	21916288	+	54.9632	14.4314	27.8307	chr3L	21916288	21919325	+	91.6053	28.8628	10.4365
FBgn0036518	CG32149	RhoGAP71E	chr3L	15581959	15582647	+	0	0	0	chr3L	15582647	15595657	+	18.3211	144.314	139.154	chr3L	15595657	15602225	+	54.9632	28.8628	38.2673
FBgn0032889	CG9331	CG9331	chr2L	20824435	20825575	+	0	0	0	chr2L	20825575	20827615	+	476.348	137.098	365.278	chr2L	20827615	20827724	+	36.6421	28.8628	10.4365
FBgn0028737	CG6341	Ef1beta	chr2R	12755726	12755816	+	0	10.8236	41.7461	chr2R	12755816	12756584	+	73.2842	126.275	246.998	chr2R	12756584	12756634	+	36.6421	28.8628	17.3942
FBgn0022382	CG15862	Pka-R2	chr2R	5892875	5913547	-	91.6053	61.3335	69.5768	chr2R	5884928	5892875	-	18.3211	54.1178	3.47884	chr2R	5881394	5884928	-	293.137	28.8628	80.0134
FBgn0030157	CG1468	CG1468	chrX	9772454	9772476	+	0	10.8236	6.95768	chrX	9772476	9773220	+	73.2842	104.628	76.5345	chrX	9773220	9773312	+	36.6421	28.8628	41.7461
FBgn0050015	CG30015	CG30015	chr2R	6731414	6762276	-	128.247	46.9021	156.548	chr2R	6727407	6731414	-	164.89	64.9414	180.9	chr2R	6726606	6727407	-	36.6421	28.8628	27.8307
FBgn0032820	CG31692	fbp	chr2L	19763447	19764134	-	0	3.60786	10.4365	chr2L	19761639	19763447	-	109.926	104.628	198.294	chr2L	19761578	19761639	-	36.6421	28.8628	48.7038
FBgn0033555	CG12324	RpS15Ab	chr2R	6709175	6709317	+	0	25.255	48.7038	chr2R	6709317	6709710	+	18.3211	82.9807	132.196	chr2R	6709710	6709914	+	18.3211	28.8628	62.6192
FBgn0023549	CG3456	Mct1	chrX	2088615	2092834	+	0	14.4314	20.8731	chrX	2092834	2098961	+	36.6421	90.1964	121.759	chrX	2098961	2099406	+	109.926	28.8628	107.844
FBgn0052687	CG32687	CG32687	chrX	10380279	10380660	-	18.3211	18.0393	45.2249	chrX	10376892	10380279	-	18.3211	79.3728	62.6192	chrX	10376060	10376892	-	36.6421	28.8628	31.3096
FBgn0020304	CG3365	drongo	NA	NA	NA	NA	0	0	0	chr2L	834943	851096	-	54.9632	93.8042	86.971	chr2L	833583	834943	-	73.2842	28.8628	13.9154
FBgn0029831	CG5966	CG5966	chrX	5882844	5883272	+	128.247	28.8628	20.8731	chrX	5883272	5886126	+	36.6421	64.9414	45.2249	chrX	5886126	5886677	+	91.6053	28.8628	48.7038
FBgn0010825	CG6964	Gug	chr3L	8443021	8455140	+	54.9632	21.6471	17.3942	chr3L	8455140	8463870	+	146.568	68.5492	121.759	chr3L	8463870	8465769	+	109.926	28.8628	20.8731
FBgn0004425	CG1179	LysB	chr3L	1207370	1207393	+	0	0	0	chr3L	1207393	1207816	+	0	90.1964	180.9	chr3L	1207816	1207856	+	0	28.8628	59.1403
FBgn0027601	CG9009	CG9009	chrX	14844632	14846042	-	0	3.60786	13.9154	chrX	14828662	14844632	-	109.926	82.9807	45.2249	chrX	14828072	14828662	-	18.3211	28.8628	59.1403
FBgn0004103	CG5650	Pp1-87B	chr3R	8251410	8251639	-	54.9632	18.0393	3.47884	chr3R	8250501	8251410	-	0	64.9414	27.8307	chr3R	8249342	8250501	-	0	28.8628	6.95768
FBgn0027108	CG4590	inx2	chrX	6892704	6893161	+	0	14.4314	6.95768	chrX	6893161	6894265	+	54.9632	54.1178	41.7461	chrX	6894265	6897528	+	128.247	28.8628	24.3519
FBgn0014010	CG3664	Rab5	chr2L	2361428	2365273	-	164.89	39.6864	73.0557	chr2L	2360468	2361428	-	18.3211	28.8628	38.2673	chr2L	2359195	2360468	-	36.6421	28.8628	20.8731
FBgn0038652	CG7720	CG7720	chr3R	14594804	14620876	-	36.6421	10.8236	80.0134	chr3R	14585189	14594804	-	36.6421	50.51	62.6192	chr3R	14584957	14585189	-	0	28.8628	3.47884
FBgn0016700	CG3320	Rab1	chr3R	17094515	17094831	-	0	10.8236	17.3942	chr3R	17092669	17094515	-	18.3211	46.9021	59.1403	chr3R	17091750	17092669	-	0	28.8628	31.3096
FBgn0262103	CG15072	CG42856	chr2R	14575636	14580169	+	18.3211	18.0393	20.8731	chr2R	14580169	14589022	+	18.3211	36.0786	34.7884	chr2R	14589022	14593310	+	36.6421	28.8628	10.4365
FBgn0033906	CG8331	CG8331	chr2R	10057970	10059664	+	91.6053	25.255	17.3942	chr2R	10059664	10060313	+	18.3211	28.8628	48.7038	chr2R	10060313	10060503	+	18.3211	28.8628	6.95768
FBgn0030263	CG2076	CG2076	chrX	10984413	10984611	+	0	7.21571	0	chrX	10984611	10986035	+	0	46.9021	69.5768	chrX	10986035	10986127	+	0	28.8628	17.3942
FBgn0016694	CG17888	Pdp1	chr3L	7819686	7860469	-	109.926	46.9021	166.984	chr3L	7809425	7819686	-	18.3211	7.21571	27.8307	chr3L	7805014	7809425	-	54.9632	28.8628	41.7461
FBgn0003557	CG4244	Su(dx)	chr2L	2037801	2039991	+	36.6421	3.60786	0	chr2L	2039991	2043183	+	18.3211	46.9021	55.6615	chr2L	2043183	2044373	+	54.9632	28.8628	10.4365
FBgn0026060	CG4317	Mipp2	chrX	5985327	5985504	-	0	0	0	chrX	5977660	5985327	-	18.3211	50.51	52.1826	chrX	5976741	5977660	-	0	28.8628	10.4365
FBgn0261710	CG17255	nocte	chrX	10366002	10368708	-	18.3211	3.60786	3.47884	chrX	10358485	10366002	-	54.9632	46.9021	76.5345	chrX	10355897	10358485	-	0	28.8628	10.4365
FBgn0026250	CG8053	eIF-1A	chr3R	14100386	14100659	+	0	7.21571	0	chr3R	14100659	14107658	+	54.9632	43.2943	17.3942	chr3R	14107658	14108206	+	0	28.8628	6.95768
FBgn0004876	CG6027	cdi	chr3R	14913504	14920076	-	0	21.6471	17.3942	chr3R	14872338	14913504	-	18.3211	25.255	62.6192	chr3R	14870603	14872338	-	54.9632	28.8628	0
FBgn0037298	CG2604	CG2604	chr3R	1048853	1049197	-	0	0	13.9154	chr3R	1047560	1048853	-	54.9632	46.9021	48.7038	chr3R	1047353	1047560	-	18.3211	28.8628	24.3519
FBgn0004868	CG4422	Gdi	chr2L	9494615	9494796	-	0	3.60786	3.47884	chr2L	9492083	9494615	-	54.9632	39.6864	66.098	chr2L	9491175	9492083	-	0	28.8628	24.3519
FBgn0038286	CG6966	CG6966	chr3R	10920648	10921333	-	0	10.8236	17.3942	chr3R	10906919	10920648	-	54.9632	32.4707	20.8731	chr3R	10906168	10906919	-	0	28.8628	10.4365
FBgn0261788	CG42734	Ank2	chr3L	7706261	7711495	-	0	18.0393	52.1826	chr3L	7702150	7706261	-	0	25.255	24.3519	chr3L	7648488	7702150	-	18.3211	28.8628	34.7884
FBgn0013343	CG31136	Syx1A	chr3R	19930165	19931465	-	0	3.60786	3.47884	chr3R	19929289	19930165	-	73.2842	36.0786	66.098	chr3R	19927321	19929289	-	54.9632	28.8628	6.95768
FBgn0000099	CG8376	ap	chr2R	1613364	1614335	-	0	14.4314	3.47884	chr2R	1595437	1613364	-	183.211	25.255	86.971	chr2R	1593706	1595437	-	18.3211	28.8628	10.4365
FBgn0024921	CG7398	Trn	chr3L	6186579	6187151	+	0	0	0	chr3L	6187151	6190821	+	0	36.0786	45.2249	chr3L	6190821	6192696	+	73.2842	28.8628	13.9154
FBgn0261458	CG5074	capt	chr2L	1153504	1158262	-	36.6421	10.8236	10.4365	chr2L	1152031	1153504	-	73.2842	25.255	27.8307	chr2L	1151677	1152031	-	36.6421	28.8628	3.47884
FBgn0030056	CG11284	CG11284	chrX	8575583	8581300	+	18.3211	28.8628	13.9154	chrX	8581300	8582210	+	0	7.21571	24.3519	chrX	8582210	8582793	+	18.3211	28.8628	3.47884
FBgn0033860	CG18369	CG18369	chr2R	9484181	9484326	+	0	0	0	chr2R	9484326	9485976	+	0	36.0786	13.9154	chr2R	9485976	9486255	+	0	28.8628	13.9154
FBgn0032479	CG16974	CG16974	chr2L	13189573	13191979	-	0	3.60786	0	chr2L	13185416	13189573	-	36.6421	32.4707	90.4499	chr2L	13183848	13185416	-	0	28.8628	0
FBgn0028662	CG7007	VhaPPA1-1	chr3R	10729594	10729796	-	0	0	0	chr3R	10728955	10729594	-	18.3211	36.0786	52.1826	chr3R	10728047	10728955	-	36.6421	28.8628	38.2673
FBgn0031376	CG10908	Der-1	chr2L	1974125	1974235	+	0	0	0	chr2L	1974235	1975187	+	73.2842	32.4707	10.4365	chr2L	1975187	1975413	+	0	28.8628	3.47884
FBgn0259168	CG7835	mnb	chrX	17771511	17781240	-	18.3211	28.8628	10.4365	chrX	17762185	17771511	-	18.3211	3.60786	0	chrX	17756717	17762185	-	0	28.8628	27.8307
FBgn0030090	CG12664	fend	chrX	9028236	9029073	-	0	3.60786	6.95768	chrX	9019276	9028236	-	18.3211	25.255	13.9154	chrX	9016005	9019276	-	109.926	28.8628	3.47884
FBgn0035499	CG14996	Chd64	chr3L	4115737	4122388	-	0	14.4314	17.3942	chr3L	4114971	4115737	-	36.6421	14.4314	10.4365	chr3L	4114288	4114971	-	54.9632	28.8628	20.8731
FBgn0016693	CG6148	Past1	chr3R	8523043	8523832	+	18.3211	3.60786	0	chr3R	8523832	8529803	+	0	25.255	24.3519	chr3R	8529803	8530597	+	36.6421	28.8628	17.3942
FBgn0030520	CG10990	CG10990	chrX	13645935	13649439	-	18.3211	3.60786	10.4365	chrX	13640808	13645935	-	18.3211	25.255	76.5345	chrX	13639609	13640808	-	36.6421	28.8628	34.7884
FBgn0001087	CG10986	g	chrX	13630073	13630311	-	0	0	0	chrX	13622064	13630073	-	18.3211	21.6471	13.9154	chrX	13621236	13622064	-	128.247	28.8628	0
FBgn0024807	CG17686	DIP1	chrX	21499748	21501185	-	0	21.6471	34.7884	chrX	21497081	21499748	-	36.6421	0	13.9154	chrX	21495822	21497081	-	36.6421	28.8628	24.3519
FBgn0038795	CG4335	CG4335	chr3R	16233545	16233568	-	0	0	0	chr3R	16232391	16233545	-	36.6421	21.6471	24.3519	chr3R	16232336	16232391	-	18.3211	28.8628	17.3942
FBgn0042134	CG18811	Capr	chr3L	18666111	18666260	-	0	0	0	chr3L	18662133	18666111	-	36.6421	21.6471	31.3096	chr3L	18661252	18662133	-	18.3211	28.8628	3.47884
FBgn0002521	CG17743	pho	chr4	1201764	1202242	-	0	0	0	chr4	1193508	1201764	-	18.3211	21.6471	10.4365	chr4	1193093	1193508	-	0	28.8628	3.47884
FBgn0040384	CG32795	CG32795	chrX	2683333	2684600	-	0	3.60786	6.95768	chrX	2677344	2683333	-	0	18.0393	31.3096	chrX	2676938	2677344	-	0	28.8628	3.47884
FBgn0000562	CG4051	egl	chr2R	19632025	19634348	-	0	10.8236	3.47884	chr2R	19623097	19632025	-	18.3211	10.8236	41.7461	chr2R	19622426	19623097	-	109.926	28.8628	41.7461
FBgn0003149	CG5939	Prm	chr3L	8730950	8738410	-	18.3211	18.0393	76.5345	chr3L	8730026	8730950	-	0	3.60786	3.47884	chr3L	8725957	8730026	-	91.6053	28.8628	38.2673
FBgn0038147	CG14375	CG14375	chr3R	9217662	9220912	-	54.9632	10.8236	34.7884	chr3R	9215394	9217662	-	73.2842	10.8236	83.4922	chr3R	9214780	9215394	-	73.2842	28.8628	34.7884
FBgn0025814	CG1742	Mgstl	chrX	20913511	20914196	+	0	3.60786	3.47884	chrX	20914196	20915033	+	0	18.0393	45.2249	chrX	20915033	20915134	+	0	28.8628	27.8307
FBgn0039153	CG5463	CG5463	chr3R	19955905	19955976	-	0	0	0	chr3R	19953933	19955905	-	0	18.0393	10.4365	chr3R	19953770	19953933	-	54.9632	28.8628	0
FBgn0030350	CG1844	SelG	chrX	11781312	11781429	+	0	14.4314	10.4365	chrX	11781429	11781892	+	0	3.60786	3.47884	chrX	11781892	11782277	+	54.9632	28.8628	24.3519
FBgn0064117	CG33714	CG33714	chrX	21190154	21190299	-	0	3.60786	0	chrX	21189881	21190154	-	0	14.4314	20.8731	chrX	21188960	21189881	-	36.6421	28.8628	17.3942
FBgn0262353	CG43051	CG43051	chr2L	12507927	12508116	+	0	3.60786	6.95768	chr2L	12508116	12508200	+	0	14.4314	27.8307	chr2L	12508200	12508504	+	18.3211	28.8628	20.8731
FBgn0016685	CG7917	Nlp	chr3R	25830506	25830755	+	0	0	0	chr3R	25830755	25835702	+	36.6421	18.0393	24.3519	chr3R	25835702	25836074	+	0	28.8628	17.3942
FBgn0085478	CG32705	CG34449	chrX	9248586	9250260	-	0	0	17.3942	chrX	9225474	9248586	-	73.2842	18.0393	52.1826	chrX	9220690	9225474	-	36.6421	28.8628	38.2673
FBgn0028539	CG31731	CG31731	chr2L	13784088	13784169	+	0	0	0	chr2L	13784169	13786254	+	0	14.4314	24.3519	chr2L	13786254	13790562	+	109.926	28.8628	52.1826
FBgn0036318	CG11009	CG11009	chr3L	12843259	12843375	+	0	7.21571	0	chr3L	12843375	12844925	+	0	7.21571	0	chr3L	12844925	12846269	+	0	28.8628	31.3096
FBgn0038925	CG6022	Cchl	chr3R	17852759	17853198	-	36.6421	3.60786	6.95768	chr3R	17851856	17852759	-	0	10.8236	0	chr3R	17851696	17851856	-	0	28.8628	55.6615
FBgn0029804	CG3097	CG3097	chrX	5661727	5664812	-	0	0	3.47884	chrX	5660123	5661727	-	18.3211	10.8236	17.3942	chrX	5659887	5660123	-	0	28.8628	17.3942
FBgn0035692	CG13298	CG13298	chr3L	6186082	6186279	-	0	3.60786	0	chr3L	6185580	6186082	-	0	7.21571	3.47884	chr3L	6185223	6185580	-	91.6053	28.8628	31.3096
FBgn0031090	CG9575	Rab35	chrX	20052390	20053905	-	0	10.8236	3.47884	chrX	20051615	20052390	-	18.3211	0	27.8307	chrX	20049798	20051615	-	36.6421	28.8628	114.802
FBgn0035290	CG1887	CG1887	chr3L	1902697	1910197	-	0	10.8236	0	chr3L	1902403	1902697	-	0	0	0	chr3L	1893407	1902403	-	18.3211	28.8628	48.7038
FBgn0263621	NA	NA	chr3R	8501978	8501982	-	0	0	13.9154	chr3R	8501831	8501978	-	0	10.8236	20.8731	chr3R	8501731	8501831	-	18.3211	28.8628	38.2673
FBgn0039689	CG7598	CG7598	chr3R	25562655	25562765	+	0	0	0	chr3R	25562765	25563714	+	0	7.21571	3.47884	chr3R	25563714	25563792	+	109.926	28.8628	24.3519
FBgn0022985	CG5821	qkr58E-2	chr2R	18303317	18303570	+	0	0	0	chr2R	18303570	18305001	+	0	7.21571	20.8731	chr2R	18305001	18306209	+	36.6421	28.8628	10.4365
FBgn0039632	CG1401	Cul-5	chr3R	24888612	24888881	-	0	0	0	chr3R	24885674	24888612	-	18.3211	7.21571	10.4365	chr3R	24884991	24885674	-	54.9632	28.8628	27.8307
FBgn0028697	CG17420	RpL15	chr3LHet	2397790	2398145	+	146.568	263.373	327.011	chr3LHet	2398145	2398933	+	5551.28	6494.14	5061.71	chr3LHet	2398933	2398981	+	0	25.255	20.8731
FBgn0019936	CG15693	RpS20	chr3R	16647900	16647992	+	36.6421	14.4314	48.7038	chr3R	16647992	16648967	+	4268.81	3824.33	3409.26	chr3R	16648967	16649078	+	0	25.255	38.2673
FBgn0001085	CG17697	fz	chr3L	14267442	14268154	+	0	0	3.47884	chr3L	14268154	14325108	+	1447.36	1179.77	316.575	chr3L	14325108	14361739	+	18.3211	25.255	31.3096
FBgn0017581	CG17342	Lk6	chr3R	7585282	7590179	-	3187.86	533.963	737.514	chr3R	7578693	7585282	-	403.063	176.785	427.898	chr3R	7578505	7578693	-	0	25.255	6.95768
FBgn0085432	CG34403	pan	chr4	89955	111839	+	201.532	469.021	125.238	chr4	111839	129118	+	146.568	36.0786	80.0134	chr4	129118	130685	+	54.9632	25.255	3.47884
FBgn0262582	CG5060	cic	chr3R	16078491	16119170	+	329.779	414.903	163.506	chr3R	16119170	16125943	+	0	21.6471	48.7038	chr3R	16125943	16127099	+	0	25.255	59.1403
FBgn0087013	CG1059	Karybeta3	chr3R	474944	475408	+	0	3.60786	10.4365	chr3R	475408	479811	+	531.311	346.354	274.828	chr3R	479811	480360	+	36.6421	25.255	31.3096
FBgn0027579	CG5508	CG5508	chr3R	23750914	23755750	+	128.247	54.1178	146.111	chr3R	23755750	23758392	+	366.421	285.021	570.53	chr3R	23758392	23758695	+	73.2842	25.255	48.7038
FBgn0053113	CG33113	Rtnl1	chr2L	5009375	5009720	-	36.6421	25.255	10.4365	chr2L	4994207	5009375	-	54.9632	241.726	100.886	chr2L	4992807	4994207	-	0	25.255	10.4365
FBgn0085403	CG33529	Rapgap1	chr2L	7515260	7576604	-	146.568	194.824	62.6192	chr2L	7499024	7515260	-	18.3211	68.5492	10.4365	chr2L	7497804	7499024	-	91.6053	25.255	83.4922
FBgn0031374	CG7337	CG7337	chr2L	1884621	1928509	+	91.6053	93.8042	118.281	chr2L	1928509	1942965	+	183.211	162.353	250.477	chr2L	1942965	1943939	+	36.6421	25.255	17.3942
FBgn0035090	CG2736	CG2736	chr2R	20862781	20862894	-	0	0	0	chr2R	20861072	20862781	-	201.532	216.471	198.294	chr2R	20860953	20861072	-	18.3211	25.255	10.4365
FBgn0261862	CG12891	whd	chr2R	6360914	6366073	-	0	25.255	27.8307	chr2R	6357267	6360914	-	219.853	169.569	222.646	chr2R	6356977	6357267	-	36.6421	25.255	66.098
FBgn0031461	CG16987	daw	chr2L	2805517	2809310	+	329.779	158.746	34.7884	chr2L	2809310	2811759	+	73.2842	32.4707	20.8731	chr2L	2811759	2812147	+	0	25.255	6.95768
FBgn0011747	CG1651	Ank	chr4	150052	150380	-	0	0	0	chr4	137494	150052	-	311.458	176.785	93.9287	chr4	137014	137494	-	18.3211	25.255	6.95768
FBgn0037917	CG5344	wkd	chr3R	7407300	7409071	+	0	0	6.95768	chr3R	7409071	7410365	+	73.2842	173.177	445.292	chr3R	7410365	7411027	+	18.3211	25.255	20.8731
FBgn0034200	CG11395	CG11395	chr2R	13024745	13024796	+	36.6421	14.4314	13.9154	chr2R	13024796	13026244	+	256.495	144.314	180.9	chr2R	13026244	13026337	+	36.6421	25.255	3.47884
FBgn0004652	CG14307	fru	chr3R	14261490	14371308	-	36.6421	151.53	62.6192	chr3R	14257168	14261490	-	0	0	0	chr3R	14239994	14257168	-	18.3211	25.255	3.47884
FBgn0010575	CG5580	sbb	chr2R	14174405	14244801	-	256.495	104.628	90.4499	chr2R	14172737	14174405	-	109.926	43.2943	45.2249	chr2R	14165702	14172737	-	36.6421	25.255	20.8731
FBgn0034138	CG8332	RpS15	chr2R	12458516	12458756	-	0	0	0	chr2R	12457763	12458516	-	164.89	147.922	344.405	chr2R	12457617	12457763	-	73.2842	25.255	121.759
FBgn0036147	CG6199	CG6199	chr3L	11198912	11199116	-	293.137	79.3728	38.2673	chr3L	11191525	11198912	-	91.6053	64.9414	34.7884	chr3L	11191265	11191525	-	36.6421	25.255	6.95768
FBgn0004654	CG3724	Pgd	chrX	2039168	2039439	+	0	0	0	chrX	2039439	2042421	+	219.853	137.098	194.815	chrX	2042421	2042599	+	18.3211	25.255	48.7038
FBgn0044812	CG31508	TotC	chr3R	16698709	16698753	+	0	7.21571	173.942	chr3R	16698753	16699206	+	73.2842	122.667	1356.75	chr3R	16699206	16699310	+	36.6421	25.255	191.336
FBgn0013984	CG18402	InR	chr3R	17406203	17445043	-	18.3211	115.451	90.4499	chr3R	17399112	17406203	-	18.3211	10.8236	17.3942	chr3R	17398220	17399112	-	54.9632	25.255	34.7884
FBgn0040309	CG1633	Jafrac1	chrX	13223880	13225154	+	18.3211	10.8236	6.95768	chrX	13225154	13225739	+	146.568	101.02	132.196	chrX	13225739	13226030	+	36.6421	25.255	20.8731
FBgn0004629	CG8050	Cys	chr3R	10395330	10395363	-	0	18.0393	38.2673	chr3R	10394891	10395330	-	54.9632	64.9414	219.167	chr3R	10394752	10394891	-	0	25.255	3.47884
FBgn0053144	CG33144	CG33144	chr2R	6644955	6681852	-	18.3211	36.0786	66.098	chr2R	6628433	6644955	-	0	39.6864	38.2673	chr2R	6627900	6628433	-	18.3211	25.255	0
FBgn0086372	CG2520	lap	chr3R	3012718	3013133	+	0	10.8236	17.3942	chr3R	3013133	3020233	+	219.853	64.9414	52.1826	chr3R	3020233	3024538	+	0	25.255	3.47884
FBgn0051145	CG31145	CG31145	chr3R	19458250	19495378	-	18.3211	21.6471	86.971	chr3R	19433242	19458250	-	18.3211	54.1178	104.365	chr3R	19431472	19433242	-	0	25.255	13.9154
FBgn0034897	CG11299	Sesn	chr2R	19601424	19610347	+	146.568	46.9021	86.971	chr2R	19610347	19620171	+	54.9632	28.8628	69.5768	chr2R	19620171	19620706	+	54.9632	25.255	34.7884
FBgn0002780	CG2050	mod	chr3R	27877793	27878456	+	0	0	20.8731	chr3R	27878456	27880486	+	0	72.1571	76.5345	chr3R	27880486	27880696	+	0	25.255	6.95768
FBgn0263987	NA	NA	chrX	5311386	5314896	-	36.6421	28.8628	24.3519	chrX	5309005	5311386	-	109.926	39.6864	59.1403	chrX	5306418	5309005	-	91.6053	25.255	73.0557
FBgn0010482	CG9432	l(2)01289	chr2R	2627757	2628149	-	18.3211	18.0393	10.4365	chr2R	2615787	2627757	-	128.247	50.51	93.9287	chr2R	2608605	2615787	-	18.3211	25.255	55.6615
FBgn0031190	CG12576	CG12576	chrX	21879165	21883923	-	0	36.0786	31.3096	chrX	21877566	21879165	-	18.3211	28.8628	55.6615	chrX	21876680	21877566	-	73.2842	25.255	10.4365
FBgn0031011	CG8034	CG8034	chrX	19178737	19192195	-	18.3211	28.8628	80.0134	chrX	19176759	19178737	-	91.6053	36.0786	59.1403	chrX	19175415	19176759	-	91.6053	25.255	52.1826
FBgn0025628	CG4199	CG4199	chrX	1962400	1967511	-	18.3211	10.8236	0	chrX	1960741	1962400	-	0	46.9021	34.7884	chrX	1960467	1960741	-	18.3211	25.255	0
FBgn0037686	CG9354	RpL34b	chr3R	5226728	5226978	-	0	10.8236	13.9154	chr3R	5226158	5226728	-	54.9632	46.9021	66.098	chr3R	5226032	5226158	-	18.3211	25.255	31.3096
FBgn0032285	CG17108	CG17108	chr2L	10694060	10694103	-	18.3211	7.21571	27.8307	chr2L	10693031	10694060	-	73.2842	46.9021	201.773	chr2L	10692939	10693031	-	36.6421	25.255	20.8731
FBgn0001220	CG8542	Hsc70-5	chr2R	10143428	10143697	-	0	10.8236	3.47884	chr2R	10140694	10143428	-	73.2842	43.2943	118.281	chr2R	10140102	10140694	-	36.6421	25.255	17.3942
FBgn0031186	CG14614	CG14614	chrX	21856420	21857264	-	0	7.21571	0	chrX	21855065	21856420	-	0	46.9021	90.4499	chrX	21853391	21855065	-	0	25.255	0
FBgn0263594	NA	NA	chr3R	228770	228923	+	36.6421	10.8236	6.95768	chr3R	228923	231977	+	128.247	43.2943	139.154	chr3R	231977	232914	+	36.6421	25.255	83.4922
FBgn0036454	CG17839	CG17839	chr3L	14798351	14857954	+	36.6421	46.9021	38.2673	chr3L	14857954	14860749	+	0	3.60786	24.3519	chr3L	14860749	14875324	+	18.3211	25.255	55.6615
FBgn0262512	CG8210	Vha14-1	chr2R	11567487	11567585	-	0	21.6471	0	chr2R	11567112	11567487	-	0	25.255	6.95768	chr2R	11566930	11567112	-	0	25.255	0
FBgn0004583	CG4114	ex	chr2L	431226	438424	+	0	28.8628	38.2673	chr2L	438424	447249	+	0	18.0393	52.1826	chr2L	447249	448701	+	36.6421	25.255	27.8307
FBgn0263998	NA	NA	chr2R	9040127	9040182	-	0	0	0	chr2R	9034039	9040127	-	0	43.2943	10.4365	chr2R	9030338	9034039	-	0	25.255	0
FBgn0036211	CG5946	CG5946	chr3L	11812935	11815375	-	219.853	7.21571	83.4922	chr3L	11810579	11812935	-	36.6421	36.0786	48.7038	chr3L	11810082	11810579	-	18.3211	25.255	24.3519
FBgn0038603	CG7125	PKD	chr3R	14134829	14140129	-	18.3211	10.8236	3.47884	chr3R	14129587	14134829	-	0	32.4707	38.2673	chr3R	14129000	14129587	-	18.3211	25.255	48.7038
FBgn0035236	CG12004	CG12004	chr3L	1569180	1571986	+	0	3.60786	0	chr3L	1571986	1574028	+	0	36.0786	13.9154	chr3L	1574028	1575620	+	54.9632	25.255	0
FBgn0036556	CG5830	CG5830	chr3L	15997080	15997836	-	0	0	0	chr3L	15987830	15997080	-	18.3211	39.6864	24.3519	chr3L	15985752	15987830	-	18.3211	25.255	17.3942
FBgn0015558	CG1693	tty	chrX	21207939	21210649	-	0	0	0	chrX	21205006	21207939	-	18.3211	39.6864	31.3096	chrX	21199694	21205006	-	0	25.255	17.3942
FBgn0035227	CG12090	CG12090	chr3L	1533908	1534034	-	0	0	0	chr3L	1523513	1533908	-	18.3211	39.6864	107.844	chr3L	1523413	1523513	-	0	25.255	0
FBgn0004638	CG6033	drk	chr2R	9389395	9390342	-	18.3211	32.4707	17.3942	chr2R	9384482	9389395	-	18.3211	3.60786	17.3942	chr2R	9382726	9384482	-	91.6053	25.255	17.3942
FBgn0028688	CG5378	Rpn7	chr3R	18287644	18287772	-	0	3.60786	0	chr3R	18286474	18287644	-	91.6053	32.4707	10.4365	chr3R	18286383	18286474	-	0	25.255	0
FBgn0035437	CG11526	CG11526	chr3L	3328869	3328871	-	0	0	0	chr3L	3322925	3328869	-	18.3211	32.4707	27.8307	chr3L	3322024	3322925	-	18.3211	25.255	20.8731
FBgn0000014	CG10325	abd-A	chr3R	12653725	12655300	-	0	3.60786	0	chr3R	12635408	12653725	-	0	28.8628	38.2673	chr3R	12632935	12635408	-	164.89	25.255	80.0134
FBgn0027287	CG33206	Gmap	chrX	15380954	15397858	+	73.2842	18.0393	27.8307	chrX	15397858	15404434	+	54.9632	10.8236	13.9154	chrX	15404434	15404816	+	73.2842	25.255	6.95768
FBgn0051637	CG31637	CG31637	chr2L	6498641	6498875	+	0	0	0	chr2L	6498875	6526014	+	0	28.8628	48.7038	chr2L	6526014	6526996	+	36.6421	25.255	6.95768
FBgn0262734	CG4429	Rbp2	chrX	16342709	16342730	+	0	7.21571	0	chrX	16342730	16346118	+	0	21.6471	10.4365	chrX	16346118	16347648	+	36.6421	25.255	20.8731
FBgn0034179	CG6805	CG6805	chr2R	12892957	12893265	+	0	0	0	chr2R	12893265	12894667	+	18.3211	28.8628	48.7038	chr2R	12894667	12895006	+	18.3211	25.255	6.95768
FBgn0037788	CG3940	CG3940	chr3R	5938267	5938507	+	54.9632	18.0393	41.7461	chr3R	5938507	5944891	+	73.2842	10.8236	76.5345	chr3R	5944891	5945142	+	128.247	25.255	31.3096
FBgn0083972	CG34136	CG34136	chr2L	21096921	21097188	+	0	18.0393	34.7884	chr2L	21097188	21098727	+	18.3211	10.8236	6.95768	chr2L	21098727	21098932	+	36.6421	25.255	45.2249
FBgn0033434	CG1902	CG1902	chr2R	5481587	5491386	+	0	18.0393	13.9154	chr2R	5491386	5492447	+	36.6421	7.21571	10.4365	chr2R	5492447	5493129	+	18.3211	25.255	6.95768
FBgn0034261	CG4966	HPS4	chr2R	13571101	13574769	+	0	0	3.47884	chr2R	13574769	13577547	+	18.3211	25.255	45.2249	chr2R	13577547	13578327	+	0	25.255	10.4365
FBgn0040985	CG6115	CG6115	chr2L	16887834	16887962	-	0	7.21571	0	chr2L	16887461	16887834	-	54.9632	18.0393	10.4365	chr2L	16887124	16887461	-	128.247	25.255	31.3096
FBgn0010303	CG4353	hep	chrX	12983809	12984453	-	0	0	0	chrX	12978587	12983809	-	54.9632	25.255	27.8307	chrX	12973239	12978587	-	36.6421	25.255	55.6615
FBgn0035827	CG8268	Srp9	chr3L	7929472	7929574	+	0	10.8236	3.47884	chr3L	7929574	7929873	+	18.3211	10.8236	10.4365	chr3L	7929873	7930358	+	54.9632	25.255	20.8731
FBgn0051548	CG31548	CG31548	chr3R	1462527	1462567	-	0	0	0	chr3R	1461756	1462527	-	0	21.6471	31.3096	chr3R	1461622	1461756	-	0	25.255	20.8731
FBgn0004859	CG2125	ci	chr4	76494	77667	-	0	3.60786	0	chr4	71027	76494	-	91.6053	18.0393	10.4365	chr4	68335	71027	-	0	25.255	6.95768
FBgn0034420	CG10737	CG10737	chr2R	15051651	15058177	+	18.3211	7.21571	31.3096	chr2R	15058177	15064494	+	73.2842	14.4314	59.1403	chr2R	15064494	15065728	+	0	25.255	6.95768
FBgn0030603	CG5541	CG5541	chrX	14938140	14943139	+	0	0	6.95768	chrX	14943139	14945142	+	109.926	21.6471	69.5768	chrX	14945142	14945533	+	109.926	25.255	41.7461
FBgn0040206	CG1487	krz	chr3R	27877561	27877711	-	0	0	3.47884	chr3R	27874749	27877561	-	36.6421	21.6471	41.7461	chr3R	27872923	27874749	-	73.2842	25.255	27.8307
FBgn0003444	CG11561	smo	chr2L	277586	277825	+	0	0	0	chr2L	277825	281514	+	0	21.6471	6.95768	chr2L	281514	282167	+	0	25.255	34.7884
FBgn0031048	CG12237	CG12237	chrX	19536730	19536899	-	0	10.8236	10.4365	chrX	19535809	19536730	-	0	7.21571	20.8731	chrX	19535222	19535809	-	36.6421	25.255	20.8731
FBgn0038401	CG5916	CG5916	chr3R	11972740	11973363	+	0	0	0	chr3R	11973363	11974488	+	0	18.0393	6.95768	chr3R	11974488	11975115	+	18.3211	25.255	6.95768
FBgn0029134	CG12323	Prosbeta5	chr2R	6707468	6707577	+	0	0	27.8307	chr2R	6707577	6708488	+	0	18.0393	31.3096	chr2R	6708488	6708685	+	0	25.255	27.8307
FBgn0011016	CG5474	SsRbeta	chr3L	16122716	16123008	+	0	0	3.47884	chr3L	16123008	16123803	+	36.6421	14.4314	20.8731	chr3L	16123803	16124083	+	36.6421	25.255	13.9154
FBgn0016984	CG9985	sktl	chr2R	16717875	16719919	-	0	0	3.47884	chr2R	16715496	16717875	-	18.3211	14.4314	27.8307	chr2R	16714915	16715496	-	36.6421	25.255	0
FBgn0025865	CG3637	Cortactin	chr3R	16889786	16890193	-	0	0	0	chr3R	16887947	16889786	-	0	14.4314	10.4365	chr3R	16887401	16887947	-	36.6421	25.255	0
FBgn0034808	CG9896	CG9896	chr2R	18883951	18886406	-	0	10.8236	0	chr2R	18882206	18883951	-	0	3.60786	27.8307	chr2R	18881185	18882206	-	36.6421	25.255	17.3942
FBgn0029133	CG1591	REG	chrX	13106365	13106621	+	0	0	0	chrX	13106621	13107556	+	54.9632	14.4314	17.3942	chrX	13107556	13108008	+	18.3211	25.255	3.47884
FBgn0026592	CG1079	Fie	chr3L	3892573	3892845	+	0	0	0	chr3L	3892845	3894258	+	18.3211	14.4314	13.9154	chr3L	3894258	3894833	+	18.3211	25.255	13.9154
FBgn0052528	CG32528	CG32528	chrX	19640089	19640221	+	0	0	17.3942	chrX	19640221	19641903	+	36.6421	14.4314	27.8307	chrX	19641903	19642491	+	0	25.255	20.8731
FBgn0028582	CG8532	lqf	chr3L	7521879	7526474	+	36.6421	7.21571	6.95768	chr3L	7526474	7529840	+	18.3211	3.60786	0	chr3L	7529840	7531379	+	109.926	25.255	10.4365
FBgn0005411	CG9998	U2af50	chrX	16252486	16252962	-	0	0	0	chrX	16250788	16252486	-	0	10.8236	34.7884	chrX	16250728	16250788	-	18.3211	25.255	0
FBgn0036165	CG7533	chrb	chr3L	11480649	11481634	+	18.3211	7.21571	20.8731	chr3L	11481634	11488195	+	0	3.60786	13.9154	chr3L	11488195	11490426	+	91.6053	25.255	27.8307
FBgn0031066	CG14235	CG14235	chrX	19635173	19638371	-	54.9632	7.21571	48.7038	chrX	19634939	19635173	-	18.3211	3.60786	41.7461	chrX	19634574	19634939	-	54.9632	25.255	83.4922
FBgn0263773	NA	NA	chr2L	20084734	20085064	-	18.3211	3.60786	20.8731	chr2L	20082782	20084734	-	0	7.21571	10.4365	chr2L	20079269	20082782	-	54.9632	25.255	31.3096
FBgn0039208	CG6643	Esyt2	chr3R	20370440	20375481	+	0	10.8236	6.95768	chr3R	20375481	20382047	+	4506.98	5556.1	4602.51	chr3R	20382047	20382271	+	18.3211	21.6471	3.47884
FBgn0023095	CG11282	caps	chr3L	13221791	13268788	+	4177.2	4246.45	3558.86	chr3L	13268788	13271131	+	18.3211	36.0786	76.5345	chr3L	13271131	13272742	+	0	21.6471	13.9154
FBgn0000546	CG1765	EcR	chr2R	2011065	2056592	-	824.448	1904.95	2421.27	chr2R	1980092	2011065	-	293.137	353.57	73.0557	chr2R	1975377	1980092	-	0	21.6471	6.95768
FBgn0260798	CG40129	Gprk1	chr2R	358387	358558	-	0	0	0	chr2R	210037	358387	-	2803.12	1583.85	476.601	chr2R	209941	210037	-	0	21.6471	10.4365
FBgn0000210	CG11491	br	chrX	1469164	1518554	+	36.6421	68.5492	20.8731	chrX	1518554	1537798	+	12714.8	826.199	41.7461	chrX	1537798	1558902	+	18.3211	21.6471	38.2673
FBgn0040286	CG5442	SC35	chr2L	12433912	12434665	-	0	0	3.47884	chr2L	12432344	12433912	-	403.063	717.963	824.485	chr2L	12431074	12432344	-	0	21.6471	20.8731
FBgn0027338	CG9423	Kap-alpha3	chr3R	5402989	5403506	-	18.3211	14.4314	17.3942	chr3R	5401195	5402989	-	751.163	591.688	525.305	chr3R	5400205	5401195	-	73.2842	21.6471	52.1826
FBgn0052479	CG32479	CG32479	chr3L	871898	888859	+	73.2842	43.2943	73.0557	chr3L	888859	892175	+	366.421	386.04	354.842	chr3L	892175	893520	+	0	21.6471	10.4365
FBgn0000261	CG6871	Cat	chr3L	18815703	18815885	+	91.6053	64.9414	160.027	chr3L	18815885	18820998	+	201.532	346.354	518.347	chr3L	18820998	18821288	+	54.9632	21.6471	93.9287
FBgn0000319	CG9012	Chc	chrX	15728197	15729506	-	18.3211	3.60786	10.4365	chrX	15722304	15728197	-	311.458	382.433	462.686	chrX	15722018	15722304	-	18.3211	21.6471	17.3942
FBgn0000119	CG5912	arr	chr2R	9369473	9370723	-	0	3.60786	10.4365	chr2R	9341940	9369473	-	128.247	357.178	323.532	chr2R	9341158	9341940	-	54.9632	21.6471	10.4365
FBgn0034398	CG15098	CG15098	chr2R	14722167	14722276	-	0	18.0393	20.8731	chr2R	14721155	14722167	-	256.495	339.138	278.307	chr2R	14720876	14721155	-	36.6421	21.6471	31.3096
FBgn0011204	CG12086	cue	chr3L	1517006	1517271	-	0	14.4314	10.4365	chr3L	1503826	1517006	-	384.742	274.197	170.463	chr3L	1503225	1503826	-	54.9632	21.6471	17.3942
FBgn0034237	CG4878	eIF3-S9	chr2R	13423717	13423969	+	54.9632	68.5492	90.4499	chr2R	13423969	13426287	+	256.495	187.608	243.519	chr2R	13426287	13426568	+	18.3211	21.6471	13.9154
FBgn0003891	CG9450	tud	chr2R	17070936	17071590	+	0	3.60786	17.3942	chr2R	17071590	17079631	+	458.026	230.903	226.125	chr2R	17079631	17079903	+	18.3211	21.6471	38.2673
FBgn0052264	CG32264	CG32264	chr3L	3742875	3806459	-	311.458	115.451	73.0557	chr3L	3717391	3742875	-	73.2842	104.628	55.6615	chr3L	3714825	3717391	-	0	21.6471	10.4365
FBgn0005585	CG9429	Crc	chr3R	5456487	5456607	-	91.6053	18.0393	52.1826	chr3R	5454782	5456487	-	439.705	202.04	229.604	chr3R	5454659	5454782	-	36.6421	21.6471	20.8731
FBgn0052758	CG32758	CG32758	chrX	5617554	5632072	-	73.2842	212.863	97.4076	chrX	5615660	5617554	-	0	7.21571	13.9154	chrX	5614959	5615660	-	0	21.6471	20.8731
FBgn0039925	CG17461	Kif3C	chr4	1168091	1168172	+	0	0	0	chr4	1168172	1187520	+	128.247	194.824	24.3519	chr4	1187520	1189865	+	0	21.6471	0
FBgn0021765	CG7113	scu	chrX	17985280	17985414	+	0	14.4314	6.95768	chrX	17985414	17986743	+	91.6053	176.785	274.828	chrX	17986743	17986886	+	0	21.6471	52.1826
FBgn0031313	CG5080	CG5080	chr2L	1163088	1163886	-	18.3211	46.9021	55.6615	chr2L	1160443	1163088	-	128.247	140.706	173.942	chr2L	1160289	1160443	-	164.89	21.6471	55.6615
FBgn0014141	CG3937	cher	chr3R	12920460	12950954	-	18.3211	144.314	187.857	chr3R	12917761	12920460	-	18.3211	32.4707	13.9154	chr3R	12917254	12917761	-	18.3211	21.6471	3.47884
FBgn0261859	CG42788	CG42788	chr3R	10937898	10957646	-	73.2842	90.1964	177.421	chr3R	10923349	10937898	-	73.2842	86.5885	163.506	chr3R	10921678	10923349	-	18.3211	21.6471	100.886
FBgn0086558	CG32744	Ubi-p5E	chrX	6172781	6173305	-	36.6421	10.8236	10.4365	chrX	6171176	6172781	-	183.211	162.353	219.167	chrX	6171009	6171176	-	0	21.6471	38.2673
FBgn0261014	CG2331	TER94	chr2R	5876663	5877802	+	18.3211	7.21571	3.47884	chr2R	5877802	5880582	+	73.2842	162.353	246.998	chr2R	5880582	5881064	+	54.9632	21.6471	31.3096
FBgn0030672	CG9281	CG9281	chrX	15603007	15604631	-	0	7.21571	10.4365	chrX	15600965	15603007	-	806.127	151.53	410.503	chrX	15599838	15600965	-	18.3211	21.6471	13.9154
FBgn0036549	CG10516	CG10516	chr3L	15961303	15961469	+	366.421	129.883	292.223	chr3L	15961469	15962868	+	0	25.255	27.8307	chr3L	15962868	15963002	+	54.9632	21.6471	55.6615
FBgn0003944	CG10388	Ubx	chr3R	12559185	12560348	-	0	0	6.95768	chr3R	12484493	12559185	-	91.6053	155.138	267.871	chr3R	12482344	12484493	-	0	21.6471	27.8307
FBgn0015903	CG5393	apt	chr2R	19452376	19484270	+	348.1	144.314	24.3519	chr2R	19484270	19486050	+	0	7.21571	52.1826	chr2R	19486050	19487049	+	128.247	21.6471	3.47884
FBgn0003502	CG8049	Btk29A	chr2L	8298322	8301079	-	18.3211	0	0	chr2L	8260537	8298322	-	54.9632	147.922	170.463	chr2L	8258754	8260537	-	18.3211	21.6471	31.3096
FBgn0261802	CG6448	CG42748	chr2L	22131220	22153694	+	128.247	129.883	313.096	chr2L	22153694	22158744	+	0	14.4314	3.47884	chr2L	22158744	22164838	+	36.6421	21.6471	13.9154
FBgn0032833	CG10664	CG10664	chr2L	19958712	19959279	+	0	10.8236	17.3942	chr2L	19959279	19959887	+	128.247	133.491	80.0134	chr2L	19959887	19960004	+	18.3211	21.6471	10.4365
FBgn0035266	CG7995	CG7995	chr3L	1738553	1743212	+	36.6421	68.5492	55.6615	chr3L	1743212	1745012	+	256.495	72.1571	62.6192	chr3L	1745012	1745421	+	73.2842	21.6471	45.2249
FBgn0261244	CG33174	inaE	chrX	13677781	13695711	+	36.6421	46.9021	48.7038	chrX	13695711	13699512	+	36.6421	82.9807	48.7038	chrX	13699512	13705526	+	18.3211	21.6471	3.47884
FBgn0086706	CG5651	pix	chr3L	8967446	8967865	-	18.3211	3.60786	0	chr3L	8965432	8967446	-	311.458	119.059	212.209	chr3L	8965155	8965432	-	18.3211	21.6471	24.3519
FBgn0023507	CG3835	CG3835	chrX	2035521	2037089	+	18.3211	18.0393	20.8731	chrX	2037089	2038893	+	256.495	101.02	212.209	chrX	2038893	2038970	+	18.3211	21.6471	6.95768
FBgn0015521	CG2986	oho23B	chr2L	2856069	2856255	+	0	14.4314	38.2673	chr2L	2856255	2856572	+	73.2842	104.628	121.759	chr2L	2856572	2857041	+	0	21.6471	10.4365
FBgn0263929	NA	NA	chr3R	10567308	10613946	+	201.532	68.5492	118.281	chr3R	10613946	10619212	+	18.3211	39.6864	10.4365	chr3R	10619212	10621590	+	54.9632	21.6471	10.4365
FBgn0260442	CG6831	rhea	chr3L	8538100	8554581	+	0	28.8628	20.8731	chr3L	8554581	8566889	+	293.137	72.1571	160.027	chr3L	8566889	8567509	+	0	21.6471	10.4365
FBgn0053182	CG33182	Kdm4B	chr2R	9075330	9085869	-	36.6421	90.1964	48.7038	chr2R	9073241	9075330	-	18.3211	10.8236	45.2249	chr2R	9063598	9073241	-	0	21.6471	6.95768
FBgn0026576	CG5991	CG5991	chr3R	19876510	19877768	+	0	3.60786	10.4365	chr3R	19877768	19879112	+	0	93.8042	111.323	chr3R	19879112	19879314	+	54.9632	21.6471	27.8307
FBgn0011584	CG4758	Trp1	chr2L	10009385	10010482	+	0	10.8236	10.4365	chr2L	10010482	10011912	+	54.9632	79.3728	69.5768	chr2L	10011912	10013170	+	0	21.6471	31.3096
FBgn0034382	CG18609	CG18609	chr2R	14631080	14631121	-	0	0	0	chr2R	14630167	14631080	-	73.2842	82.9807	104.365	chr2R	14630021	14630167	-	0	21.6471	6.95768
FBgn0052486	CG32486	CG32486	chr3L	3070539	3070839	-	73.2842	46.9021	45.2249	chr3L	3056724	3070539	-	18.3211	36.0786	24.3519	chr3L	3055907	3056724	-	91.6053	21.6471	24.3519
FBgn0030478	CG1640	CG1640	chrX	13264638	13267900	+	18.3211	10.8236	27.8307	chrX	13267900	13273614	+	54.9632	72.1571	128.717	chrX	13273614	13274190	+	18.3211	21.6471	69.5768
FBgn0017566	CG2286	ND75	chrX	8145416	8145742	-	0	3.60786	0	chrX	8142962	8145416	-	91.6053	75.765	132.196	chrX	8142683	8142962	-	0	21.6471	3.47884
FBgn0034885	CG4019	CG4019	chr2R	19496545	19502269	-	0	14.4314	24.3519	chr2R	19495355	19496545	-	274.816	61.3335	59.1403	chr2R	19495114	19495355	-	18.3211	21.6471	6.95768
FBgn0032394	CG6746	CG6746	chr2L	12002151	12002276	-	18.3211	0	13.9154	chr2L	12001413	12002151	-	18.3211	75.765	80.0134	chr2L	12001233	12001413	-	36.6421	21.6471	24.3519
FBgn0038237	CG8279	Pde6	chr3R	10355513	10383694	-	0	36.0786	48.7038	chr3R	10341334	10355513	-	54.9632	32.4707	24.3519	chr3R	10339621	10341334	-	0	21.6471	3.47884
FBgn0015754	CG8440	Lis-1	chr2R	12066330	12069557	+	0	10.8236	20.8731	chr2R	12069557	12071181	+	0	54.1178	73.0557	chr2R	12071181	12072608	+	18.3211	21.6471	3.47884
FBgn0034290	CG5773	CG5773	chr2R	13931093	13931249	-	0	18.0393	13.9154	chr2R	13930617	13931093	-	0	46.9021	6.95768	chr2R	13930408	13930617	-	0	21.6471	6.95768
FBgn0034141	CG8311	CG8311	chr2R	12476553	12476686	-	0	0	0	chr2R	12474798	12476553	-	18.3211	61.3335	76.5345	chr2R	12474549	12474798	-	18.3211	21.6471	17.3942
FBgn0034797	CG12781	nahoda	chr2R	18783695	18791800	+	0	14.4314	6.95768	chr2R	18791800	18802126	+	73.2842	46.9021	3.47884	chr2R	18802126	18804237	+	18.3211	21.6471	34.7884
FBgn0034083	CG8434	lbk	chr2R	12037627	12051731	+	36.6421	50.51	10.4365	chr2R	12051731	12056360	+	54.9632	7.21571	24.3519	chr2R	12056360	12057024	+	0	21.6471	6.95768
FBgn0020386	CG1210	Pk61C	chr3L	129449	141840	+	73.2842	32.4707	69.5768	chr3L	141840	143820	+	0	25.255	31.3096	chr3L	143820	145293	+	0	21.6471	24.3519
FBgn0028327	CG32701	l(1)G0320	chrX	9447548	9447703	-	0	3.60786	3.47884	chrX	9445971	9447548	-	36.6421	54.1178	59.1403	chrX	9445637	9445971	-	0	21.6471	55.6615
FBgn0033639	CG9003	CG9003	chr2R	7533031	7539127	-	18.3211	7.21571	3.47884	chr2R	7530693	7533031	-	0	46.9021	69.5768	chr2R	7528981	7530693	-	18.3211	21.6471	13.9154
FBgn0032897	CG9336	CG9336	chr2L	20858688	20859272	+	0	3.60786	6.95768	chr2L	20859272	20860890	+	91.6053	50.51	13.9154	chr2L	20860890	20861014	+	0	21.6471	10.4365
FBgn0002069	CG3821	Aats-asp	chr2R	8764508	8768294	+	18.3211	3.60786	20.8731	chr2R	8768294	8770410	+	18.3211	50.51	62.6192	chr2R	8770410	8770673	+	18.3211	21.6471	31.3096
FBgn0004603	CG7873	Src42A	chr2R	1868784	1869922	+	0	3.60786	0	chr2R	1869922	1899116	+	128.247	46.9021	69.5768	chr2R	1899116	1900039	+	18.3211	21.6471	3.47884
FBgn0015218	CG4035	eIF-4E	chr3L	9394196	9395560	-	18.3211	14.4314	20.8731	chr3L	9392969	9394196	-	36.6421	36.0786	31.3096	chr3L	9392717	9392969	-	36.6421	21.6471	90.4499
FBgn0035484	CG11594	CG11594	chr3L	4025130	4026011	-	0	14.4314	38.2673	chr3L	4023066	4025130	-	36.6421	36.0786	125.238	chr3L	4022973	4023066	-	0	21.6471	38.2673
FBgn0016031	CG10645	lama	chr3L	5339196	5349023	-	54.9632	18.0393	13.9154	chr3L	5337095	5339196	-	146.568	28.8628	6.95768	chr3L	5336718	5337095	-	0	21.6471	13.9154
FBgn0028373	CG1448	inx3	chr3R	24683027	24684915	-	0	28.8628	3.47884	chr3R	24680182	24683027	-	36.6421	18.0393	3.47884	chr3R	24679327	24680182	-	0	21.6471	3.47884
FBgn0004401	CG6143	Pep	chr3L	17636765	17638136	-	0	10.8236	31.3096	chr3L	17631604	17636765	-	18.3211	36.0786	66.098	chr3L	17631217	17631604	-	54.9632	21.6471	27.8307
FBgn0250746	CG12000	Prosbeta7	chr3R	1183797	1183895	-	0	7.21571	6.95768	chr3R	1182852	1183797	-	54.9632	39.6864	86.971	chr3R	1182733	1182852	-	18.3211	21.6471	45.2249
FBgn0085442	CG32836	NKAIN	chr2R	20769074	20770482	+	0	10.8236	6.95768	chr2R	20770482	20773493	+	18.3211	32.4707	17.3942	chr2R	20773493	20776138	+	73.2842	21.6471	3.47884
FBgn0261238	CG1070	Alh	chr3R	2933366	2949907	-	54.9632	28.8628	48.7038	chr3R	2924032	2933366	-	0	14.4314	17.3942	chr3R	2920317	2924032	-	0	21.6471	0
FBgn0086347	CG7438	Myo31DF	chr2L	10506014	10506778	-	0	32.4707	6.95768	chr2L	10492330	10506014	-	18.3211	10.8236	17.3942	chr2L	10491681	10492330	-	0	21.6471	3.47884
FBgn0036485	CG6869	FucTA	chr3L	15140236	15144015	+	0	0	3.47884	chr3L	15144015	15146244	+	18.3211	43.2943	13.9154	chr3L	15146244	15147397	+	18.3211	21.6471	31.3096
FBgn0041605	CG32490	cpx	chr3R	105905	120963	+	18.3211	39.6864	52.1826	chr3R	120963	123283	+	0	3.60786	0	chr3R	123283	130349	+	18.3211	21.6471	31.3096
FBgn0083167	CG15304	Neb-cGP	chrX	10354768	10354954	+	18.3211	36.0786	17.3942	chrX	10354954	10355186	+	0	3.60786	0	chrX	10355186	10355334	+	0	21.6471	13.9154
FBgn0010774	CG1101	Aly	chr3R	2905931	2906126	-	0	14.4314	20.8731	chr3R	2903974	2905931	-	36.6421	25.255	31.3096	chr3R	2903617	2903974	-	183.211	21.6471	34.7884
FBgn0000273	CG4379	Pka-C1	chr2L	9697566	9699293	-	0	0	13.9154	chr2L	9696504	9697566	-	36.6421	39.6864	13.9154	chr2L	9682314	9696504	-	91.6053	21.6471	118.281
FBgn0036111	CG6391	Aps	chr3L	10889977	10892223	-	0	25.255	27.8307	chr3L	10889230	10889977	-	18.3211	10.8236	10.4365	chr3L	10887875	10889230	-	18.3211	21.6471	3.47884
FBgn0031759	CG9088	lid	chr2L	5996490	5999501	-	0	7.21571	6.95768	chr2L	5990641	5996490	-	36.6421	28.8628	38.2673	chr2L	5989462	5990641	-	0	21.6471	10.4365
FBgn0015806	CG10539	S6k	chr3L	5803500	5804031	-	0	0	3.47884	chr3L	5793529	5803500	-	36.6421	36.0786	27.8307	chr3L	5790648	5793529	-	36.6421	21.6471	31.3096
FBgn0001125	CG4233	Got2	chr2L	1986885	1987788	-	0	3.60786	13.9154	chr2L	1984705	1986885	-	18.3211	32.4707	100.886	chr2L	1984511	1984705	-	0	21.6471	93.9287
FBgn0031771	CG9140	CG9140	chr2L	6062687	6062757	-	0	0	0	chr2L	6060936	6062687	-	18.3211	32.4707	97.4076	chr2L	6060834	6060936	-	54.9632	21.6471	3.47884
FBgn0037709	CG8199	CG8199	chr3R	5381516	5381596	+	0	0	0	chr3R	5381596	5383158	+	18.3211	32.4707	0	chr3R	5383158	5383509	+	18.3211	21.6471	0
FBgn0040832	CG8012	CG8012	chr3L	8208379	8208601	+	0	10.8236	0	chr3L	8208601	8208918	+	0	21.6471	6.95768	chr3L	8208918	8209059	+	18.3211	21.6471	17.3942
FBgn0029687	CG5014	Vap-33-1	chrX	3843008	3843682	+	0	0	6.95768	chrX	3843682	3846955	+	54.9632	32.4707	73.0557	chrX	3846955	3848138	+	36.6421	21.6471	41.7461
FBgn0030049	CG11265	Trf4-1	chrX	8454661	8457405	+	18.3211	3.60786	24.3519	chrX	8457405	8460971	+	18.3211	28.8628	24.3519	chrX	8460971	8461653	+	36.6421	21.6471	38.2673
FBgn0033835	CG18279	IM10	chr2R	9294510	9294547	+	18.3211	10.8236	10.4365	chr2R	9294547	9295486	+	0	21.6471	52.1826	chr2R	9295486	9295608	+	18.3211	21.6471	31.3096
FBgn0043792	CG30427	CG30427	chr2R	20822354	20824994	-	0	0	0	chr2R	20819229	20822354	-	18.3211	28.8628	34.7884	chr2R	20816269	20819229	-	36.6421	21.6471	3.47884
FBgn0031145	CG1740	Ntf-2	chrX	20906495	20907440	+	0	21.6471	20.8731	chrX	20907440	20909886	+	18.3211	7.21571	10.4365	chrX	20909886	20912494	+	36.6421	21.6471	6.95768
FBgn0003041	CG8114	pbl	chr3L	7891843	7905051	-	54.9632	18.0393	20.8731	chr3L	7889823	7891843	-	18.3211	10.8236	0	chr3L	7889208	7889823	-	18.3211	21.6471	0
FBgn0085360	CG34331	CG34331	chrX	20016485	20016516	+	0	0	0	chrX	20016516	20016852	+	36.6421	28.8628	0	chrX	20016852	20017094	+	73.2842	21.6471	38.2673
FBgn0259224	CG14972	CG42324	chr3L	3472446	3485641	+	0	14.4314	27.8307	chr3L	3485641	3505097	+	18.3211	14.4314	6.95768	chr3L	3505097	3510895	+	18.3211	21.6471	48.7038
FBgn0263106	NA	NA	chr3L	5744693	5745289	-	36.6421	7.21571	13.9154	chr3L	5743688	5744693	-	128.247	21.6471	34.7884	chr3L	5743128	5743688	-	18.3211	21.6471	48.7038
FBgn0038721	CG16718	CG16718	chr3R	15465026	15468460	-	0	3.60786	13.9154	chr3R	15459650	15465026	-	54.9632	25.255	69.5768	chr3R	15459139	15459650	-	0	21.6471	38.2673
FBgn0023023	CG1411	CRMP	chr3R	1396829	1399983	+	0	10.8236	0	chr3R	1399983	1404239	+	0	14.4314	48.7038	chr3R	1404239	1404913	+	18.3211	21.6471	0
FBgn0026872	CG14777	CG14777	chrX	1360785	1361843	+	0	7.21571	0	chrX	1361843	1362650	+	0	18.0393	13.9154	chrX	1362650	1362725	+	0	21.6471	0
FBgn0028398	CG2859	Taf10	chr2L	2767901	2767980	+	0	0	0	chr2L	2767980	2768543	+	109.926	21.6471	13.9154	chr2L	2768543	2768612	+	91.6053	21.6471	13.9154
FBgn0024977	CG2709	CG2709	NA	NA	NA	NA	0	0	0	chrX	2620739	2621517	+	18.3211	21.6471	3.47884	chrX	2621517	2621522	+	18.3211	21.6471	3.47884
FBgn0011763	CG4654	Dp	chr2R	9109937	9112916	+	0	10.8236	0	chr2R	9112916	9114675	+	0	10.8236	3.47884	chr2R	9114675	9115707	+	18.3211	21.6471	10.4365
FBgn0028408	CG1975	Drep-2	chr2R	5179360	5183074	+	0	10.8236	0	chr2R	5183074	5186937	+	0	10.8236	24.3519	chr2R	5186937	5189715	+	0	21.6471	6.95768
FBgn0025637	CG16983	skpA	chrX	550104	551142	+	0	0	17.3942	chrX	551142	551631	+	18.3211	21.6471	48.7038	chrX	551631	551932	+	18.3211	21.6471	20.8731
FBgn0035165	CG13887	CG13887	chr3L	837860	838120	+	18.3211	0	6.95768	chr3L	838120	839153	+	18.3211	21.6471	27.8307	chr3L	839153	839747	+	18.3211	21.6471	41.7461
FBgn0017567	CG3944	ND23	chr3R	11662751	11662839	-	0	0	10.4365	chr3R	11661846	11662751	-	0	18.0393	27.8307	chr3R	11661769	11661846	-	0	21.6471	13.9154
FBgn0029843	CG5905	Nep1	chrX	5985802	5990241	+	0	0	0	chrX	5990241	5997632	+	0	18.0393	6.95768	chrX	5997632	5998006	+	0	21.6471	10.4365
FBgn0015582	CG12390	dare	chr2R	7180522	7180676	-	0	3.60786	0	chr2R	7178621	7180522	-	0	14.4314	17.3942	chr2R	7178498	7178621	-	0	21.6471	0
FBgn0016059	CG6446	Sema-1b	chr2R	13565909	13571000	-	0	10.8236	6.95768	chr2R	13561814	13565909	-	36.6421	7.21571	38.2673	chr2R	13560343	13561814	-	0	21.6471	13.9154
FBgn0263351	NA	NA	chr3R	18288152	18288324	+	0	7.21571	0	chr3R	18288324	18289762	+	18.3211	7.21571	0	chr3R	18289762	18290325	+	54.9632	21.6471	0
FBgn0030101	CG12118	CG12118	chrX	9090135	9090447	-	0	0	0	chrX	9088951	9090135	-	18.3211	14.4314	52.1826	chrX	9088782	9088951	-	0	21.6471	3.47884
FBgn0001296	CG12286	kar	chr3R	8513810	8515089	-	0	0	17.3942	chr3R	8508646	8513810	-	0	14.4314	38.2673	chr3R	8507907	8508646	-	0	21.6471	6.95768
FBgn0029868	CG3446	CG3446	chrX	6244260	6244432	-	0	0	0	chrX	6243728	6244260	-	0	14.4314	13.9154	chrX	6243355	6243728	-	0	21.6471	13.9154
FBgn0031320	CG5126	CG5126	chr2L	1183919	1184021	-	0	0	0	chr2L	1182494	1183919	-	0	14.4314	6.95768	chr2L	1182296	1182494	-	0	21.6471	3.47884
FBgn0260632	CG6667	dl	chr2L	17442986	17450360	-	0	10.8236	6.95768	chr2L	17439788	17442986	-	0	3.60786	3.47884	chr2L	17436829	17439788	-	73.2842	21.6471	48.7038
FBgn0023212	CG4204	Elongin-B	chr3R	16405178	16405593	-	0	0	6.95768	chr3R	16404399	16405178	-	0	14.4314	6.95768	chr3R	16403943	16404399	-	0	21.6471	31.3096
FBgn0003942	CG5271	RpS27A	chr2L	10408351	10409730	+	164.89	64.9414	153.069	chr2L	10409730	10410390	+	1135.91	1269.96	1676.8	chr2L	10410390	10410456	+	0	18.0393	55.6615
FBgn0020236	CG8322	ATPCL	chr2R	11887468	11888765	-	54.9632	18.0393	41.7461	chr2R	11881732	11887468	-	842.769	562.825	1443.72	chr2R	11879930	11881732	-	18.3211	18.0393	149.59
FBgn0003138	CG9181	Ptp61F	chr3L	1350476	1475249	-	384.742	490.668	222.646	chr3L	1344327	1350476	-	0	18.0393	62.6192	chr3L	1342492	1344327	-	18.3211	18.0393	59.1403
FBgn0016920	CG11020	nompC	chr2L	5342320	5346857	+	274.816	364.393	260.913	chr2L	5346857	5362977	+	0	25.255	6.95768	chr2L	5362977	5365760	+	0	18.0393	27.8307
FBgn0052549	CG32549	CG32549	chrX	18286733	18304168	-	91.6053	72.1571	59.1403	chrX	18284827	18286733	-	604.595	281.413	347.884	chrX	18284520	18284827	-	18.3211	18.0393	17.3942
FBgn0041150	CG12787	hoe1	chr2L	4915096	4932296	-	91.6053	321.099	80.0134	chr2L	4911626	4915096	-	0	10.8236	10.4365	chr2L	4908580	4911626	-	18.3211	18.0393	10.4365
FBgn0033065	CG8345	Cyp6w1	chr2R	2061188	2061220	+	0	28.8628	31.3096	chr2R	2061220	2062885	+	677.879	281.413	584.445	chr2R	2062885	2062936	+	0	18.0393	0
FBgn0003178	CG7070	PyK	chr3R	18193233	18195245	+	54.9632	18.0393	52.1826	chr3R	18195245	18198203	+	769.484	266.981	574.009	chr3R	18198203	18198457	+	36.6421	18.0393	41.7461
FBgn0027348	CG4501	bgm	chr2L	14013746	14015795	+	18.3211	36.0786	6.95768	chr2L	14015795	14019009	+	54.9632	205.648	135.675	chr2L	14019009	14019328	+	36.6421	18.0393	10.4365
FBgn0020238	CG31196	14-3-3epsilon	chr3R	14068252	14068567	+	36.6421	18.0393	38.2673	chr3R	14068567	14074010	+	256.495	220.079	233.082	chr3R	14074010	14074301	+	36.6421	18.0393	24.3519
FBgn0002563	CG4178	Lsp1beta	chr2L	898643	898731	+	0	7.21571	13.9154	chr2L	898731	901169	+	36.6421	227.295	236.561	chr2L	901169	901316	+	0	18.0393	17.3942
FBgn0035753	CG8615	RpL18	chr3L	7234328	7234451	-	0	0	6.95768	chr3L	7233400	7234328	-	348.1	223.687	361.8	chr3L	7233302	7233400	-	109.926	18.0393	142.633
FBgn0086758	CG31666	chinmo	chr2L	1651257	1690637	+	36.6421	209.256	403.546	chr2L	1690637	1696149	+	0	3.60786	0	chr2L	1696149	1697837	+	0	18.0393	0
FBgn0026562	CG6378	BM-40-SPARC	chr3R	22696076	22697738	-	18.3211	39.6864	31.3096	chr3R	22695099	22696076	-	146.568	165.961	90.4499	chr3R	22694959	22695099	-	0	18.0393	10.4365
FBgn0263197	NA	NA	chr2R	13422360	13423371	-	293.137	122.667	90.4499	chr2R	13407939	13422360	-	54.9632	54.1178	55.6615	chr2R	13406528	13407939	-	18.3211	18.0393	6.95768
FBgn0033663	CG8983	ERp60	chr2R	7778324	7778520	-	0	25.255	6.95768	chr2R	7775249	7778324	-	91.6053	151.53	316.575	chr2R	7775072	7775249	-	18.3211	18.0393	31.3096
FBgn0260970	CG1530	CG42593	chrX	7829928	7831001	+	36.6421	0	0	chrX	7831001	7846278	+	183.211	162.353	80.0134	chrX	7846278	7847916	+	18.3211	18.0393	24.3519
FBgn0259171	CG32648	Pde9	chrX	12725669	12790864	-	146.568	115.451	76.5345	chrX	12685787	12725669	-	18.3211	43.2943	38.2673	chrX	12679595	12685787	-	0	18.0393	3.47884
FBgn0259227	CG14713	CG42327	chr3R	7481874	7493293	+	18.3211	46.9021	13.9154	chr3R	7493293	7499184	+	201.532	111.844	153.069	chr3R	7499184	7499697	+	36.6421	18.0393	20.8731
FBgn0262160	CG9932	CG9932	chr2L	13031333	13060115	-	164.89	82.9807	114.802	chr2L	13023322	13031333	-	109.926	72.1571	121.759	chr2L	13021865	13023322	-	54.9632	18.0393	73.0557
FBgn0004914	CG9310	Hnf4	chr2L	8690235	8709038	-	91.6053	18.0393	62.6192	chr2L	8687777	8690235	-	329.779	133.491	233.082	chr2L	8687280	8687777	-	18.3211	18.0393	20.8731
FBgn0028554	CG10203	xl6	chr2L	6919942	6920210	-	0	0	0	chr2L	6915042	6919942	-	238.174	147.922	121.759	chr2L	6914299	6915042	-	73.2842	18.0393	3.47884
FBgn0263257	NA	NA	chrX	15314148	15335251	-	36.6421	39.6864	6.95768	chrX	15302071	15314148	-	164.89	101.02	20.8731	chrX	15280070	15302071	-	0	18.0393	6.95768
FBgn0263705	NA	NA	chrX	10824969	10849619	+	54.9632	119.059	62.6192	chrX	10849619	10857500	+	0	21.6471	0	chrX	10857500	10858079	+	0	18.0393	0
FBgn0038914	CG17820	fit	chr3R	17710153	17710176	-	18.3211	28.8628	86.971	chr3R	17709787	17710153	-	54.9632	108.236	260.913	chr3R	17709645	17709787	-	0	18.0393	73.0557
FBgn0026428	CG6170	HDAC6	chrX	15227342	15229244	+	54.9632	10.8236	13.9154	chrX	15229244	15233665	+	494.669	122.667	302.659	chrX	15233665	15234393	+	18.3211	18.0393	31.3096
FBgn0010548	CG11140	Aldh-III	chr2R	3361244	3364123	-	0	25.255	13.9154	chr2R	3354800	3361244	-	36.6421	104.628	191.336	chr2R	3354383	3354800	-	0	18.0393	17.3942
FBgn0066101	CG31094	LpR1	chr3R	21577864	21588827	-	109.926	39.6864	236.561	chr3R	21567701	21577864	-	91.6053	82.9807	73.0557	chr3R	21567069	21567701	-	0	18.0393	17.3942
FBgn0000052	CG9127	ade2	chr2L	6045517	6045970	-	0	7.21571	13.9154	chr2L	6041313	6045517	-	403.063	111.844	351.363	chr2L	6041177	6041313	-	0	18.0393	0
FBgn0028494	CG6424	CG6424	chr2R	13595544	13606832	-	0	90.1964	20.8731	chr2R	13591984	13595544	-	73.2842	28.8628	41.7461	chr2R	13590839	13591984	-	0	18.0393	0
FBgn0033504	CG18408	CAP	chr2R	6156527	6192217	+	73.2842	119.059	208.731	chr2R	6192217	6193818	+	36.6421	0	13.9154	chr2R	6193818	6194529	+	18.3211	18.0393	20.8731
FBgn0086254	CG6084	CG6084	chr3L	11616716	11617481	-	0	3.60786	3.47884	chr3L	11614157	11616716	-	73.2842	115.451	170.463	chr3L	11613634	11614157	-	0	18.0393	66.098
FBgn0032652	CG6870	CG6870	chr2L	17592111	17592298	-	0	86.5885	6.95768	chr2L	17591697	17592111	-	0	28.8628	0	chr2L	17591447	17591697	-	0	18.0393	0
FBgn0029838	CG4666	CG4666	chrX	5970984	5971587	-	0	0	6.95768	chrX	5970402	5970984	-	36.6421	115.451	170.463	chrX	5970105	5970402	-	54.9632	18.0393	27.8307
FBgn0034753	CG2852	CG2852	chr2R	18533776	18533851	-	0	0	13.9154	chr2R	18532636	18533776	-	0	115.451	48.7038	chr2R	18532447	18532636	-	36.6421	18.0393	17.3942
FBgn0037074	CG7324	CG7324	chr3L	21336719	21336816	-	0	0	0	chr3L	21331452	21336719	-	274.816	108.236	128.717	chr3L	21330780	21331452	-	36.6421	18.0393	20.8731
FBgn0024277	CG18214	trio	chr3L	1007668	1034875	-	18.3211	86.5885	83.4922	chr3L	998084	1007668	-	18.3211	21.6471	34.7884	chr3L	995981	998084	-	0	18.0393	17.3942
FBgn0041094	CG7590	scyl	chr3L	11245409	11245990	+	18.3211	36.0786	24.3519	chr3L	11245990	11247575	+	293.137	68.5492	69.5768	chr3L	11247575	11248343	+	0	18.0393	41.7461
FBgn0000565	CG7266	Eip71CD	chr3L	15504151	15505134	+	0	54.1178	20.8731	chr3L	15505134	15506130	+	18.3211	46.9021	3.47884	chr3L	15506130	15506302	+	18.3211	18.0393	0
FBgn0025582	CG9677	Int6	chr3L	16779933	16780041	-	0	0	0	chr3L	16778445	16779933	-	146.568	101.02	149.59	chr3L	16778341	16778445	-	0	18.0393	0
FBgn0031801	CG9498	CG9498	chr2L	6350961	6351034	-	0	10.8236	0	chr2L	6349558	6350961	-	0	90.1964	114.802	chr2L	6349392	6349558	-	0	18.0393	13.9154
FBgn0038197	CG3143	foxo	chr3R	9882689	9892364	+	18.3211	36.0786	66.098	chr3R	9892364	9907620	+	36.6421	64.9414	73.0557	chr3R	9907620	9913700	+	0	18.0393	13.9154
FBgn0025394	CG32810	CG32810	chrX	1407091	1407495	+	0	10.8236	0	chrX	1407495	1409423	+	36.6421	86.5885	90.4499	chrX	1409423	1411653	+	36.6421	18.0393	6.95768
FBgn0010611	CG4311	Hmgs	chr2R	12223594	12226984	+	18.3211	10.8236	10.4365	chr2R	12226984	12228382	+	73.2842	82.9807	128.717	chr2R	12228382	12228760	+	73.2842	18.0393	13.9154
FBgn0002526	CG10236	LanA	chr3L	6210915	6211122	-	0	0	10.4365	chr3L	6197274	6210915	-	183.211	93.8042	80.0134	chr3L	6196930	6197274	-	0	18.0393	0
FBgn0261444	CG3638	CG3638	chrX	1127946	1130717	-	0	3.60786	24.3519	chrX	1112993	1127946	-	54.9632	90.1964	194.815	chrX	1109746	1112993	-	91.6053	18.0393	86.971
FBgn0032123	CG3811	Oatp30B	chr2L	9521213	9534899	+	18.3211	32.4707	27.8307	chr2L	9534899	9538654	+	54.9632	61.3335	90.4499	chr2L	9538654	9540060	+	0	18.0393	17.3942
FBgn0035142	CG17090	hipk	chr3L	543059	569413	+	18.3211	68.5492	73.0557	chr3L	569413	574201	+	36.6421	21.6471	48.7038	chr3L	574201	576047	+	18.3211	18.0393	41.7461
FBgn0025583	CG18106	IM2	chr2R	14274101	14274177	+	0	7.21571	3.47884	chr2R	14274177	14274377	+	0	79.3728	59.1403	chr2R	14274377	14274535	+	0	18.0393	13.9154
FBgn0024236	CG6817	foi	chr3L	8518343	8523820	+	54.9632	21.6471	0	chr3L	8523820	8526205	+	18.3211	64.9414	55.6615	chr3L	8526205	8527084	+	0	18.0393	10.4365
FBgn0264491	NA	NA	chr3R	17867913	17868785	+	18.3211	7.21571	10.4365	chr3R	17868785	17897783	+	54.9632	79.3728	83.4922	chr3R	17897783	17905043	+	128.247	18.0393	27.8307
FBgn0033844	CG6016	bbc	chr2R	9379038	9382367	-	18.3211	14.4314	38.2673	chr2R	9375072	9379038	-	73.2842	68.5492	90.4499	chr2R	9374138	9375072	-	54.9632	18.0393	10.4365
FBgn0035586	CG10671	CG10671	chr3L	5138826	5139163	-	0	0	6.95768	chr3L	5137495	5138826	-	0	82.9807	76.5345	chr3L	5137181	5137495	-	0	18.0393	6.95768
FBgn0050042	CG30042	Cpr49Ab	chr2R	8265944	8265961	+	0	3.60786	24.3519	chr2R	8265961	8266846	+	0	75.765	76.5345	chr2R	8266846	8266901	+	0	18.0393	0
FBgn0053147	CG33147	Hs3st-A	chr2R	14605633	14633421	+	0	79.3728	10.4365	chr2R	14633421	14639681	+	0	0	6.95768	chr2R	14639681	14642026	+	0	18.0393	0
FBgn0040777	CG14767	CG14767	chr2R	4610935	4611342	-	0	3.60786	0	chr2R	4606198	4610935	-	91.6053	72.1571	114.802	chr2R	4605521	4606198	-	0	18.0393	6.95768
FBgn0031990	CG8552	CG8552	chr2L	8136933	8159575	-	73.2842	46.9021	156.548	chr2L	8134622	8136933	-	36.6421	28.8628	20.8731	chr2L	8134246	8134622	-	0	18.0393	24.3519
FBgn0037533	CG2791	CD98hc	chr3R	3802785	3804150	-	0	7.21571	0	chr3R	3800854	3802785	-	36.6421	68.5492	20.8731	chr3R	3800130	3800854	-	0	18.0393	24.3519
FBgn0041789	CG31794	Pax	chr2L	19404499	19426424	-	54.9632	72.1571	48.7038	chr2L	19403623	19404499	-	54.9632	0	17.3942	chr2L	19400780	19403623	-	36.6421	18.0393	17.3942
FBgn0050389	CG30389	CG30389	chr2R	17044448	17048050	-	0	0	3.47884	chr2R	17036845	17044448	-	54.9632	68.5492	20.8731	chr2R	17035769	17036845	-	36.6421	18.0393	0
FBgn0039241	CG11089	CG11089	chr3R	20702789	20704822	+	0	3.60786	17.3942	chr3R	20704822	20706835	+	54.9632	64.9414	121.759	chr3R	20706835	20707200	+	0	18.0393	3.47884
FBgn0003134	CG6593	Pp1alpha-96A	chr3R	20343978	20344380	+	54.9632	3.60786	45.2249	chr3R	20344380	20346216	+	73.2842	64.9414	100.886	chr3R	20346216	20347065	+	91.6053	18.0393	45.2249
FBgn0019925	CG6202	Surf4	chr3R	11171681	11171886	-	0	10.8236	3.47884	chr3R	11169985	11171681	-	0	54.1178	55.6615	chr3R	11169374	11169985	-	18.3211	18.0393	34.7884
FBgn0027525	CG7686	CG7686	chr2R	6726154	6726231	-	0	7.21571	10.4365	chr2R	6724613	6726154	-	54.9632	54.1178	24.3519	chr2R	6724513	6724613	-	36.6421	18.0393	27.8307
FBgn0053470	CG33470	CG33470	chr2R	9299243	9299274	+	0	7.21571	13.9154	chr2R	9299274	9300236	+	0	54.1178	34.7884	chr2R	9300236	9300335	+	18.3211	18.0393	66.098
FBgn0260388	CG32158	CG42514	chr3L	16488019	16489336	-	0	0	0	chr3L	16485079	16488019	-	91.6053	57.7257	17.3942	chr3L	16484937	16485079	-	0	18.0393	3.47884
FBgn0039690	CG1969	CG1969	chr3R	25563996	25566126	+	36.6421	32.4707	17.3942	chr3R	25566126	25567461	+	0	25.255	45.2249	chr3R	25567461	25567626	+	0	18.0393	6.95768
FBgn0003380	CG12348	Sh	chrX	17870565	17957278	-	18.3211	46.9021	45.2249	chrX	17844637	17870565	-	0	10.8236	10.4365	chrX	17818339	17844637	-	0	18.0393	13.9154
FBgn0037249	CG9805	eIF3-S10	chr3R	259469	259652	-	0	0	0	chr3R	255840	259469	-	109.926	57.7257	132.196	chr3R	255638	255840	-	18.3211	18.0393	17.3942
FBgn0051635	CG31635	CG31635	chr2L	6646668	6649114	-	0	10.8236	20.8731	chr2L	6635647	6646668	-	54.9632	46.9021	59.1403	chr2L	6632797	6635647	-	18.3211	18.0393	55.6615
FBgn0026630	CG9655	nes	chr3L	19253323	19253779	-	0	7.21571	0	chr3L	19251110	19253323	-	91.6053	46.9021	24.3519	chr3L	19250381	19251110	-	91.6053	18.0393	10.4365
FBgn0030087	CG7766	CG7766	chrX	8997104	8997741	-	0	0	13.9154	chrX	8988275	8997104	-	128.247	54.1178	114.802	chrX	8987644	8988275	-	73.2842	18.0393	13.9154
FBgn0031681	CG31651	pgant5	chr2L	5078988	5093592	-	54.9632	21.6471	24.3519	chr2L	5073882	5078988	-	0	32.4707	10.4365	chr2L	5072169	5073882	-	18.3211	18.0393	13.9154
FBgn0033339	CG8266	sec31	chr2R	4781128	4781449	+	0	0	0	chr2R	4781449	4786082	+	164.89	54.1178	100.886	chr2R	4786082	4786303	+	0	18.0393	0
FBgn0043070	CG15669	MESK2	chr2R	17389601	17395018	+	36.6421	39.6864	10.4365	chr2R	17395018	17401799	+	54.9632	14.4314	10.4365	chr2R	17401799	17404746	+	0	18.0393	3.47884
FBgn0085419	CG15069	Rgk2	chr2R	14427089	14431425	+	0	46.9021	24.3519	chr2R	14431425	14434513	+	0	7.21571	20.8731	chr2R	14434513	14436472	+	0	18.0393	6.95768
FBgn0010651	CG15095	l(2)08717	chr2R	14689571	14691232	-	36.6421	0	6.95768	chr2R	14684983	14689571	-	54.9632	54.1178	27.8307	chr2R	14684768	14684983	-	0	18.0393	34.7884
FBgn0023537	CG17896	CG17896	chrX	386778	387527	-	0	0	3.47884	chrX	385128	386778	-	91.6053	54.1178	114.802	chrX	384819	385128	-	0	18.0393	59.1403
FBgn0027844	CG7820	CAH1	chr2L	13803625	13803928	+	0	0	0	chr2L	13803928	13809654	+	91.6053	54.1178	80.0134	chr2L	13809654	13809994	+	0	18.0393	20.8731
FBgn0033391	CG8026	CG8026	chr2R	5076576	5079600	-	18.3211	43.2943	34.7884	chr2R	5075518	5076576	-	18.3211	7.21571	10.4365	chr2R	5074174	5075518	-	73.2842	18.0393	13.9154
FBgn0000117	CG11579	arm	chrX	1793043	1794679	-	18.3211	7.21571	6.95768	chrX	1785862	1793043	-	183.211	43.2943	73.0557	chrX	1785433	1785862	-	36.6421	18.0393	6.95768
FBgn0035232	CG12099	CG12099	chr3L	1557882	1558484	-	0	10.8236	24.3519	chr3L	1555568	1557882	-	54.9632	39.6864	41.7461	chr3L	1555362	1555568	-	0	18.0393	10.4365
FBgn0020245	CG10117	ttv	chr2R	10413771	10470604	+	73.2842	50.51	20.8731	chr2R	10470604	10471731	+	18.3211	0	0	chr2R	10471731	10472826	+	0	18.0393	6.95768
FBgn0011676	CG6713	Nos	chr2L	10831927	10838448	-	91.6053	46.9021	24.3519	chr2L	10826042	10831927	-	0	3.60786	0	chr2L	10804268	10826042	-	0	18.0393	31.3096
FBgn0030731	CG3415	CG3415	chrX	16165006	16165552	+	0	14.4314	6.95768	chrX	16165552	16167645	+	36.6421	36.0786	62.6192	chrX	16167645	16167858	+	0	18.0393	31.3096
FBgn0025682	CG9148	scf	chr3L	1298671	1299136	+	0	18.0393	34.7884	chr3L	1299136	1299833	+	0	28.8628	13.9154	chr3L	1299833	1300389	+	36.6421	18.0393	0
FBgn0038016	CG10042	MBD-R2	chr3R	8181601	8181961	-	0	7.21571	10.4365	chr3R	8178096	8181601	-	36.6421	39.6864	31.3096	chr3R	8177864	8178096	-	0	18.0393	3.47884
FBgn0250838	CG30415	CG30415	chr2R	19273820	19273969	-	0	0	13.9154	chr2R	19273500	19273820	-	0	46.9021	41.7461	chr2R	19273200	19273500	-	128.247	18.0393	52.1826
FBgn0027506	CG6542	EDTP	chr2R	13331957	13332443	-	0	0	0	chr2R	13320077	13331957	-	73.2842	46.9021	66.098	chr2R	13319614	13320077	-	18.3211	18.0393	31.3096
FBgn0039801	CG11315	Npc2h	chr3R	26571982	26572010	-	0	21.6471	34.7884	chr3R	26571508	26571982	-	0	21.6471	125.238	chr3R	26571200	26571508	-	0	18.0393	0
FBgn0052675	CG32675	Tango5	chrX	10656444	10658269	-	54.9632	25.255	45.2249	chrX	10654518	10656444	-	0	18.0393	24.3519	chrX	10654080	10654518	-	0	18.0393	17.3942
FBgn0015834	CG8882	Trip1	chr2L	4967693	4967775	-	18.3211	14.4314	20.8731	chr2L	4966480	4967693	-	36.6421	25.255	121.759	chr2L	4966366	4966480	-	36.6421	18.0393	3.47884
FBgn0004889	CG6235	tws	chr3R	5958943	5965494	-	0	21.6471	17.3942	chr3R	5953868	5958943	-	18.3211	18.0393	17.3942	chr3R	5951850	5953868	-	54.9632	18.0393	27.8307
FBgn0033170	CG11124	sPLA2	chr2R	3330368	3330578	+	0	18.0393	3.47884	chr2R	3330578	3330884	+	18.3211	21.6471	10.4365	chr2R	3330884	3331332	+	0	18.0393	24.3519
FBgn0036043	CG8177	CG8177	chr3L	9756643	9772587	+	0	28.8628	6.95768	chr3L	9772587	9774396	+	0	7.21571	0	chr3L	9774396	9779336	+	91.6053	18.0393	10.4365
FBgn0034184	CG9646	CG9646	chr2R	12936379	12936814	+	0	10.8236	0	chr2R	12936814	12941030	+	54.9632	25.255	27.8307	chr2R	12941030	12941360	+	18.3211	18.0393	0
FBgn0024985	CG11448	CG11448	chrX	1287086	1287576	+	18.3211	0	20.8731	chrX	1287576	1289718	+	0	36.0786	10.4365	chrX	1289718	1291370	+	0	18.0393	13.9154
FBgn0003089	CG9614	pip	chr3L	19330530	19330709	-	0	0	0	chr3L	19304071	19330530	-	0	36.0786	20.8731	chr3L	19291722	19304071	-	0	18.0393	3.47884
FBgn0042175	CG18858	CG18858	chr2L	20458645	20459075	-	36.6421	3.60786	3.47884	chr2L	20457179	20458645	-	36.6421	32.4707	6.95768	chr2L	20456846	20457179	-	0	18.0393	3.47884
FBgn0261285	CG5629	Ppcs	chr3R	14972982	14973629	-	0	7.21571	0	chr3R	14967137	14972982	-	36.6421	28.8628	24.3519	chr3R	14964775	14967137	-	0	18.0393	10.4365
FBgn0051717	CG31717	CG31717	chr2L	10250736	10250818	+	0	7.21571	6.95768	chr2L	10250818	10251501	+	0	28.8628	45.2249	chr2L	10251501	10251714	+	0	18.0393	0
FBgn0032596	CG17331	CG17331	chr2L	16732033	16732129	-	0	10.8236	13.9154	chr2L	16731288	16732033	-	0	25.255	6.95768	chr2L	16731220	16731288	-	0	18.0393	0
FBgn0004427	CG9118	LysD	chr3L	1211177	1211196	-	0	0	0	chr3L	1210754	1211177	-	54.9632	36.0786	97.4076	chr3L	1210716	1210754	-	0	18.0393	31.3096
FBgn0053494	CG33494	CG33494	chr3R	21320133	21320883	-	0	0	13.9154	chr3R	21319736	21320133	-	0	32.4707	6.95768	chr3R	21319280	21319736	-	18.3211	18.0393	6.95768
FBgn0032015	CG7830	CG7830	chr2L	8308069	8308192	-	0	7.21571	6.95768	chr2L	8306824	8308069	-	36.6421	25.255	38.2673	chr2L	8306695	8306824	-	18.3211	18.0393	13.9154
FBgn0029506	CG10106	Tsp42Ee	chr2R	2899760	2900561	+	0	7.21571	3.47884	chr2R	2900561	2905266	+	0	25.255	38.2673	chr2R	2905266	2905869	+	18.3211	18.0393	6.95768
FBgn0003423	CG1417	slgA	chrX	21245017	21253596	+	0	10.8236	6.95768	chrX	21253596	21254932	+	0	21.6471	0	chrX	21254932	21256188	+	18.3211	18.0393	3.47884
FBgn0016119	CG4412	ATPsyn-Cf6	chr3R	19181507	19181786	-	0	0	0	chr3R	19181122	19181507	-	18.3211	32.4707	34.7884	chr3R	19180941	19181122	-	0	18.0393	0
FBgn0051778	CG31778	CG31778	chr2L	3704973	3705462	-	18.3211	3.60786	31.3096	chr2L	3704418	3704973	-	0	28.8628	10.4365	chr2L	3704105	3704418	-	0	18.0393	0
FBgn0051683	CG31683	CG31683	chr2L	20449528	20449964	-	18.3211	7.21571	3.47884	chr2L	20448062	20449528	-	0	25.255	6.95768	chr2L	20447733	20448062	-	0	18.0393	3.47884
FBgn0000083	CG5730	AnnIX	chr3R	16890962	16893191	+	0	3.60786	17.3942	chr3R	16893191	16895088	+	0	28.8628	48.7038	chr3R	16895088	16896639	+	54.9632	18.0393	17.3942
FBgn0025639	CG13363	Suv4-20	chrX	548116	550075	-	0	7.21571	0	chrX	544082	548116	-	91.6053	21.6471	52.1826	chrX	542515	544082	-	0	18.0393	0
FBgn0005561	CG11049	sv	chr4	1109443	1119529	+	18.3211	18.0393	0	chr4	1119529	1132077	+	0	10.8236	3.47884	chr4	1132077	1133943	+	0	18.0393	0
FBgn0024734	CG4993	PRL-1	chr2L	16248950	16257606	-	109.926	25.255	59.1403	chr2L	16247074	16248950	-	0	3.60786	3.47884	chr2L	16245834	16247074	-	0	18.0393	10.4365
FBgn0259699	CG9216	CG42353	chrX	15994251	15998945	-	0	7.21571	13.9154	chrX	15991052	15994251	-	0	21.6471	34.7884	chrX	15987091	15991052	-	164.89	18.0393	34.7884
FBgn0038842	CG5630	CG5630	chr3R	16740022	16751665	+	18.3211	18.0393	3.47884	chr3R	16751665	16753229	+	54.9632	10.8236	3.47884	chr3R	16753229	16754935	+	109.926	18.0393	27.8307
FBgn0047135	CG32276	CG32276	chr3L	3198835	3199047	-	0	3.60786	10.4365	chr3L	3198320	3198835	-	0	25.255	17.3942	chr3L	3197862	3198320	-	91.6053	18.0393	69.5768
FBgn0260474	CG30002	CG30002	chr2R	5591887	5591911	+	0	0	13.9154	chr2R	5591911	5593039	+	0	28.8628	59.1403	chr2R	5593039	5593652	+	91.6053	18.0393	132.196
FBgn0004924	CG6146	Top1	chrX	15213524	15216898	+	36.6421	18.0393	17.3942	chrX	15216898	15219951	+	18.3211	10.8236	20.8731	chrX	15219951	15222062	+	36.6421	18.0393	20.8731
FBgn0051716	CG31716	CG31716	chr2L	10396715	10398114	+	0	0	0	chr2L	10398114	10402770	+	18.3211	25.255	48.7038	chr2L	10402770	10402882	+	18.3211	18.0393	10.4365
FBgn0027561	CG18659	CG18659	chr2R	5019004	5019306	-	0	0	0	chr2R	5013004	5019004	-	91.6053	25.255	86.971	chr2R	5010808	5013004	-	0	18.0393	0
FBgn0261279	CG31170	lqfR	chr3R	18237054	18237306	+	0	0	0	chr3R	18237306	18243032	+	18.3211	25.255	20.8731	chr3R	18243032	18244778	+	0	18.0393	6.95768
FBgn0032473	CG5204	CG5204	chr2L	13160526	13160805	+	0	0	0	chr2L	13160805	13163106	+	0	25.255	6.95768	chr2L	13163106	13163153	+	0	18.0393	13.9154
FBgn0259245	CG14583	CG42343	chrX	21313695	21328761	-	18.3211	21.6471	13.9154	chrX	21312455	21313695	-	0	3.60786	0	chrX	21295614	21312455	-	0	18.0393	3.47884
FBgn0020493	CG5201	Dad	chr3R	12879728	12883432	+	0	7.21571	0	chr3R	12883432	12894857	+	73.2842	18.0393	38.2673	chr3R	12894857	12896135	+	91.6053	18.0393	17.3942
FBgn0031836	CG11050	CG11050	chr2L	6611022	6612565	+	0	0	0	chr2L	6612565	6616513	+	18.3211	25.255	6.95768	chr2L	6616513	6617117	+	36.6421	18.0393	41.7461
FBgn0035371	CG9977	CG9977	chr3L	2771789	2772325	-	36.6421	3.60786	0	chr3L	2769383	2771789	-	73.2842	21.6471	59.1403	chr3L	2768465	2769383	-	0	18.0393	24.3519
FBgn0017482	CG3425	T3dh	chr2R	18219549	18219562	-	0	0	0	chr2R	18217766	18219549	-	0	21.6471	6.95768	chr2R	18217230	18217766	-	18.3211	18.0393	0
FBgn0041171	CG15010	ago	chr3L	4251801	4254306	-	0	3.60786	3.47884	chr3L	4247475	4251801	-	73.2842	18.0393	31.3096	chr3L	4246342	4247475	-	18.3211	18.0393	6.95768
FBgn0035976	CG4432	PGRP-LC	chr3L	9331909	9337423	+	0	10.8236	48.7038	chr3L	9337423	9339308	+	54.9632	10.8236	10.4365	chr3L	9339308	9341436	+	18.3211	18.0393	3.47884
FBgn0039668	CG2304	Trc8	chr3R	25327152	25329271	-	0	14.4314	62.6192	chr3R	25325363	25327152	-	36.6421	7.21571	20.8731	chr3R	25324746	25325363	-	18.3211	18.0393	6.95768
FBgn0032229	CG5045	CG5045	chr2L	10356794	10356914	+	0	0	0	chr2L	10356914	10357785	+	18.3211	21.6471	31.3096	chr2L	10357785	10357876	+	0	18.0393	0
FBgn0004921	CG8261	Ggamma1	chr2R	4788908	4789852	+	0	10.8236	24.3519	chr2R	4789852	4790065	+	0	10.8236	3.47884	chr2R	4790065	4792296	+	54.9632	18.0393	55.6615
FBgn0035400	CG11537	CG11537	chr3L	3133040	3143457	-	0	7.21571	0	chr3L	3129488	3133040	-	0	14.4314	17.3942	chr3L	3128033	3129488	-	36.6421	18.0393	31.3096
FBgn0037671	CG8444	VhaM8.9	chr3R	5086362	5086446	+	0	0	0	chr3R	5086446	5087894	+	0	21.6471	38.2673	chr3R	5087894	5088315	+	0	18.0393	24.3519
FBgn0038388	CG4287	CG4287	chr3R	11789261	11789571	-	0	3.60786	3.47884	chr3R	11788259	11789261	-	18.3211	14.4314	55.6615	chr3R	11787888	11788259	-	36.6421	18.0393	10.4365
FBgn0000413	CG5102	da	chr2L	10388104	10390061	+	0	10.8236	13.9154	chr2L	10390061	10392194	+	0	7.21571	27.8307	chr2L	10392194	10392728	+	18.3211	18.0393	3.47884
FBgn0262740	CG11727	CG11727	chrX	11332927	11348371	-	73.2842	14.4314	27.8307	chrX	11328793	11332927	-	36.6421	3.60786	31.3096	chrX	11324555	11328793	-	18.3211	18.0393	0
FBgn0031546	CG8851	CG8851	chr2L	3519676	3520378	+	0	0	0	chr2L	3520378	3522372	+	0	18.0393	3.47884	chr2L	3522372	3522555	+	0	18.0393	0
FBgn0010620	CG10939	Sip1	chr2R	13282100	13291401	+	18.3211	3.60786	6.95768	chr2R	13291401	13292292	+	0	14.4314	0	chr2R	13292292	13292678	+	0	18.0393	0
FBgn0262516	CG8743	trpml	chr3L	19711168	19711428	-	0	0	10.4365	chr3L	19708368	19711168	-	0	18.0393	31.3096	chr3L	19707517	19708368	-	18.3211	18.0393	20.8731
FBgn0085736	CG40472	CG40472	chr3LHet	410461	410595	+	0	14.4314	17.3942	chr3LHet	410595	411001	+	0	3.60786	27.8307	chr3LHet	411001	411042	+	0	18.0393	24.3519
FBgn0259697	CG40050	nvd	chr3L	24317966	24318155	+	0	0	0	chr3L	24318155	24394513	+	1868.75	1757.03	278.307	chr3L	24394513	24394755	+	36.6421	14.4314	0
FBgn0033039	CG7897	gp210	chr2R	1648372	1648412	+	0	0	0	chr2R	1648412	1659705	+	1392.4	999.376	626.192	chr2R	1659705	1660077	+	0	14.4314	3.47884
FBgn0263391	NA	NA	chr2R	15298760	15312382	-	2125.24	905.572	1248.9	chr2R	15297052	15298760	-	18.3211	10.8236	59.1403	chr2R	15284536	15297052	-	36.6421	14.4314	10.4365
FBgn0003137	CG33103	Ppn	chr3R	24365663	24366053	-	18.3211	7.21571	20.8731	chr3R	24346850	24365663	-	183.211	465.413	424.419	chr3R	24346386	24346850	-	0	14.4314	3.47884
FBgn0024957	CG6342	Irp-1B	chr3R	6238537	6238638	-	0	14.4314	27.8307	chr3R	6234486	6238537	-	421.384	400.472	775.782	chr3R	6234336	6234486	-	0	14.4314	17.3942
FBgn0032901	CG9339	CG9339	chr2L	20885454	20918931	-	219.853	339.138	180.9	chr2L	20873748	20885454	-	18.3211	61.3335	41.7461	chr2L	20871334	20873748	-	91.6053	14.4314	34.7884
FBgn0011722	CG11527	Tig	chr2L	6422509	6423308	-	0	7.21571	0	chr2L	6415435	6422509	-	348.1	360.786	139.154	chr2L	6415256	6415435	-	0	14.4314	20.8731
FBgn0250789	CG1977	alpha-Spec	chr3L	1788896	1795328	-	0	10.8236	10.4365	chr3L	1779181	1788896	-	971.016	349.962	706.205	chr3L	1778484	1779181	-	0	14.4314	20.8731
FBgn0004867	CG5920	sop	chr2L	9897130	9897521	-	0	0	0	chr2L	9896326	9897130	-	201.532	317.491	253.955	chr2L	9896264	9896326	-	0	14.4314	20.8731
FBgn0053120	CG33120	CG33120	chr2L	18844426	18844579	-	0	3.60786	20.8731	chr2L	18841477	18844426	-	311.458	303.06	173.942	chr2L	18841399	18841477	-	0	14.4314	0
FBgn0036837	CG18135	CG18135	chr3L	18985876	18991383	-	18.3211	43.2943	62.6192	chr3L	18983926	18985876	-	567.953	220.079	546.178	chr3L	18983125	18983926	-	54.9632	14.4314	55.6615
FBgn0259221	CG42321	CG42321	chr2R	9311464	9326550	-	183.211	245.334	800.134	chr2R	9306487	9311464	-	91.6053	18.0393	38.2673	chr2R	9302482	9306487	-	18.3211	14.4314	20.8731
FBgn0011725	CG31137	twin	chr3R	20046051	20047687	-	18.3211	0	3.47884	chr3R	20024157	20046051	-	238.174	241.726	66.098	chr3R	20022614	20024157	-	0	14.4314	10.4365
FBgn0040398	CG14629	CG14629	chrX	945556	945572	+	0	14.4314	24.3519	chrX	945572	946532	+	219.853	216.471	288.744	chrX	946532	946664	+	36.6421	14.4314	10.4365
FBgn0027578	CG14526	CG14526	NA	NA	NA	NA	0	0	0	chr3R	24709414	24711538	+	183.211	223.687	323.532	chr3R	24711538	24711737	+	0	14.4314	0
FBgn0052380	CG32380	SMSr	chr3L	7368970	7374574	-	219.853	223.687	38.2673	chr3L	7367693	7368970	-	0	0	6.95768	chr3L	7367149	7367693	-	0	14.4314	0
FBgn0085387	CG12678	shakB	chrX	20648288	20798077	-	91.6053	194.824	184.379	chrX	20643607	20648288	-	0	10.8236	0	chrX	20632097	20643607	-	0	14.4314	0
FBgn0038450	CG17560	CG17560	chr3R	12443671	12443702	+	0	21.6471	73.0557	chr3R	12443702	12445419	+	73.2842	176.785	333.969	chr3R	12445419	12445600	+	0	14.4314	6.95768
FBgn0028479	CG4389	CG4389	chr2L	9576188	9576754	-	18.3211	54.1178	17.3942	chr2L	9573769	9576188	-	183.211	144.314	139.154	chr2L	9573562	9573769	-	0	14.4314	10.4365
FBgn0014469	CG2060	Cyp4e2	chr2R	4332216	4332275	+	0	10.8236	38.2673	chr2R	4332275	4334527	+	677.879	187.608	497.474	chr2R	4334527	4334676	+	18.3211	14.4314	59.1403
FBgn0000097	CG3166	aop	chr2L	2160491	2178749	-	164.89	162.353	153.069	chr2L	2158164	2160491	-	0	18.0393	20.8731	chr2L	2156483	2158164	-	18.3211	14.4314	3.47884
FBgn0003638	CG3019	su(w[a])	chrX	906811	935143	+	36.6421	165.961	66.098	chrX	935143	936930	+	0	10.8236	20.8731	chrX	936930	940075	+	36.6421	14.4314	17.3942
FBgn0033777	CG17574	CG17574	chr2R	8738406	8756928	-	421.384	155.138	205.252	chr2R	8737241	8738406	-	0	14.4314	6.95768	chr2R	8736862	8737241	-	18.3211	14.4314	20.8731
FBgn0034968	CG3195	RpL12	chr2R	19947922	19948060	+	36.6421	18.0393	6.95768	chr2R	19948060	19948878	+	201.532	144.314	330.49	chr2R	19948878	19948938	+	0	14.4314	3.47884
FBgn0050011	CG30011	gem	chr2R	6011792	6014710	+	73.2842	64.9414	111.323	chr2R	6014710	6024517	+	164.89	90.1964	260.913	chr2R	6024517	6024977	+	18.3211	14.4314	20.8731
FBgn0038074	CG6188	CG6188	chr3R	8500331	8500370	+	0	14.4314	10.4365	chr3R	8500370	8501727	+	128.247	133.491	194.815	chr3R	8501727	8501806	+	0	14.4314	10.4365
FBgn0013954	CG11001	FK506-bp2	chr2R	15177606	15177693	+	18.3211	39.6864	20.8731	chr2R	15177693	15178241	+	146.568	108.236	173.942	chr2R	15178241	15178467	+	0	14.4314	41.7461
FBgn0002645	CG1483	Map205	chr3R	27893718	27894162	-	73.2842	21.6471	17.3942	chr3R	27883043	27893718	-	366.421	119.059	93.9287	chr3R	27882313	27883043	-	36.6421	14.4314	13.9154
FBgn0262125	CG1250	sec23	chr3R	1474786	1475103	+	0	7.21571	3.47884	chr3R	1475103	1478192	+	73.2842	126.275	156.548	chr3R	1478192	1478351	+	0	14.4314	3.47884
FBgn0032943	CG8666	Tsp39D	chr2L	21344606	21355531	+	128.247	111.844	403.546	chr2L	21355531	21356805	+	0	14.4314	10.4365	chr2L	21356805	21358271	+	54.9632	14.4314	3.47884
FBgn0027598	CG31012	cindr	chr3R	26634337	26650085	+	36.6421	64.9414	69.5768	chr3R	26650085	26651767	+	18.3211	61.3335	62.6192	chr3R	26651767	26652722	+	36.6421	14.4314	6.95768
FBgn0038930	CG5778	CG5778	chr3R	17912045	17935903	-	91.6053	54.1178	66.098	chr3R	17911324	17912045	-	164.89	72.1571	149.59	chr3R	17911092	17911324	-	36.6421	14.4314	31.3096
FBgn0004456	CG1771	mew	chrX	13119068	13152523	-	54.9632	57.7257	45.2249	chrX	13109649	13119068	-	91.6053	64.9414	66.098	chrX	13108441	13109649	-	0	14.4314	6.95768
FBgn0000116	CG32031	Argk	chr3L	9044336	9059127	-	54.9632	86.5885	55.6615	chr3L	9042375	9044336	-	36.6421	36.0786	100.886	chr3L	9041979	9042375	-	18.3211	14.4314	52.1826
FBgn0025286	CG1821	RpL31	chr2R	5474687	5474987	+	73.2842	18.0393	13.9154	chr2R	5474987	5475432	+	128.247	97.4121	114.802	chr2R	5475432	5475505	+	18.3211	14.4314	10.4365
FBgn0035207	CG9153	CG9153	chr3L	1313695	1314009	+	238.174	82.9807	208.731	chr3L	1314009	1318001	+	36.6421	28.8628	31.3096	chr3L	1318001	1318330	+	73.2842	14.4314	0
FBgn0031993	CG8486	CG8486	chr2L	8163297	8173145	+	0	0	0	chr2L	8173145	8189129	+	54.9632	111.844	90.4499	chr2L	8189129	8190044	+	0	14.4314	3.47884
FBgn0262473	CG5490	Tl	chr3R	22624764	22663458	+	36.6421	86.5885	104.365	chr3R	22663458	22666869	+	54.9632	25.255	48.7038	chr3R	22666869	22667637	+	0	14.4314	0
FBgn0028523	CG5888	CG5888	chr2L	16405924	16448465	-	0	108.236	73.0557	chr2L	16400500	16405924	-	0	3.60786	20.8731	chr2L	16400168	16400500	-	0	14.4314	13.9154
FBgn0041194	CG10078	Prat2	chr3L	6906612	6907976	-	54.9632	28.8628	24.3519	chr3L	6905199	6906612	-	91.6053	75.765	69.5768	chr3L	6905098	6905199	-	54.9632	14.4314	24.3519
FBgn0001078	CG4059	ftz-f1	chr3L	18757485	18794409	-	73.2842	75.765	38.2673	chr3L	18745845	18757485	-	0	28.8628	3.47884	chr3L	18743706	18745845	-	0	14.4314	27.8307
FBgn0023213	CG10811	eIF4G	chr4	950525	951347	-	18.3211	18.0393	41.7461	chr4	936117	950525	-	274.816	86.5885	264.392	chr4	935910	936117	-	0	14.4314	17.3942
FBgn0027588	CG14476	CG14476	chrX	21475596	21476294	-	0	3.60786	17.3942	chrX	21471869	21475596	-	91.6053	93.8042	93.9287	chrX	21471626	21471869	-	18.3211	14.4314	10.4365
FBgn0034258	CG4954	eIF3-S8	chr2R	13553182	13553571	+	0	10.8236	10.4365	chr2R	13553571	13556366	+	146.568	86.5885	173.942	chr2R	13556366	13556749	+	0	14.4314	17.3942
FBgn0260941	CG42318	app	chr3L	12213268	12259941	-	54.9632	75.765	62.6192	chr3L	12206126	12213268	-	0	14.4314	3.47884	chr3L	12199337	12206126	-	36.6421	14.4314	13.9154
FBgn0004373	CG7004	fwd	chr3L	311281	319884	-	18.3211	21.6471	20.8731	chr3L	306358	311281	-	109.926	64.9414	69.5768	chr3L	305392	306358	-	91.6053	14.4314	41.7461
FBgn0052676	CG32676	CG32676	chrX	10638182	10638938	-	0	3.60786	17.3942	chrX	10608431	10638182	-	0	82.9807	86.971	chrX	10605195	10608431	-	73.2842	14.4314	41.7461
FBgn0052372	CG32372	CG32372	chr3L	7512096	7512784	+	0	7.21571	27.8307	chr3L	7512784	7520147	+	183.211	79.3728	45.2249	chr3L	7520147	7521113	+	54.9632	14.4314	13.9154
FBgn0030505	CG11172	NFAT	chrX	13518777	13539590	+	91.6053	61.3335	69.5768	chrX	13539590	13552148	+	36.6421	25.255	20.8731	chrX	13552148	13557690	+	36.6421	14.4314	27.8307
FBgn0263776	NA	NA	chr3L	11032929	11044471	-	109.926	25.255	13.9154	chr3L	11030080	11032929	-	54.9632	57.7257	31.3096	chr3L	11029457	11030080	-	18.3211	14.4314	10.4365
FBgn0051643	CG31643	CG31643	chr2L	6038160	6038202	+	0	0	0	chr2L	6038202	6041131	+	0	82.9807	48.7038	chr2L	6041131	6041283	+	0	14.4314	0
FBgn0039929	CG11076	CG11076	chr4	1051436	1052286	-	0	10.8236	0	chr4	1050596	1051436	-	54.9632	72.1571	52.1826	chr4	1050336	1050596	-	0	14.4314	0
FBgn0259938	CG17100	cwo	chr3R	6213984	6223132	+	128.247	79.3728	66.098	chr3R	6223132	6225060	+	54.9632	3.60786	52.1826	chr3R	6225060	6226072	+	0	14.4314	10.4365
FBgn0004359	CG5507	T48	chr3R	22707455	22709677	+	0	3.60786	17.3942	chr3R	22709677	22736189	+	0	79.3728	62.6192	chr3R	22736189	22736719	+	91.6053	14.4314	13.9154
FBgn0004646	CG3039	ogre	chrX	6871440	6885351	-	36.6421	7.21571	20.8731	chrX	6868462	6871440	-	0	75.765	111.323	chrX	6867647	6868462	-	18.3211	14.4314	59.1403
FBgn0262517	CG32210	l(3)76BDr	chr3L	19545367	19545390	-	0	0	0	chr3L	19537581	19545367	-	329.779	79.3728	90.4499	chr3L	19537444	19537581	-	0	14.4314	0
FBgn0002773	CG2184	Mlc2	chr3R	26000208	26000273	-	18.3211	39.6864	59.1403	chr3R	25998711	26000208	-	36.6421	39.6864	121.759	chr3R	25997159	25998711	-	146.568	14.4314	114.802
FBgn0029785	CG4111	RpL35	chrX	5566474	5566905	+	18.3211	43.2943	146.111	chrX	5566905	5567481	+	109.926	36.0786	135.675	chrX	5567481	5567576	+	91.6053	14.4314	83.4922
FBgn0037344	CG2926	CG2926	chr3R	1413539	1414097	-	0	0	6.95768	chr3R	1405865	1413539	-	109.926	79.3728	208.731	chr3R	1405022	1405865	-	0	14.4314	13.9154
FBgn0003277	CG1554	RpII215	chrX	11463999	11464355	-	0	0	0	chrX	11457544	11463999	-	109.926	75.765	45.2249	chrX	11456805	11457544	-	18.3211	14.4314	6.95768
FBgn0023477	CG2827	Tal	chr2R	19827935	19827952	+	54.9632	0	34.7884	chr2R	19827952	19829537	+	146.568	75.765	351.363	chr2R	19829537	19829637	+	0	14.4314	31.3096
FBgn0032264	CG6113	Lip4	chr2L	10527571	10529536	+	0	3.60786	0	chr2L	10529536	10531407	+	91.6053	72.1571	107.844	chr2L	10531407	10531560	+	0	14.4314	27.8307
FBgn0032945	CG8665	CG8665	chr2L	21371226	21371350	+	0	3.60786	24.3519	chr2L	21371350	21377237	+	54.9632	72.1571	184.379	chr2L	21377237	21377995	+	0	14.4314	83.4922
FBgn0004647	CG3936	N	chrX	3028904	3029700	+	18.3211	3.60786	0	chrX	3029700	3065014	+	91.6053	68.5492	111.323	chrX	3065014	3065715	+	36.6421	14.4314	0
FBgn0035333	CG1317	CG1317	chr3L	2371662	2371939	-	0	0	3.47884	chr3L	2368638	2371662	-	73.2842	72.1571	121.759	chr3L	2368013	2368638	-	54.9632	14.4314	52.1826
FBgn0014388	CG1921	sty	chr3L	3404725	3424935	-	36.6421	68.5492	41.7461	chr3L	3402955	3404725	-	0	3.60786	3.47884	chr3L	3401136	3402955	-	36.6421	14.4314	13.9154
FBgn0035091	CG3829	CG3829	chr2R	20873477	20875737	+	54.9632	18.0393	20.8731	chr2R	20875737	20877818	+	146.568	54.1178	59.1403	chr2R	20877818	20878012	+	18.3211	14.4314	17.3942
FBgn0052311	CG32307	zormin	chr3L	2150089	2151700	-	0	0	6.95768	chr3L	2122856	2150089	-	109.926	68.5492	212.209	chr3L	2117465	2122856	-	0	14.4314	0
FBgn0033543	CG12338	CG12338	chr2R	6618366	6618419	-	0	7.21571	0	chr2R	6617143	6618366	-	109.926	61.3335	31.3096	chr2R	6617079	6617143	-	36.6421	14.4314	17.3942
FBgn0035791	CG8539	CG8539	chr3L	7491733	7491771	-	0	0	0	chr3L	7490492	7491733	-	18.3211	68.5492	257.434	chr3L	7490310	7490492	-	0	14.4314	59.1403
FBgn0011591	CG10580	fng	chr3L	20942401	20942612	-	0	0	3.47884	chr3L	20919499	20942401	-	36.6421	64.9414	31.3096	chr3L	20918990	20919499	-	18.3211	14.4314	0
FBgn0263390	NA	NA	chr3R	18817169	18824250	-	0	25.255	59.1403	chr3R	18807312	18817169	-	0	39.6864	66.098	chr3R	18807180	18807312	-	0	14.4314	0
FBgn0028371	CG30092	jbug	chr2R	18613024	18627964	-	54.9632	61.3335	45.2249	chr2R	18610386	18613024	-	18.3211	3.60786	3.47884	chr2R	18604825	18610386	-	0	14.4314	10.4365
FBgn0032358	CG4851	Ppt2	chr2L	11280313	11280371	+	0	0	0	chr2L	11280371	11281670	+	54.9632	61.3335	17.3942	chr2L	11281670	11281929	+	54.9632	14.4314	17.3942
FBgn0026593	CG5707	CG5707	chr3L	2191204	2192221	-	0	18.0393	6.95768	chr3L	2189387	2191204	-	0	43.2943	6.95768	chr3L	2189159	2189387	-	0	14.4314	13.9154
FBgn0035917	CG6416	Zasp66	chr3L	8617470	8623654	+	128.247	28.8628	31.3096	chr3L	8623654	8629704	+	18.3211	32.4707	45.2249	chr3L	8629704	8631773	+	0	14.4314	34.7884
FBgn0019960	CG6455	CG6455	chr3R	17848653	17849203	-	0	3.60786	0	chr3R	17845581	17848653	-	36.6421	54.1178	48.7038	chr3R	17845226	17845581	-	18.3211	14.4314	13.9154
FBgn0027594	CG2086	drpr	chr3L	1724092	1731107	-	0	3.60786	10.4365	chr3L	1716299	1724092	-	54.9632	54.1178	80.0134	chr3L	1715594	1716299	-	18.3211	14.4314	31.3096
FBgn0029828	CG6067	CG6067	chrX	5849662	5849831	+	18.3211	7.21571	34.7884	chrX	5849831	5852002	+	18.3211	50.51	73.0557	chrX	5852002	5852317	+	18.3211	14.4314	48.7038
FBgn0020621	CG2049	Pkn	chr2R	5159555	5172602	-	54.9632	3.60786	24.3519	chr2R	5141568	5159555	-	73.2842	50.51	59.1403	chr2R	5139814	5141568	-	18.3211	14.4314	3.47884
FBgn0033902	CG8309	Tango7	chr2R	10052036	10052374	-	0	14.4314	13.9154	chr2R	10050702	10052036	-	0	39.6864	83.4922	chr2R	10050570	10050702	-	0	14.4314	3.47884
FBgn0034573	CG3295	CG3295	chr2R	16904705	16904951	-	0	0	0	chr2R	16903406	16904705	-	18.3211	54.1178	13.9154	chr2R	16903098	16903406	-	91.6053	14.4314	20.8731
FBgn0033188	CG1600	CG1600	chr2R	3415372	3420487	-	0	46.9021	41.7461	chr2R	3414159	3415372	-	0	7.21571	10.4365	chr2R	3413622	3414159	-	18.3211	14.4314	24.3519
FBgn0030999	CG7874	Mur18B	chrX	19107288	19107325	+	18.3211	3.60786	3.47884	chrX	19107325	19108841	+	128.247	50.51	149.59	chrX	19108841	19108971	+	0	14.4314	31.3096
FBgn0033638	CG9005	CG9005	chr2R	7512697	7528418	-	0	7.21571	10.4365	chr2R	7508349	7512697	-	54.9632	43.2943	59.1403	chr2R	7506983	7508349	-	164.89	14.4314	6.95768
FBgn0033915	CG8485	CG8485	chr2R	10126626	10127203	-	0	0	6.95768	chr2R	10123584	10126626	-	54.9632	50.51	31.3096	chr2R	10123285	10123584	-	18.3211	14.4314	10.4365
FBgn0032322	CG16743	CG16743	chr2L	10972279	10972651	+	91.6053	28.8628	34.7884	chr2L	10972651	10973230	+	0	21.6471	10.4365	chr2L	10973230	10973339	+	18.3211	14.4314	0
FBgn0038473	CG3983	ns1	chr3R	12898325	12898509	-	0	0	0	chr3R	12896321	12898325	-	0	50.51	83.4922	chr3R	12896244	12896321	-	0	14.4314	0
FBgn0030926	CG6367	psh	chrX	18380171	18380954	-	0	7.21571	6.95768	chrX	18378681	18380171	-	18.3211	43.2943	6.95768	chrX	18378514	18378681	-	0	14.4314	3.47884
FBgn0034087	CG8443	clu	chr2R	12074088	12076345	+	0	7.21571	6.95768	chr2R	12076345	12080572	+	36.6421	43.2943	45.2249	chr2R	12080572	12081782	+	91.6053	14.4314	13.9154
FBgn0030985	CG15883	Obp18a	chrX	19029876	19029901	-	18.3211	0	0	chrX	19029435	19029876	-	18.3211	50.51	31.3096	chrX	19029113	19029435	-	18.3211	14.4314	13.9154
FBgn0015268	CG5330	Nap1	chr2R	19794223	19794837	-	0	21.6471	13.9154	chr2R	19792836	19794223	-	73.2842	28.8628	90.4499	chr2R	19792697	19792836	-	0	14.4314	17.3942
FBgn0036398	CG9007	CG9007	chr3L	13995226	14000949	+	0	7.21571	13.9154	chr3L	14000949	14010977	+	18.3211	39.6864	48.7038	chr3L	14010977	14013248	+	36.6421	14.4314	0
FBgn0031869	CG18304	CG18304	chr2L	6940918	6942814	-	0	0	0	chr2L	6932684	6940918	-	54.9632	46.9021	38.2673	chr2L	6932544	6932684	-	0	14.4314	0
FBgn0086134	CG5266	Pros25	chr3R	8257046	8257162	+	0	28.8628	0	chr3R	8257162	8258183	+	91.6053	18.0393	24.3519	chr3R	8258183	8258279	+	0	14.4314	0
FBgn0262574	CG43114	CG43114	NA	NA	NA	NA	0	0	0	chr2R	7198360	7198612	+	0	46.9021	73.0557	chr2R	7198612	7198670	+	0	14.4314	24.3519
FBgn0010315	CG9096	CycD	chrX	15803142	15803709	-	0	3.60786	0	chrX	15801306	15803142	-	0	39.6864	27.8307	chrX	15800854	15801306	-	0	14.4314	0
FBgn0024251	CG1414	bbx	chrX	21234054	21240775	+	18.3211	32.4707	24.3519	chrX	21240775	21243263	+	18.3211	10.8236	24.3519	chrX	21243263	21244175	+	0	14.4314	10.4365
FBgn0042693	CG7913	PP2A-B'	chr3R	13993450	13999006	+	18.3211	18.0393	31.3096	chr3R	13999006	14002815	+	109.926	25.255	41.7461	chr3R	14002815	14005496	+	18.3211	14.4314	13.9154
FBgn0033109	CG9446	coro	chr2R	2754389	2760274	-	0	18.0393	48.7038	chr2R	2750566	2754389	-	54.9632	25.255	17.3942	chr2R	2749505	2750566	-	0	14.4314	27.8307
FBgn0037515	CG3066	Sp7	chr3R	3585507	3586908	+	0	32.4707	0	chr3R	3586908	3588217	+	0	7.21571	6.95768	chr3R	3588217	3589148	+	18.3211	14.4314	6.95768
FBgn0037094	CG7611	CG7611	chr3L	21516285	21518357	+	18.3211	0	10.4365	chr3L	21518357	21520764	+	18.3211	39.6864	41.7461	chr3L	21520764	21521263	+	0	14.4314	3.47884
FBgn0035237	CG13917	CG13917	chr3L	1576698	1593669	+	73.2842	25.255	17.3942	chr3L	1593669	1599861	+	36.6421	14.4314	20.8731	chr3L	1599861	1600846	+	0	14.4314	3.47884
FBgn0001565	CG1666	Hlc	chrX	21258878	21258973	-	18.3211	3.60786	0	chrX	21256882	21258878	-	36.6421	36.0786	24.3519	chrX	21256544	21256882	-	0	14.4314	17.3942
FBgn0003209	CG12437	raw	chr2L	8735047	8740660	-	0	7.21571	3.47884	chr2L	8710434	8735047	-	18.3211	32.4707	66.098	chr2L	8709879	8710434	-	0	14.4314	17.3942
FBgn0250848	CG8947	26-29-p	chr3L	13987330	13987451	+	0	3.60786	13.9154	chr3L	13987451	13989570	+	91.6053	36.0786	121.759	chr3L	13989570	13989671	+	0	14.4314	41.7461
FBgn0030336	CG1578	CG1578	chrX	11709317	11710565	-	0	3.60786	0	chrX	11703963	11709317	-	18.3211	32.4707	41.7461	chrX	11703387	11703963	-	18.3211	14.4314	3.47884
FBgn0021979	CG3082	l(2)k09913	chr2R	18954724	18957107	+	18.3211	14.4314	24.3519	chr2R	18957107	18959078	+	18.3211	21.6471	38.2673	chr2R	18959078	18959404	+	18.3211	14.4314	10.4365
FBgn0039543	CG12428	CG12428	chr3R	23531563	23532373	-	0	0	0	chr3R	23529445	23531563	-	54.9632	36.0786	17.3942	chr3R	23529100	23529445	-	0	14.4314	10.4365
FBgn0039045	CG17119	CG17119	chr3R	18881975	18883268	-	0	0	0	chr3R	18880446	18881975	-	0	36.0786	17.3942	chr3R	18880131	18880446	-	0	14.4314	0
FBgn0032880	CG9318	CG9318	chr2L	20734063	20734310	-	0	0	0	chr2L	20730999	20734063	-	18.3211	36.0786	45.2249	chr2L	20730644	20730999	-	36.6421	14.4314	13.9154
FBgn0038947	CG7073	sar1	chr3R	18182406	18183350	+	0	3.60786	10.4365	chr3R	18183350	18185675	+	54.9632	32.4707	34.7884	chr3R	18185675	18186433	+	36.6421	14.4314	24.3519
FBgn0039945	CG17159	CG17159	chrXHet	71340	71449	-	36.6421	14.4314	10.4365	chrXHet	68228	71340	-	54.9632	21.6471	27.8307	chrXHet	63777	68228	-	18.3211	14.4314	31.3096
FBgn0013305	CG3798	Nmda1	chr2R	8766231	8767735	-	0	0	0	chr2R	8765159	8766231	-	54.9632	36.0786	55.6615	chr2R	8764598	8765159	-	0	14.4314	20.8731
FBgn0032835	CG16772	CG16772	chr2L	19962678	19962724	+	0	3.60786	20.8731	chr2L	19962724	19963731	+	54.9632	28.8628	80.0134	chr2L	19963731	19963844	+	54.9632	14.4314	0
FBgn0038535	CG18212	alt	chr3R	13503842	13508234	-	36.6421	18.0393	6.95768	chr3R	13500610	13503842	-	0	14.4314	31.3096	chr3R	13499902	13500610	-	36.6421	14.4314	3.47884
FBgn0023211	CG9291	Elongin-C	chr2R	15333644	15333797	-	0	7.21571	3.47884	chr2R	15332742	15333644	-	36.6421	25.255	38.2673	chr2R	15332589	15332742	-	18.3211	14.4314	6.95768
FBgn0031859	CG17377	CG17377	chr2L	6802637	6802789	-	0	7.21571	0	chr2L	6801950	6802637	-	0	25.255	0	chr2L	6801377	6801950	-	18.3211	14.4314	0
FBgn0022710	CG9210	Ac13E	chrX	15414196	15448311	-	36.6421	21.6471	6.95768	chrX	15406772	15414196	-	18.3211	10.8236	17.3942	chrX	15404909	15406772	-	18.3211	14.4314	3.47884
FBgn0039341	CG5112	CG5112	chr3R	21317211	21317279	+	0	0	3.47884	chr3R	21317279	21318851	+	18.3211	32.4707	27.8307	chr3R	21318851	21318985	+	0	14.4314	3.47884
FBgn0083950	CG34114	CG34114	chr3R	6819204	6819236	+	0	0	0	chr3R	6819236	6871331	+	0	32.4707	27.8307	chr3R	6871331	6875525	+	0	14.4314	0
FBgn0028542	CG33115	nimB4	chr2L	13969908	13969973	-	0	0	0	chr2L	13968342	13969908	-	0	32.4707	10.4365	chr2L	13968279	13968342	-	0	14.4314	0
FBgn0030451	CG15717	CG15717	chrX	13023052	13023134	+	0	0	0	chrX	13023134	13024010	+	0	32.4707	41.7461	chrX	13024010	13024324	+	0	14.4314	6.95768
FBgn0037899	CG6764	RpL24-like	chr3R	7257211	7257397	-	0	0	0	chr3R	7256565	7257211	-	0	32.4707	17.3942	chr3R	7256461	7256565	-	0	14.4314	0
FBgn0030693	CG8974	CG8974	chrX	15689095	15690082	-	0	7.21571	6.95768	chrX	15688133	15689095	-	36.6421	25.255	38.2673	chrX	15687751	15688133	-	36.6421	14.4314	13.9154
FBgn0030519	CG11151	CG11151	chrX	13633776	13634012	+	36.6421	7.21571	38.2673	chrX	13634012	13634925	+	91.6053	25.255	90.4499	chrX	13634925	13635985	+	18.3211	14.4314	17.3942
FBgn0040383	CG5254	CG5254	chrX	650220	650368	+	0	10.8236	3.47884	chrX	650368	652587	+	54.9632	18.0393	31.3096	chrX	652587	652752	+	54.9632	14.4314	3.47884
FBgn0000307	CG5813	chif	chr2L	16349453	16352600	-	0	0	0	chr2L	16344365	16349453	-	36.6421	28.8628	20.8731	chr2L	16342429	16344365	-	36.6421	14.4314	3.47884
FBgn0260964	CG33528	Vmat	chr2R	9415870	9421910	-	0	10.8236	0	chr2R	9405862	9415870	-	0	18.0393	17.3942	chr2R	9400636	9405862	-	18.3211	14.4314	6.95768
FBgn0036237	CG18593	viaf	chr3L	11986144	11986279	-	0	0	0	chr3L	11985252	11986144	-	36.6421	28.8628	10.4365	chr3L	11984952	11985252	-	0	14.4314	0
FBgn0014028	CG3283	SdhB	chr2R	2695116	2695259	+	0	0	31.3096	chr2R	2695259	2696481	+	18.3211	28.8628	38.2673	chr2R	2696481	2696677	+	0	14.4314	6.95768
FBgn0039261	CG6422	CG6422	chr3R	20864396	20864801	-	0	3.60786	6.95768	chr3R	20860303	20864396	-	36.6421	25.255	27.8307	chr3R	20859865	20860303	-	0	14.4314	6.95768
FBgn0010416	CG9984	TH1	chrX	16285387	16285443	-	0	3.60786	0	chrX	16283328	16285387	-	0	25.255	6.95768	chrX	16282852	16283328	-	0	14.4314	0
FBgn0250785	CG9326	vari	chr2L	20791520	20797040	-	0	7.21571	10.4365	chr2L	20789246	20791520	-	54.9632	21.6471	45.2249	chr2L	20788658	20789246	-	0	14.4314	0
FBgn0036728	CG7580	CG7580	chr3L	17467860	17468519	+	18.3211	10.8236	20.8731	chr3L	17468519	17468845	+	36.6421	18.0393	20.8731	chr3L	17468845	17468903	+	0	14.4314	6.95768
FBgn0033401	CG1968	CG1968	chr2R	5174331	5174352	+	0	10.8236	10.4365	chr2R	5174352	5176417	+	0	18.0393	10.4365	chr2R	5176417	5176531	+	0	14.4314	0
FBgn0000308	CG9553	chic	chr2L	5979522	5981018	-	0	7.21571	6.95768	chr2L	5973576	5979522	-	0	21.6471	38.2673	chr2L	5972114	5973576	-	54.9632	14.4314	17.3942
FBgn0052656	CG32656	Muc11A	chrX	11953827	11953878	+	0	0	0	chrX	11953878	11959022	+	256.495	28.8628	407.024	chrX	11959022	11959180	+	18.3211	14.4314	38.2673
FBgn0022097	CG8186	Vha36-1	chr2R	11428921	11429041	+	0	0	0	chr2R	11429041	11429782	+	0	28.8628	48.7038	chr2R	11429782	11430003	+	0	14.4314	41.7461
FBgn0030658	CG7872	CG7872	chrX	15472202	15472466	+	0	0	0	chrX	15472466	15473468	+	73.2842	28.8628	69.5768	chrX	15473468	15473890	+	0	14.4314	13.9154
FBgn0026787	CG12178	Nhe1	chr2L	106642	106732	-	0	0	0	chr2L	104472	106642	-	0	25.255	6.95768	chr2L	103961	104472	-	0	14.4314	3.47884
FBgn0032480	CG5682	Edem2	chr2L	13192200	13192942	+	0	0	20.8731	chr2L	13192942	13196271	+	18.3211	25.255	52.1826	chr2L	13196271	13197281	+	18.3211	14.4314	31.3096
FBgn0035060	CG16932	Eps-15	chr2R	20662496	20662788	-	0	0	0	chr2R	20658844	20662496	-	0	25.255	24.3519	chr2R	20655836	20658844	-	18.3211	14.4314	45.2249
FBgn0004397	CG3299	Vinc	chrX	2114462	2116492	-	0	0	0	chrX	2109047	2114462	-	0	25.255	55.6615	chrX	2108318	2109047	-	0	14.4314	13.9154
FBgn0034860	CG9812	CG9812	chr2R	19306809	19307207	-	0	3.60786	0	chr2R	19300197	19306809	-	0	21.6471	13.9154	chr2R	19299858	19300197	-	0	14.4314	13.9154
FBgn0034761	CG4250	CG4250	chr2R	18551192	18551249	+	36.6421	7.21571	3.47884	chr2R	18551249	18551782	+	36.6421	14.4314	0	chr2R	18551782	18551979	+	36.6421	14.4314	0
FBgn0261445	CG10072	sgl	chr3L	6957646	6957858	-	0	0	0	chr3L	6953285	6957646	-	73.2842	21.6471	100.886	chr3L	6952653	6953285	-	18.3211	14.4314	6.95768
FBgn0036666	CG9712	TSG101	chr3L	16835393	16835731	+	0	0	27.8307	chr3L	16835731	16837493	+	0	21.6471	6.95768	chr3L	16837493	16837685	+	0	14.4314	0
FBgn0034674	CG9304	CG9304	chr2R	17860630	17860635	+	0	0	0	chr2R	17860635	17863029	+	0	21.6471	34.7884	chr2R	17863029	17863701	+	0	14.4314	3.47884
FBgn0035588	CG10672	CG10672	chr3L	5134650	5134746	-	0	3.60786	0	chr3L	5133571	5134650	-	0	18.0393	3.47884	chr3L	5133539	5133571	-	0	14.4314	6.95768
FBgn0058002	CG40002	CG40002	chr3LHet	459585	459677	+	0	7.21571	13.9154	chr3LHet	459677	460082	+	0	14.4314	3.47884	chr3LHet	460082	460458	+	0	14.4314	3.47884
FBgn0010238	CG12369	Lac	chr2R	8340695	8341021	+	0	10.8236	6.95768	chr2R	8341021	8352386	+	18.3211	10.8236	3.47884	chr2R	8352386	8353154	+	0	14.4314	0
FBgn0027951	CG2244	MTA1-like	chr3R	1474246	1474459	-	0	0	0	chr3R	1466024	1474246	-	0	21.6471	13.9154	chr3R	1464376	1466024	-	201.532	14.4314	59.1403
FBgn0029820	CG16721	CG16721	chrX	5773890	5775085	+	18.3211	3.60786	6.95768	chrX	5775085	5776822	+	18.3211	18.0393	6.95768	chrX	5776822	5777433	+	36.6421	14.4314	73.0557
FBgn0035298	CG1140	CG1140	chr3L	1963142	1965212	+	0	3.60786	6.95768	chr3L	1965212	1966679	+	0	18.0393	10.4365	chr3L	1966679	1966805	+	0	14.4314	13.9154
FBgn0010408	CG3395	RpS9	chr3L	9504378	9504631	-	128.247	79.3728	48.7038	chr3L	9503080	9504378	-	6852.08	5350.45	4588.59	chr3L	9502989	9503080	-	18.3211	10.8236	41.7461
FBgn0039713	CG7808	RpS8	chr3R	25687588	25687652	+	18.3211	14.4314	38.2673	chr3R	25687652	25689240	+	3609.25	4134.6	4776.45	chr3R	25689240	25689305	+	0	10.8236	24.3519
FBgn0003716	CG14026	tkv	chr2L	5236369	5271353	-	1612.25	1681.26	1582.87	chr2L	5220092	5236369	-	36.6421	165.961	201.773	chr2L	5218995	5220092	-	0	10.8236	3.47884
FBgn0259140	CG32092	CG42255	chr3L	11807633	11807855	-	54.9632	25.255	6.95768	chr3L	11795184	11807633	-	1245.83	1652.4	2292.56	chr3L	11795050	11795184	-	0	10.8236	27.8307
FBgn0041092	CG13109	tai	chr2L	9166777	9191784	+	219.853	86.5885	17.3942	chr2L	9191784	9245808	+	494.669	826.199	434.855	chr2L	9245808	9247186	+	0	10.8236	3.47884
FBgn0052666	CG32666	Drak	chrX	11387202	11387898	+	0	10.8236	0	chrX	11387898	11446987	+	861.09	894.748	222.646	chrX	11446987	11449079	+	18.3211	10.8236	10.4365
FBgn0039492	CG6051	CG6051	chr3R	22976151	22976791	-	0	0	10.4365	chr3R	22951364	22976151	-	1960.35	840.63	66.098	chr3R	22950480	22951364	-	54.9632	10.8236	13.9154
FBgn0260866	CG12489	dnr1	chr2R	18479915	18480473	-	0	3.60786	20.8731	chr2R	18451624	18479915	-	128.247	624.159	111.323	chr2R	18450656	18451624	-	18.3211	10.8236	3.47884
FBgn0033774	CG12374	CG12374	chr2R	8649616	8649657	+	0	18.0393	31.3096	chr2R	8649657	8651175	+	274.816	331.923	1161.93	chr2R	8651175	8651330	+	0	10.8236	41.7461
FBgn0031016	CG12199	kek5	chrX	19247217	19358702	+	531.311	324.707	111.323	chrX	19358702	19363583	+	18.3211	14.4314	17.3942	chrX	19363583	19364074	+	0	10.8236	0
FBgn0260943	CG32169	Rbp6	chr3L	17228537	17231312	-	18.3211	0	0	chr3L	17069867	17228537	-	238.174	281.413	160.027	chr3L	17052006	17069867	-	0	10.8236	0
FBgn0004865	CG18023	Eip78C	chr3L	21219708	21256211	+	293.137	281.413	80.0134	chr3L	21256211	21257523	+	0	0	0	chr3L	21257523	21259603	+	0	10.8236	0
FBgn0000114	CG31762	aret	chr2L	12175003	12298587	+	183.211	281.413	386.151	chr2L	12298587	12310950	+	18.3211	0	20.8731	chr2L	12310950	12312795	+	36.6421	10.8236	24.3519
FBgn0001114	CG9280	Glt	chr2L	8672042	8673201	+	36.6421	10.8236	0	chr2L	8673201	8676675	+	659.558	266.981	598.361	chr2L	8676675	8676804	+	0	10.8236	3.47884
FBgn0025454	CG8453	Cyp6g1	chr2R	8073167	8073942	+	54.9632	75.765	100.886	chr2R	8073942	8075642	+	91.6053	180.393	413.982	chr2R	8075642	8075936	+	0	10.8236	153.069
FBgn0086904	CG8759	Nacalpha	chr2R	8648020	8648377	-	18.3211	108.236	66.098	chr2R	8647366	8648020	-	73.2842	140.706	121.759	chr2R	8647197	8647366	-	0	10.8236	31.3096
FBgn0003396	CG7734	shn	chr2R	7046590	7095796	+	54.9632	137.098	83.4922	chr2R	7095796	7103719	+	201.532	108.236	48.7038	chr2R	7103719	7104899	+	54.9632	10.8236	6.95768
FBgn0027835	CG5170	Dp1	chr2R	14299510	14302754	+	18.3211	21.6471	55.6615	chr2R	14302754	14306930	+	183.211	209.256	233.082	chr2R	14306930	14308629	+	18.3211	10.8236	86.971
FBgn0034717	CG5819	CG5819	chr2R	18180921	18181431	+	0	7.21571	17.3942	chr2R	18181431	18184357	+	806.127	220.079	375.715	chr2R	18184357	18184460	+	0	10.8236	13.9154
FBgn0004507	CG7254	GlyP	chr2L	2130814	2131011	+	54.9632	39.6864	10.4365	chr2L	2131011	2136886	+	219.853	184.001	236.561	chr2L	2136886	2137054	+	36.6421	10.8236	3.47884
FBgn0030964	CG7103	Pvf1	chrX	18726735	18732087	+	0	43.2943	0	chrX	18732087	18736343	+	36.6421	165.961	55.6615	chrX	18736343	18736934	+	0	10.8236	0
FBgn0263706	NA	NA	chrX	17358277	17455214	-	146.568	169.569	135.675	chrX	17351938	17358277	-	54.9632	32.4707	83.4922	chrX	17350589	17351938	-	36.6421	10.8236	13.9154
FBgn0040099	CG7106	lectin-28C	chr2L	7857076	7857120	+	0	7.21571	0	chr2L	7857120	7857878	+	476.348	191.216	160.027	chr2L	7857878	7858136	+	0	10.8236	3.47884
FBgn0259243	CG3263	Pka-R1	chr3L	20809217	20822631	+	36.6421	187.608	86.971	chr3L	20822631	20827186	+	0	10.8236	20.8731	chr3L	20827186	20828380	+	91.6053	10.8236	111.323
FBgn0023407	CG9239	B4	chr2L	13513293	13549328	-	18.3211	158.746	121.759	chr2L	13504503	13513293	-	18.3211	39.6864	41.7461	chr2L	13500623	13504503	-	54.9632	10.8236	31.3096
FBgn0010053	CG15101	Jheh1	chr2R	14742558	14742614	-	54.9632	21.6471	45.2249	chr2R	14740965	14742558	-	366.421	176.785	424.419	chr2R	14740938	14740965	-	0	10.8236	59.1403
FBgn0039562	CG5520	Gp93	chr3R	23774379	23774583	+	36.6421	43.2943	6.95768	chr3R	23774583	23777547	+	128.247	147.922	226.125	chr3R	23777547	23777882	+	18.3211	10.8236	38.2673
FBgn0032055	CG13091	CG13091	chr2L	8519689	8519716	+	0	7.21571	10.4365	chr2L	8519716	8521612	+	183.211	184.001	351.363	chr2L	8521612	8521731	+	0	10.8236	52.1826
FBgn0010411	CG8900	RpS18	chr2R	16151476	16151612	+	0	0	0	chr2R	16151612	16152267	+	73.2842	187.608	306.138	chr2R	16152267	16152353	+	36.6421	10.8236	48.7038
FBgn0046874	CG33720	Pif1B	chr3R	4603649	4626898	-	238.174	111.844	302.659	chr3R	4600334	4603649	-	329.779	72.1571	215.688	chr3R	4600007	4600334	-	18.3211	10.8236	20.8731
FBgn0001208	CG7399	Hn	chr3L	7753576	7754647	+	0	0	17.3942	chr3L	7754647	7756174	+	73.2842	169.569	229.604	chr3L	7756174	7756268	+	0	10.8236	13.9154
FBgn0031913	CG5958	CG5958	chr2L	7433176	7433516	-	0	3.60786	6.95768	chr2L	7430672	7433176	-	36.6421	162.353	163.506	chr2L	7430529	7430672	-	0	10.8236	3.47884
FBgn0034432	CG7461	CG7461	chr2R	15192667	15192728	+	0	7.21571	0	chr2R	15192728	15194612	+	128.247	158.746	100.886	chr2R	15194612	15194689	+	0	10.8236	0
FBgn0031213	CG11372	galectin	chr2L	71756	74500	+	54.9632	25.255	13.9154	chr2L	74500	76098	+	439.705	122.667	48.7038	chr2L	76098	76211	+	54.9632	10.8236	3.47884
FBgn0262869	NA	NA	chr3R	16290771	16310273	-	0	7.21571	13.9154	chr3R	16226868	16290771	-	54.9632	137.098	114.802	chr3R	16204717	16226868	-	0	10.8236	6.95768
FBgn0036576	CG5151	CG5151	chr3L	16135228	16157801	-	54.9632	79.3728	73.0557	chr3L	16133560	16135228	-	54.9632	64.9414	97.4076	chr3L	16130901	16133560	-	36.6421	10.8236	27.8307
FBgn0038341	CG14869	CG14869	chr3R	11275416	11301915	-	73.2842	104.628	100.886	chr3R	11268960	11275416	-	18.3211	36.0786	24.3519	chr3R	11267964	11268960	-	54.9632	10.8236	6.95768
FBgn0259715	CG9511	CG42369	chr2L	6397093	6397249	-	0	18.0393	17.3942	chr2L	6395887	6397093	-	238.174	122.667	264.392	chr2L	6395852	6395887	-	0	10.8236	0
FBgn0032350	CG6287	CG6287	chr2L	11155601	11155716	-	54.9632	39.6864	55.6615	chr2L	11151670	11155601	-	36.6421	101.02	97.4076	chr2L	11151505	11151670	-	0	10.8236	0
FBgn0051739	CG31739	CG31739	chr2L	16827077	16827723	+	0	0	3.47884	chr2L	16827723	16831378	+	329.779	137.098	473.122	chr2L	16831378	16831705	+	0	10.8236	0
FBgn0046692	CG40293	Stlk	chr2R	434180	434252	+	0	0	0	chr2R	434252	452006	+	73.2842	133.491	114.802	chr2R	452006	452491	+	0	10.8236	0
FBgn0262579	CG13681	Ect4	chr3L	8056973	8095091	+	54.9632	54.1178	118.281	chr3L	8095091	8098852	+	18.3211	75.765	135.675	chr3L	8098852	8101936	+	54.9632	10.8236	76.5345
FBgn0031305	CG4715	Iris	chr2L	1134073	1134098	-	0	3.60786	24.3519	chr2L	1132477	1134073	-	73.2842	126.275	191.336	chr2L	1132331	1132477	-	0	10.8236	20.8731
FBgn0016930	CG4551	smi35A	chr2L	14197680	14234122	-	36.6421	97.4121	107.844	chr2L	14186065	14197680	-	0	25.255	17.3942	chr2L	14184477	14186065	-	0	10.8236	0
FBgn0001187	CG8094	Hex-C	chr2R	11107769	11107917	-	0	0	6.95768	chr2R	11106404	11107769	-	109.926	122.667	132.196	chr2R	11106341	11106404	-	0	10.8236	13.9154
FBgn0030593	CG9512	CG9512	chrX	14798969	14799574	-	0	10.8236	86.971	chrX	14796077	14798969	-	73.2842	111.844	1001.91	chrX	14795984	14796077	-	0	10.8236	114.802
FBgn0033466	CG12130	Pal1	chr2R	5847053	5847705	+	0	32.4707	3.47884	chr2R	5847705	5850872	+	36.6421	90.1964	111.323	chr2R	5850872	5851358	+	0	10.8236	10.4365
FBgn0040236	CG12132	c11.1	chrX	9176982	9177150	-	18.3211	3.60786	3.47884	chrX	9170157	9176982	-	146.568	119.059	208.731	chrX	9169680	9170157	-	0	10.8236	10.4365
FBgn0021760	CG32435	chb	chr3L	21165952	21171232	+	146.568	46.9021	45.2249	chr3L	21171232	21175708	+	18.3211	72.1571	100.886	chr3L	21175708	21176378	+	54.9632	10.8236	0
FBgn0027948	CG5000	msps	chr3R	11876544	11877866	+	0	10.8236	0	chr3R	11877866	11885541	+	219.853	108.236	163.506	chr3R	11885541	11886397	+	18.3211	10.8236	3.47884
FBgn0033095	CG3409	CG3409	chr2R	2591898	2603370	-	18.3211	36.0786	55.6615	chr2R	2588177	2591898	-	54.9632	82.9807	48.7038	chr2R	2587199	2588177	-	36.6421	10.8236	31.3096
FBgn0261243	CG1009	Psa	chr3L	1502842	1518673	+	164.89	54.1178	219.167	chr3L	1518673	1522919	+	18.3211	57.7257	69.5768	chr3L	1522919	1523380	+	0	10.8236	0
FBgn0051363	CG31363	Jupiter	chr3R	7417723	7445628	-	54.9632	108.236	107.844	chr3R	7416889	7417723	-	0	0	0	chr3R	7416107	7416889	-	0	10.8236	3.47884
FBgn0262475	CG31763	bru-2	chr2L	12344218	12373696	+	0	39.6864	90.4499	chr2L	12373696	12396564	+	109.926	64.9414	69.5768	chr2L	12396564	12397528	+	36.6421	10.8236	3.47884
FBgn0050104	CG30104	CG30104	chr2R	13372501	13378444	+	73.2842	93.8042	20.8731	chr2R	13378444	13380503	+	18.3211	10.8236	17.3942	chr2R	13380503	13380680	+	0	10.8236	0
FBgn0035147	CG12030	Gale	chr3L	648554	649179	+	18.3211	36.0786	107.844	chr3L	649179	651105	+	36.6421	68.5492	177.421	chr3L	651105	651311	+	36.6421	10.8236	62.6192
FBgn0020416	CG4472	Idgf1	chr2L	16445279	16445328	+	18.3211	14.4314	6.95768	chr2L	16445328	16446719	+	476.348	86.5885	73.0557	chr2L	16446719	16446793	+	0	10.8236	0
FBgn0260794	CG14656	CG42574	chr3R	627445	637783	-	18.3211	25.255	34.7884	chr3R	613548	627445	-	36.6421	75.765	222.646	chr3R	612766	613548	-	36.6421	10.8236	13.9154
FBgn0035726	CG9953	CG9953	chr3L	6962757	6962931	+	0	3.60786	3.47884	chr3L	6962931	6964653	+	54.9632	93.8042	166.984	chr3L	6964653	6964766	+	0	10.8236	0
FBgn0028341	CG32697	l(1)G0232	chrX	9524897	9553178	-	54.9632	82.9807	121.759	chrX	9523138	9524897	-	73.2842	14.4314	20.8731	chrX	9520366	9523138	-	0	10.8236	24.3519
FBgn0039936	CG11148	CG11148	chr4	886892	887652	-	0	0	10.4365	chr4	876135	886892	-	91.6053	93.8042	100.886	chr4	876025	876135	-	54.9632	10.8236	10.4365
FBgn0001624	CG1725	dlg1	chrX	11263697	11284486	+	54.9632	43.2943	59.1403	chrX	11284486	11300211	+	201.532	50.51	226.125	chrX	11300211	11302018	+	0	10.8236	13.9154
FBgn0036024	CG18180	CG18180	chr3L	9634112	9634131	+	0	0	3.47884	chr3L	9634131	9634926	+	0	93.8042	170.463	chr3L	9634926	9635013	+	0	10.8236	24.3519
FBgn0261793	CG18009	Trf2	chrX	8303304	8321119	+	256.495	90.1964	107.844	chrX	8321119	8323148	+	18.3211	0	6.95768	chrX	8323148	8324228	+	0	10.8236	6.95768
FBgn0004177	CG7109	mts	chr2L	7827742	7828051	+	0	64.9414	24.3519	chr2L	7828051	7831806	+	18.3211	25.255	20.8731	chr2L	7831806	7832745	+	18.3211	10.8236	20.8731
FBgn0263110	NA	NA	chr3L	4193992	4195505	+	0	3.60786	0	chr3L	4195505	4222592	+	128.247	86.5885	166.984	chr3L	4222592	4224003	+	18.3211	10.8236	10.4365
FBgn0263930	NA	NA	chr3L	8820604	8821332	+	0	0	0	chr3L	8821332	8882418	+	73.2842	90.1964	34.7884	chr3L	8882418	8883253	+	18.3211	10.8236	10.4365
FBgn0036769	CG5492	Tsp74F	chr3L	17886477	17888962	-	0	0	0	chr3L	17885334	17886477	-	128.247	82.9807	125.238	chr3L	17884919	17885334	-	0	10.8236	3.47884
FBgn0031488	CG17265	CG17265	chr2L	2999285	3013501	+	18.3211	82.9807	59.1403	chr2L	3013501	3015462	+	0	0	0	chr2L	3015462	3016069	+	0	10.8236	0
FBgn0027610	CG8790	CG8790	chr3R	9190660	9193482	+	18.3211	28.8628	10.4365	chr3R	9193482	9194415	+	54.9632	50.51	48.7038	chr3R	9194415	9194813	+	18.3211	10.8236	3.47884
FBgn0086779	CG11628	step	chr2L	21757242	21757466	-	0	0	0	chr2L	21741582	21757242	-	18.3211	75.765	76.5345	chr2L	21740040	21741582	-	54.9632	10.8236	20.8731
FBgn0000384	CG17678	cta	chr2L	22874533	22874929	+	0	3.60786	3.47884	chr2L	22874929	22884675	+	73.2842	68.5492	27.8307	chr2L	22884675	22885080	+	0	10.8236	6.95768
FBgn0038145	CG8863	Droj2	chr3R	9207798	9209200	+	18.3211	3.60786	3.47884	chr3R	9209200	9210502	+	54.9632	68.5492	41.7461	chr3R	9210502	9211013	+	0	10.8236	6.95768
FBgn0259170	CG32684	alpha-Man-I	chrX	10218216	10219990	-	18.3211	3.60786	3.47884	chrX	10171588	10218216	-	164.89	68.5492	69.5768	chrX	10170087	10171588	-	73.2842	10.8236	10.4365
FBgn0000490	CG9885	dpp	chr2L	2428371	2455070	+	73.2842	46.9021	59.1403	chr2L	2455070	2458560	+	73.2842	25.255	104.365	chr2L	2458560	2459823	+	18.3211	10.8236	17.3942
FBgn0010905	CG16757	Spn	chr3L	2536211	2554292	-	18.3211	36.0786	45.2249	chr3L	2508306	2536211	-	18.3211	36.0786	69.5768	chr3L	2505244	2508306	-	0	10.8236	20.8731
FBgn0034329	CG18108	IM1	chr2R	14271456	14271527	+	0	14.4314	0	chr2R	14271527	14271734	+	36.6421	57.7257	45.2249	chr2R	14271734	14271883	+	0	10.8236	17.3942
FBgn0034886	CG5411	Pde8	chr2R	19545093	19564651	+	18.3211	50.51	17.3942	chr2R	19564651	19566212	+	18.3211	18.0393	10.4365	chr2R	19566212	19567540	+	18.3211	10.8236	6.95768
FBgn0031360	CG31937	CG31937	chr2L	1729886	1729983	+	0	0	0	chr2L	1729983	1730949	+	128.247	68.5492	97.4076	chr2L	1730949	1731070	+	0	10.8236	6.95768
FBgn0034989	CG3356	CG3356	chr2R	20085404	20085623	+	0	0	17.3942	chr2R	20085623	20089400	+	73.2842	68.5492	55.6615	chr2R	20089400	20089710	+	0	10.8236	3.47884
FBgn0014455	CG11654	Ahcy13	chrX	15344293	15345538	+	0	3.60786	27.8307	chrX	15345538	15346510	+	91.6053	64.9414	45.2249	chrX	15346510	15346679	+	0	10.8236	6.95768
FBgn0036975	CG5618	CG5618	chr3L	20346548	20348528	+	18.3211	18.0393	3.47884	chr3L	20348528	20349633	+	18.3211	50.51	20.8731	chr3L	20349633	20349732	+	0	10.8236	0
FBgn0020762	CG2969	Atet	chr2L	4333925	4341562	+	36.6421	32.4707	34.7884	chr2L	4341562	4344480	+	36.6421	36.0786	76.5345	chr2L	4344480	4345776	+	18.3211	10.8236	27.8307
FBgn0027359	CG1728	Tim8	chrX	11262477	11262568	+	0	10.8236	3.47884	chrX	11262568	11262913	+	0	57.7257	3.47884	chrX	11262913	11263216	+	0	10.8236	20.8731
FBgn0000109	CG18315	Aprt	chr3L	1884785	1884885	-	0	28.8628	10.4365	chr3L	1884032	1884785	-	0	36.0786	17.3942	chr3L	1883891	1884032	-	0	10.8236	13.9154
FBgn0025800	CG2262	Smox	chrX	8034715	8036301	-	128.247	18.0393	38.2673	chrX	8033254	8034715	-	164.89	46.9021	100.886	chrX	8032423	8033254	-	0	10.8236	13.9154
FBgn0030089	CG9113	AP-1gamma	chrX	9002723	9005021	+	18.3211	3.60786	10.4365	chrX	9005021	9010295	+	18.3211	57.7257	24.3519	chrX	9010295	9011774	+	73.2842	10.8236	10.4365
FBgn0029504	CG12690	CHES-1-like	chrX	7584028	7603418	-	0	39.6864	41.7461	chrX	7579947	7584028	-	0	21.6471	27.8307	chrX	7576370	7579947	-	54.9632	10.8236	24.3519
FBgn0029870	CG3869	Marf	chrX	6259981	6260889	+	54.9632	18.0393	3.47884	chrX	6260889	6264293	+	91.6053	43.2943	45.2249	chrX	6264293	6264960	+	18.3211	10.8236	20.8731
FBgn0264305	NA	NA	chr3L	8929353	8947372	-	18.3211	25.255	17.3942	chr3L	8926162	8929353	-	18.3211	32.4707	0	chr3L	8925334	8926162	-	73.2842	10.8236	0
FBgn0259238	CG13211	CG42336	chr2R	7182675	7185041	-	54.9632	7.21571	10.4365	chr2R	7182186	7182675	-	0	50.51	10.4365	chr2R	7182040	7182186	-	18.3211	10.8236	6.95768
FBgn0028399	CG4672	TMS1	chr3L	16405821	16405944	+	18.3211	0	3.47884	chr3L	16405944	16408255	+	219.853	57.7257	111.323	chr3L	16408255	16408486	+	0	10.8236	0
FBgn0262509	CG32458	nrm	chr3L	22991471	22995407	+	0	7.21571	10.4365	chr3L	22995407	23030791	+	54.9632	50.51	59.1403	chr3L	23030791	23031377	+	0	10.8236	0
FBgn0000256	CG3399	capu	chr2L	3879991	3902860	-	18.3211	32.4707	45.2249	chr2L	3872829	3879991	-	36.6421	25.255	66.098	chr2L	3872657	3872829	-	0	10.8236	3.47884
FBgn0086674	CG32629	Tango13	chrX	13457855	13471538	+	54.9632	32.4707	55.6615	chrX	13471538	13484449	+	18.3211	25.255	52.1826	chrX	13484449	13484603	+	0	10.8236	0
FBgn0003656	CG2212	sws	chrX	7853098	7862269	-	36.6421	46.9021	76.5345	chrX	7851450	7853098	-	73.2842	10.8236	20.8731	chrX	7850852	7851450	-	0	10.8236	0
FBgn0051158	CG31158	CG31158	chr3R	18413476	18414002	+	36.6421	0	0	chr3R	18414002	18432940	+	0	57.7257	66.098	chr3R	18432940	18434193	+	91.6053	10.8236	24.3519
FBgn0264607	NA	NA	chr4	1071145	1074329	-	54.9632	14.4314	6.95768	chr4	1057903	1071145	-	109.926	43.2943	38.2673	chr4	1055913	1057903	-	0	10.8236	10.4365
FBgn0039406	CG6090	RpL34a	chr3R	21884766	21884989	-	0	18.0393	10.4365	chr3R	21884215	21884766	-	0	36.0786	27.8307	chr3R	21884141	21884215	-	18.3211	10.8236	6.95768
FBgn0029891	CG4523	Pink1	chrX	6577830	6578589	+	0	0	13.9154	chrX	6578589	6580946	+	0	54.1178	62.6192	chrX	6580946	6581047	+	0	10.8236	3.47884
FBgn0035558	CG11357	CG11357	chr3L	4542050	4551097	+	36.6421	54.1178	48.7038	chr3L	4551097	4552566	+	0	0	0	chr3L	4552566	4553457	+	0	10.8236	6.95768
FBgn0003651	CG11502	svp	chr3R	8084470	8107316	+	0	25.255	3.47884	chr3R	8107316	8126756	+	36.6421	28.8628	73.0557	chr3R	8126756	8128507	+	18.3211	10.8236	17.3942
FBgn0015509	CG1877	lin19	chr2R	3804360	3805468	+	0	7.21571	3.47884	chr2R	3805468	3807910	+	36.6421	46.9021	48.7038	chr2R	3807910	3808403	+	18.3211	10.8236	20.8731
FBgn0029896	CG3168	CG3168	chrX	6618278	6634019	-	0	21.6471	69.5768	chrX	6615584	6618278	-	54.9632	32.4707	149.59	chrX	6614507	6615584	-	18.3211	10.8236	76.5345
FBgn0035032	CG4692	CG4692	chr2R	20487218	20487344	-	18.3211	0	0	chr2R	20486775	20487218	-	73.2842	50.51	31.3096	chr2R	20486610	20486775	-	36.6421	10.8236	6.95768
FBgn0263397	NA	NA	chr2R	10163808	10178986	+	0	25.255	38.2673	chr2R	10178986	10186015	+	36.6421	25.255	38.2673	chr2R	10186015	10186400	+	36.6421	10.8236	6.95768
FBgn0037875	CG6672	CG6672	chr3R	7039850	7040239	-	54.9632	39.6864	3.47884	chr3R	7038589	7039850	-	0	10.8236	20.8731	chr3R	7038029	7038589	-	36.6421	10.8236	0
FBgn0263231	NA	NA	chr3R	4485729	4486483	-	36.6421	3.60786	17.3942	chr3R	4481506	4485729	-	73.2842	46.9021	38.2673	chr3R	4481308	4481506	-	18.3211	10.8236	0
FBgn0033460	CG1472	sec24	chr2R	5768697	5769858	-	0	3.60786	6.95768	chr2R	5764630	5768697	-	0	46.9021	41.7461	chr2R	5763736	5764630	-	18.3211	10.8236	6.95768
FBgn0243516	CG13503	Vrp1	chr2R	18000216	18010053	-	0	50.51	24.3519	chr2R	17995982	18000216	-	0	0	6.95768	chr2R	17994242	17995982	-	18.3211	10.8236	6.95768
FBgn0031184	CG14615	CG14615	chrX	21851071	21851327	-	0	10.8236	3.47884	chrX	21849761	21851071	-	0	39.6864	17.3942	chrX	21849579	21849761	-	0	10.8236	6.95768
FBgn0260635	CG12284	th	chr3L	16033088	16043771	-	91.6053	36.0786	73.0557	chr3L	16031771	16033088	-	54.9632	14.4314	62.6192	chr3L	16031509	16031771	-	0	10.8236	0
FBgn0000536	CG3525	eas	chrX	16172359	16174919	+	36.6421	7.21571	10.4365	chrX	16174919	16179136	+	146.568	43.2943	118.281	chrX	16179136	16179651	+	36.6421	10.8236	41.7461
FBgn0262114	CG42236	RanBPM	chr2R	6317216	6319176	+	36.6421	10.8236	48.7038	chr2R	6319176	6323228	+	0	39.6864	52.1826	chr2R	6323228	6323671	+	36.6421	10.8236	38.2673
FBgn0003507	CG3992	srp	chr3R	11811922	11819947	+	0	3.60786	45.2249	chr3R	11819947	11829225	+	18.3211	46.9021	62.6192	chr3R	11829225	11829803	+	18.3211	10.8236	31.3096
FBgn0027291	CG12233	l(1)G0156	chrX	19415732	19415843	-	0	7.21571	3.47884	chrX	19413319	19415732	-	18.3211	43.2943	62.6192	chrX	19412460	19413319	-	18.3211	10.8236	13.9154
FBgn0037553	CG18249	CG18249	chr3R	4045862	4045919	+	0	3.60786	0	chr3R	4045919	4047587	+	73.2842	46.9021	107.844	chr3R	4047587	4047910	+	18.3211	10.8236	27.8307
FBgn0264270	NA	NA	chrX	6986800	6992068	-	183.211	14.4314	24.3519	chrX	6978560	6986800	-	146.568	36.0786	83.4922	chrX	6968582	6978560	-	18.3211	10.8236	41.7461
FBgn0010350	CG7962	CdsA	chr3L	8121153	8121358	+	0	10.8236	10.4365	chr3L	8121358	8123933	+	0	39.6864	24.3519	chr3L	8123933	8124775	+	0	10.8236	24.3519
FBgn0040060	CG6457	yip7	chr3L	6028315	6028342	+	0	0	0	chr3L	6028342	6029211	+	36.6421	50.51	271.35	chr3L	6029211	6029275	+	0	10.8236	10.4365
FBgn0040297	CG9256	Nhe2	chr2L	21104598	21114681	+	36.6421	36.0786	17.3942	chr2L	21114681	21121509	+	18.3211	14.4314	6.95768	chr2L	21121509	21132909	+	0	10.8236	24.3519
FBgn0039187	CG6454	CG6454	chr3R	20174912	20175029	+	0	0	0	chr3R	20175029	20181524	+	18.3211	46.9021	38.2673	chr3R	20181524	20181963	+	54.9632	10.8236	3.47884
FBgn0037467	CG1104	CG1104	chr3R	2899852	2900192	-	0	0	0	chr3R	2897443	2899852	-	73.2842	46.9021	73.0557	chr3R	2897345	2897443	-	0	10.8236	0
FBgn0043783	CG32444	CG32444	chr3L	21630046	21630085	+	0	0	17.3942	chr3L	21630085	21632032	+	238.174	46.9021	567.051	chr3L	21632032	21632160	+	54.9632	10.8236	93.9287
FBgn0050503	CG30503	CG30503	chr2R	3332101	3333266	-	18.3211	7.21571	17.3942	chr2R	3331516	3332101	-	36.6421	39.6864	48.7038	chr2R	3331328	3331516	-	18.3211	10.8236	20.8731
FBgn0004387	CG5658	Klp98A	chr3R	23384094	23384862	-	0	0	10.4365	chr3R	23374455	23384094	-	164.89	46.9021	111.323	chr3R	23373496	23374455	-	0	10.8236	10.4365
FBgn0019982	CG15441	Gs1l	chr2L	4456449	4456822	-	128.247	28.8628	73.0557	chr2L	4455325	4456449	-	54.9632	18.0393	38.2673	chr2L	4455192	4455325	-	0	10.8236	31.3096
FBgn0029971	CG18624	CG18624	chrX	7787333	7787829	-	18.3211	28.8628	100.886	chrX	7787162	7787333	-	0	18.0393	0	chrX	7787085	7787162	-	0	10.8236	24.3519
FBgn0035423	CG17737	CG17737	chr3L	3223340	3223498	+	0	10.8236	20.8731	chr3L	3223498	3224460	+	0	36.0786	24.3519	chr3L	3224460	3224650	+	0	10.8236	13.9154
FBgn0037358	CG2185	elm	chr3R	1480444	1480613	-	18.3211	36.0786	13.9154	chr3R	1478973	1480444	-	18.3211	10.8236	38.2673	chr3R	1478554	1478973	-	0	10.8236	10.4365
FBgn0040096	CG16834	lectin-33A	chr2L	11002071	11002082	+	0	0	0	chr2L	11002082	11002671	+	36.6421	46.9021	156.548	chr2L	11002671	11002740	+	0	10.8236	31.3096
FBgn0064116	CG33713	CG33713	chrX	21189822	21190299	-	0	25.255	20.8731	chrX	21189090	21189822	-	18.3211	18.0393	13.9154	chrX	21188960	21189090	-	18.3211	10.8236	3.47884
FBgn0031835	CG11319	CG11319	chr2L	6586530	6601066	-	18.3211	28.8628	10.4365	chr2L	6572485	6586530	-	0	14.4314	6.95768	chr2L	6568389	6572485	-	18.3211	10.8236	0
FBgn0259163	CG42268	CG42268	chr3L	9732085	9753495	-	18.3211	32.4707	62.6192	chr3L	9727845	9732085	-	0	10.8236	10.4365	chr3L	9727111	9727845	-	18.3211	10.8236	6.95768
FBgn0020381	CG7486	Dredd	chrX	529516	529760	-	0	0	0	chrX	528557	529516	-	18.3211	43.2943	24.3519	chrX	527552	528557	-	0	10.8236	0
FBgn0038881	CG16791	CG16791	chr3R	17174216	17175306	-	0	0	6.95768	chr3R	17146775	17174216	-	18.3211	43.2943	34.7884	chr3R	17146481	17146775	-	0	10.8236	0
FBgn0261341	CG8756	verm	chr3L	19688124	19688359	-	0	0	3.47884	chr3L	19683605	19688124	-	0	43.2943	31.3096	chr3L	19683132	19683605	-	0	10.8236	0
FBgn0032715	CG17597	CG17597	chr2L	18830584	18830653	-	0	7.21571	6.95768	chr2L	18829072	18830584	-	36.6421	36.0786	38.2673	chr2L	18829011	18829072	-	0	10.8236	3.47884
FBgn0262468	CG5269	vib	chr3R	15051753	15052373	-	0	10.8236	3.47884	chr3R	15043614	15051753	-	18.3211	32.4707	55.6615	chr3R	15041155	15043614	-	0	10.8236	6.95768
FBgn0001297	CG15507	kay	chr3R	25592496	25615874	+	36.6421	36.0786	52.1826	chr3R	25615874	25618746	+	0	7.21571	24.3519	chr3R	25618746	25619838	+	91.6053	10.8236	17.3942
FBgn0030329	CG1837	prtp	chrX	11610820	11612400	+	18.3211	10.8236	6.95768	chrX	11612400	11613521	+	54.9632	32.4707	66.098	chrX	11613521	11613927	+	18.3211	10.8236	17.3942
FBgn0028429	CG10574	I-2	chr3L	9829605	9829905	-	0	0	3.47884	chr3L	9828107	9829605	-	73.2842	43.2943	3.47884	chr3L	9827466	9828107	-	0	10.8236	31.3096
FBgn0035321	CG1275	CG1275	chr3L	2256621	2257423	-	0	0	0	chr3L	2253096	2256621	-	0	43.2943	3.47884	chr3L	2252743	2253096	-	0	10.8236	13.9154
FBgn0259179	CG30264	CG42284	NA	NA	NA	NA	0	0	0	chr2R	18710230	18716368	+	36.6421	43.2943	24.3519	chr2R	18716368	18716429	+	0	10.8236	13.9154
FBgn0037801	CG3999	CG3999	chr3R	6077240	6077301	+	0	0	0	chr3R	6077301	6080813	+	54.9632	39.6864	45.2249	chr3R	6080813	6080990	+	18.3211	10.8236	3.47884
FBgn0033212	CG1399	CG1399	chr2R	3569197	3586407	-	0	18.0393	24.3519	chr2R	3565496	3569197	-	36.6421	21.6471	38.2673	chr2R	3564044	3565496	-	18.3211	10.8236	6.95768
FBgn0020369	CG1489	Pros45	chrX	21187086	21187204	+	0	0	0	chrX	21187204	21188630	+	54.9632	39.6864	55.6615	chrX	21188630	21188690	+	0	10.8236	0
FBgn0040078	CG4003	pont	chr3R	6087833	6088064	+	18.3211	7.21571	0	chr3R	6088064	6089553	+	18.3211	32.4707	10.4365	chr3R	6089553	6089621	+	0	10.8236	0
FBgn0052581	CG32581	CG32581	chrX	15692265	15693189	-	0	10.8236	0	chrX	15691285	15692265	-	18.3211	28.8628	10.4365	chrX	15690935	15691285	-	0	10.8236	3.47884
FBgn0033247	CG8722	Nup44A	chr2R	3875966	3877457	+	0	18.0393	34.7884	chr2R	3877457	3878739	+	0	21.6471	41.7461	chr2R	3878739	3878789	+	0	10.8236	6.95768
FBgn0010877	CG7129	l(3)05822	chr3R	14117220	14124606	-	0	21.6471	45.2249	chr3R	14115300	14117220	-	36.6421	18.0393	24.3519	chr3R	14114578	14115300	-	0	10.8236	6.95768
FBgn0259700	CG9216	CG42354	chrX	15989708	15998945	-	0	32.4707	48.7038	chrX	15988135	15989708	-	54.9632	7.21571	13.9154	chrX	15987091	15988135	-	109.926	10.8236	20.8731
FBgn0020443	CG6382	Elf	chr2L	12434451	12436923	+	36.6421	7.21571	0	chr2L	12436923	12439564	+	36.6421	32.4707	17.3942	chr2L	12439564	12440602	+	54.9632	10.8236	13.9154
FBgn0021873	CG9491	Gef26	chr2L	6323766	6325267	+	0	10.8236	3.47884	chr2L	6325267	6330838	+	18.3211	28.8628	59.1403	chr2L	6330838	6332789	+	18.3211	10.8236	10.4365
FBgn0037442	CG10277	CG10277	chr3R	2208632	2210869	+	36.6421	0	27.8307	chr3R	2210869	2213034	+	0	39.6864	10.4365	chr3R	2213034	2214026	+	18.3211	10.8236	17.3942
FBgn0031914	CG5973	CG5973	chr2L	7437491	7443645	+	0	14.4314	27.8307	chr2L	7443645	7444973	+	54.9632	25.255	48.7038	chr2L	7444973	7445269	+	0	10.8236	17.3942
FBgn0035049	CG4859	Mmp1	chr2R	20569838	20575704	-	0	32.4707	45.2249	chr2R	20562460	20569838	-	36.6421	7.21571	17.3942	chr2R	20558816	20562460	-	0	10.8236	10.4365
FBgn0039594	CG9990	CG9990	chr3R	24501076	24515951	+	0	18.0393	24.3519	chr3R	24515951	24520880	+	54.9632	21.6471	38.2673	chr3R	24520880	24521661	+	0	10.8236	24.3519
FBgn0027603	CG12359	Ulp1	chrX	19101792	19102217	-	0	0	0	chrX	19096904	19101792	-	54.9632	36.0786	73.0557	chrX	19096671	19096904	-	54.9632	10.8236	0
FBgn0034611	CG10069	CG10069	chr2R	17169804	17170583	+	0	0	3.47884	chr2R	17170583	17172731	+	54.9632	36.0786	17.3942	chr2R	17172731	17173174	+	54.9632	10.8236	3.47884
FBgn0035244	CG7955	ABCB7	chr3L	1618413	1618500	+	0	0	0	chr3L	1618500	1622989	+	54.9632	36.0786	38.2673	chr3L	1622989	1623159	+	36.6421	10.8236	6.95768
FBgn0036844	CG14080	Mkp3	chr3L	19078823	19079526	-	18.3211	0	3.47884	chr3L	19062011	19078823	-	73.2842	36.0786	34.7884	chr3L	19059254	19062011	-	0	10.8236	3.47884
FBgn0036908	CG14103	CG14103	chr3L	19798129	19798180	-	0	0	0	chr3L	19797101	19798129	-	18.3211	36.0786	31.3096	chr3L	19796837	19797101	-	0	10.8236	3.47884
FBgn0039846	CG11337	CG11337	chr3R	27230279	27231174	-	0	0	0	chr3R	27227775	27230279	-	0	36.0786	24.3519	chr3R	27227281	27227775	-	0	10.8236	0
FBgn0023550	CG18031	CG18031	chrX	2097828	2097861	-	0	0	0	chrX	2095947	2097828	-	0	36.0786	24.3519	chrX	2095852	2095947	-	0	10.8236	3.47884
FBgn0032618	CG31743	CG31743	chr2L	16879516	16881513	+	0	3.60786	10.4365	chr2L	16881513	16886025	+	36.6421	32.4707	27.8307	chr2L	16886025	16886323	+	0	10.8236	3.47884
FBgn0033224	CG1553	CG1553	chr2R	3692241	3693904	-	0	3.60786	6.95768	chr2R	3688947	3692241	-	18.3211	32.4707	24.3519	chr2R	3688285	3688947	-	0	10.8236	3.47884
FBgn0026375	CG32555	RhoGAPp190	chrX	17544261	17546595	-	0	10.8236	0	chrX	17535650	17544261	-	18.3211	25.255	31.3096	chrX	17533179	17535650	-	0	10.8236	0
FBgn0011648	CG12399	Mad	chr2L	3149073	3159643	-	0	32.4707	20.8731	chr2L	3147418	3149073	-	0	3.60786	17.3942	chr2L	3146055	3147418	-	0	10.8236	3.47884
FBgn0001122	CG2204	G-oalpha47A	chr2R	6325489	6348688	+	18.3211	36.0786	27.8307	chr2R	6348688	6349205	+	0	0	17.3942	chr2R	6349205	6350191	+	0	10.8236	6.95768
FBgn0033524	CG18377	Cyp49a1	chr2R	6339894	6346397	-	18.3211	36.0786	17.3942	chr2R	6337191	6339894	-	0	0	0	chr2R	6336854	6337191	-	0	10.8236	0
FBgn0005536	CG32156	Mbs	chr3L	16045058	16068587	+	0	36.0786	76.5345	chr3L	16068587	16072036	+	0	0	6.95768	chr3L	16072036	16075126	+	18.3211	10.8236	31.3096
FBgn0027552	CG10863	CG10863	chr3L	3942432	3942465	-	18.3211	3.60786	6.95768	chr3L	3941112	3942432	-	18.3211	32.4707	93.9287	chr3L	3941007	3941112	-	18.3211	10.8236	34.7884
FBgn0031174	CG1486	CG1486	chrX	21195071	21195487	+	0	7.21571	3.47884	chrX	21195487	21198430	+	36.6421	25.255	48.7038	chrX	21198430	21199177	+	36.6421	10.8236	0
FBgn0001308	CG7765	Khc	chr2R	12158990	12159483	-	0	0	0	chr2R	12154768	12158990	-	54.9632	32.4707	59.1403	chr2R	12154464	12154768	-	0	10.8236	0
FBgn0030718	CG9172	CG9172	chrX	15880709	15880839	-	0	0	0	chrX	15880043	15880709	-	18.3211	32.4707	66.098	chrX	15879881	15880043	-	0	10.8236	3.47884
FBgn0051875	CG31875	CG31875	chr2L	9996491	10002446	-	73.2842	14.4314	0	chr2L	9996005	9996491	-	18.3211	18.0393	0	chr2L	9995560	9996005	-	0	10.8236	0
FBgn0004606	CG1322	zfh1	chr3R	26591647	26609321	+	0	28.8628	20.8731	chr3R	26609321	26611925	+	0	3.60786	0	chr3R	26611925	26612899	+	0	10.8236	0
FBgn0003520	CG5753	stau	chr2R	14012383	14013337	-	0	21.6471	0	chr2R	14007285	14012383	-	18.3211	10.8236	10.4365	chr2R	14005400	14007285	-	18.3211	10.8236	13.9154
FBgn0032005	CG8282	Snx6	chr2L	8220628	8220741	-	0	0	0	chr2L	8218410	8220628	-	91.6053	32.4707	62.6192	chr2L	8218070	8218410	-	18.3211	10.8236	10.4365
FBgn0033259	CG11210	CG11210	chr2R	3986181	3987068	+	0	3.60786	0	chr2R	3987068	3989409	+	36.6421	28.8628	24.3519	chr2R	3989409	3989811	+	18.3211	10.8236	17.3942
FBgn0010379	CG4006	Akt1	chr3R	11924937	11926908	+	0	14.4314	0	chr3R	11926908	11928836	+	0	18.0393	3.47884	chr3R	11928836	11930239	+	0	10.8236	10.4365
FBgn0039863	CG1815	CG1815	chr3R	27495186	27496500	+	0	0	3.47884	chr3R	27496500	27503175	+	18.3211	32.4707	55.6615	chr3R	27503175	27503693	+	0	10.8236	34.7884
FBgn0027073	CG4302	CG4302	chr2R	17102410	17102477	-	0	0	3.47884	chr2R	17100472	17102410	-	54.9632	28.8628	3.47884	chr2R	17100384	17100472	-	18.3211	10.8236	0
FBgn0019990	CG1609	Gcn2	chr3R	27221379	27221712	+	0	0	0	chr3R	27221712	27227099	+	0	28.8628	0	chr3R	27227099	27227735	+	18.3211	10.8236	0
FBgn0030518	CG11134	CG11134	chrX	13631974	13632281	+	0	3.60786	10.4365	chrX	13632281	13633103	+	0	25.255	24.3519	chrX	13633103	13633210	+	18.3211	10.8236	0
FBgn0026170	CG4494	smt3	chr2L	6967300	6967644	-	0	7.21571	0	chr2L	6967027	6967300	-	36.6421	21.6471	13.9154	chr2L	6966779	6967027	-	18.3211	10.8236	0
FBgn0032704	CG10373	CG10373	chr2L	18705503	18705699	-	18.3211	10.8236	0	chr2L	18704753	18705503	-	73.2842	18.0393	17.3942	chr2L	18704569	18704753	-	18.3211	10.8236	3.47884
FBgn0026084	CG4944	cib	chrX	4000147	4003721	+	18.3211	14.4314	3.47884	chrX	4003721	4004324	+	54.9632	14.4314	10.4365	chrX	4004324	4004669	+	18.3211	10.8236	3.47884
FBgn0036726	CG7603	CG7603	chr3L	17459044	17459225	+	0	14.4314	0	chr3L	17459225	17459656	+	0	14.4314	13.9154	chr3L	17459656	17459868	+	18.3211	10.8236	0
FBgn0037378	CG2046	CG2046	chr3R	1619944	1620053	-	0	0	0	chr3R	1619119	1619944	-	18.3211	28.8628	6.95768	chr3R	1619029	1619119	-	0	10.8236	0
FBgn0020412	CG6297	JIL-1	chr3L	11084739	11086293	-	0	0	13.9154	chr3L	11073722	11084739	-	0	28.8628	48.7038	chr3L	11071851	11073722	-	0	10.8236	0
FBgn0032713	CG17323	CG17323	chr2L	18823573	18823716	+	0	0	0	chr2L	18823716	18826203	+	0	28.8628	13.9154	chr2L	18826203	18826553	+	0	10.8236	3.47884
FBgn0028984	CG18525	Spn5	chr3R	11030258	11032168	-	0	3.60786	10.4365	chr3R	11028914	11030258	-	36.6421	25.255	17.3942	chr3R	11028790	11028914	-	0	10.8236	6.95768
FBgn0003732	CG10223	Top2	chr2L	19452285	19453490	-	0	7.21571	0	chr2L	19447737	19452285	-	18.3211	21.6471	76.5345	chr2L	19447364	19447737	-	0	10.8236	0
FBgn0062978	CR31808	CG31808	chr2L	16705692	16716096	-	36.6421	25.255	34.7884	chr2L	16705521	16705692	-	0	3.60786	0	chr2L	16704285	16705521	-	54.9632	10.8236	17.3942
FBgn0036004	CG3654	Jarid2	chr3L	9470137	9470606	+	0	0	0	chr3L	9470606	9478692	+	18.3211	28.8628	132.196	chr3L	9478692	9479630	+	18.3211	10.8236	13.9154
FBgn0264489	NA	NA	chr3L	9806946	9823120	+	18.3211	21.6471	24.3519	chr3L	9823120	9826117	+	0	7.21571	13.9154	chr3L	9826117	9827445	+	18.3211	10.8236	73.0557
FBgn0004057	CG12529	Zw	chrX	19561265	19564563	+	18.3211	0	13.9154	chrX	19564563	19566219	+	54.9632	28.8628	20.8731	chrX	19566219	19566385	+	0	10.8236	20.8731
FBgn0028985	CG9453	Spn4	chr2R	2765792	2766428	-	0	3.60786	13.9154	chr2R	2764451	2765792	-	36.6421	25.255	31.3096	chr2R	2763408	2764451	-	0	10.8236	24.3519
FBgn0030228	CG1826	CG1826	chrX	10662569	10662753	+	0	0	0	chrX	10662753	10665105	+	36.6421	28.8628	6.95768	chrX	10665105	10665736	+	0	10.8236	20.8731
FBgn0034792	CG3499	CG3499	chr2R	18773465	18773571	-	18.3211	0	0	chr2R	18770684	18773465	-	18.3211	25.255	45.2249	chr2R	18770498	18770684	-	18.3211	10.8236	0
FBgn0030607	CG5560	dob	chrX	14961035	14961225	+	0	0	20.8731	chrX	14961225	14962898	+	146.568	25.255	38.2673	chrX	14962898	14963124	+	0	10.8236	0
FBgn0033683	CG18343	CG18343	chr2R	8026199	8026362	+	0	0	6.95768	chr2R	8026362	8026662	+	0	25.255	13.9154	chr2R	8026662	8026740	+	0	10.8236	0
FBgn0029823	CG3011	CG3011	chrX	5808810	5810826	-	18.3211	3.60786	27.8307	chrX	5807229	5808810	-	0	21.6471	27.8307	chrX	5807098	5807229	-	0	10.8236	0
FBgn0015794	CG3129	Rab-RP4	chrX	5565694	5565842	-	0	3.60786	0	chrX	5564947	5565694	-	0	21.6471	3.47884	chrX	5564859	5564947	-	0	10.8236	0
FBgn0030060	CG2004	CG2004	chrX	8608101	8608696	-	18.3211	14.4314	6.95768	chrX	8606630	8608101	-	18.3211	10.8236	13.9154	chrX	8606503	8606630	-	0	10.8236	6.95768
FBgn0037728	CG16817	CG16817	chr3R	5503648	5503791	+	0	7.21571	3.47884	chr3R	5503791	5504958	+	0	18.0393	38.2673	chr3R	5504958	5505069	+	54.9632	10.8236	17.3942
FBgn0004435	CG17759	Galpha49B	chr2R	8500244	8503801	+	0	18.0393	24.3519	chr2R	8503801	8506651	+	18.3211	7.21571	38.2673	chr2R	8506651	8508747	+	36.6421	10.8236	24.3519
FBgn0032363	CG6509	CG6509	chr2L	11515780	11517035	-	0	0	3.47884	chr2L	11509299	11515780	-	18.3211	25.255	66.098	chr2L	11508398	11509299	-	36.6421	10.8236	13.9154
FBgn0010590	CG8392	Prosbeta1	chr2R	11902201	11902285	-	0	0	0	chr2R	11901395	11902201	-	36.6421	25.255	45.2249	chr2R	11901308	11901395	-	18.3211	10.8236	17.3942
FBgn0035696	CG10173	Best2	chr3L	6246670	6249765	-	0	3.60786	0	chr3L	6239737	6246670	-	0	21.6471	0	chr3L	6239032	6239737	-	18.3211	10.8236	31.3096
FBgn0045842	CG31732	yuri	chr2L	15264126	15264690	-	0	0	0	chr2L	15263238	15264126	-	0	25.255	6.95768	chr2L	15257266	15263238	-	18.3211	10.8236	31.3096
FBgn0026634	CG6177	ldlCp	chr3R	11187299	11187396	-	0	0	0	chr3R	11185004	11187299	-	36.6421	25.255	3.47884	chr3R	11184189	11185004	-	0	10.8236	24.3519
FBgn0030321	CG1703	CG1703	chrX	11506049	11506210	+	0	0	0	chrX	11506210	11508988	+	0	25.255	17.3942	chrX	11508988	11509161	+	0	10.8236	10.4365
FBgn0035767	CG8596	CG8596	chr3L	7336959	7338283	-	0	3.60786	10.4365	chr3L	7335077	7336959	-	0	21.6471	31.3096	chr3L	7334983	7335077	-	0	10.8236	24.3519
FBgn0051777	CG31777	CG31777	chr2L	3707039	3707063	-	0	0	0	chr2L	3706579	3707039	-	73.2842	25.255	45.2249	chr2L	3706550	3706579	-	0	10.8236	10.4365
FBgn0261361	CG42638	CG42638	chr3L	19742584	19742819	-	0	0	3.47884	chr3L	19739784	19742584	-	0	25.255	20.8731	chr3L	19738933	19739784	-	0	10.8236	10.4365
FBgn0011259	CG18405	Sema-1a	chr2L	8542146	8564058	+	0	7.21571	3.47884	chr2L	8564058	8666889	+	5074.93	5180.88	3871.95	chr2L	8666889	8667776	+	18.3211	7.21571	0
FBgn0031149	CG1518	CG1518	chrX	20924737	20924964	-	0	0	0	chrX	20921297	20924737	-	7896.38	4553.11	3082.25	chrX	20920990	20921297	-	36.6421	7.21571	10.4365
FBgn0035630	CG10576	CG10576	chr3L	5758528	5758691	-	18.3211	0	6.95768	chr3L	5755510	5758528	-	2674.87	3257.89	3249.24	chr3L	5755126	5755510	-	18.3211	7.21571	0
FBgn0263873	NA	NA	chr2L	19796364	19945364	+	1777.14	2716.71	3371	chr2L	19945364	19957452	+	54.9632	43.2943	24.3519	chr2L	19957452	19958424	+	0	7.21571	10.4365
FBgn0001215	CG9983	Hrb98DE	chr3R	24425555	24426239	+	18.3211	7.21571	0	chr3R	24426239	24429403	+	1978.67	1760.63	1405.45	chr3R	24429403	24431499	+	54.9632	7.21571	45.2249
FBgn0019643	CG3318	Dat	chr2R	20027107	20042499	+	3847.42	1627.14	86.971	chr2R	20042499	20045071	+	0	32.4707	17.3942	chr2R	20045071	20045285	+	36.6421	7.21571	10.4365
FBgn0000479	CG32498	dnc	chrX	3070472	3228349	+	659.558	930.827	313.096	chrX	3228349	3233206	+	0	25.255	31.3096	chrX	3233206	3233360	+	0	7.21571	0
FBgn0028496	CG30116	CG30116	chr2R	14364183	14385516	-	293.137	840.63	121.759	chr2R	14347357	14364183	-	18.3211	64.9414	59.1403	chr2R	14344466	14347357	-	0	7.21571	0
FBgn0052600	CG32600	dpr8	chrX	14216258	14302305	+	0	72.1571	52.1826	chrX	14302305	14353497	+	512.99	714.355	201.773	chrX	14353497	14356404	+	0	7.21571	0
FBgn0035121	CG7008	Tudor-SN	chr3L	264210	264380	-	18.3211	0	0	chr3L	259502	264210	-	604.595	548.394	716.641	chr3L	259042	259502	-	18.3211	7.21571	3.47884
FBgn0000299	CG4145	Cg25C	chr2L	5029608	5030217	+	0	14.4314	20.8731	chr2L	5030217	5036737	+	512.99	519.531	187.857	chr2L	5036737	5036930	+	0	7.21571	6.95768
FBgn0032821	CG10538	CdGAPr	chr2L	19782792	19791882	-	732.842	479.845	333.969	chr2L	19776941	19782792	-	18.3211	28.8628	27.8307	chr2L	19774872	19776941	-	36.6421	7.21571	0
FBgn0002622	CG6779	RpS3	chr3R	19184533	19184576	+	18.3211	21.6471	24.3519	chr3R	19184576	19185580	+	476.348	476.237	584.445	chr3R	19185580	19185700	+	36.6421	7.21571	34.7884
FBgn0261988	CG17998	Gprk2	chr3R	27230970	27259558	+	311.458	306.668	139.154	chr3R	27259558	27282188	+	36.6421	43.2943	45.2249	chr3R	27282188	27283499	+	0	7.21571	20.8731
FBgn0262519	CG8103	Mi-2	chr3L	19881810	19903315	-	439.705	234.511	201.773	chr3L	19875548	19881810	-	146.568	82.9807	69.5768	chr3L	19875150	19875548	-	0	7.21571	3.47884
FBgn0052296	CG32296	Mrtf	chr3L	2730315	2766480	-	238.174	306.668	93.9287	chr3L	2719787	2730315	-	18.3211	0	10.4365	chr3L	2717614	2719787	-	0	7.21571	13.9154
FBgn0264000	NA	NA	chr3L	9245077	9249469	+	0	10.8236	3.47884	chr3L	9249469	9278742	+	311.458	241.726	34.7884	chr3L	9278742	9279875	+	0	7.21571	0
FBgn0033636	CG10897	tou	chr2R	7468210	7503550	-	329.779	241.726	295.702	chr2R	7467331	7468210	-	0	3.60786	13.9154	chr2R	7464989	7467331	-	0	7.21571	0
FBgn0003963	CG2762	ush	chr2L	476219	524037	+	18.3211	151.53	73.0557	chr2L	524037	540019	+	36.6421	82.9807	83.4922	chr2L	540019	540560	+	0	7.21571	0
FBgn0034089	CG8446	CG8446	chr2R	12083890	12085285	+	146.568	68.5492	191.336	chr2R	12085285	12086682	+	256.495	133.491	250.477	chr2R	12086682	12086883	+	0	7.21571	97.4076
FBgn0001257	CG15009	ImpL2	chr3L	4225892	4236147	-	73.2842	184.001	111.323	chr3L	4224836	4225892	-	18.3211	14.4314	6.95768	chr3L	4224005	4224836	-	54.9632	7.21571	10.4365
FBgn0015808	CG17320	ScpX	chr2L	18831216	18831341	+	54.9632	68.5492	66.098	chr2L	18831341	18833495	+	109.926	122.667	142.633	chr2L	18833495	18833630	+	0	7.21571	3.47884
FBgn0001248	CG7176	Idh	chr3L	8351148	8354006	-	18.3211	39.6864	52.1826	chr3L	8349754	8351148	-	1190.87	151.53	372.236	chr3L	8349503	8349754	-	183.211	7.21571	73.0557
FBgn0039928	CG11059	cals	chr4	1142199	1143983	-	109.926	25.255	24.3519	chr4	1136452	1142199	-	476.348	162.353	83.4922	chr4	1135704	1136452	-	0	7.21571	45.2249
FBgn0263995	NA	NA	chr3R	13745553	13792230	+	73.2842	82.9807	41.7461	chr3R	13792230	13835833	+	18.3211	104.628	59.1403	chr3R	13835833	13841501	+	0	7.21571	6.95768
FBgn0085446	CG3950	CG34417	chrX	6434803	6471129	+	384.742	165.961	198.294	chrX	6471129	6482460	+	36.6421	18.0393	20.8731	chrX	6482460	6483206	+	18.3211	7.21571	6.95768
FBgn0033919	CG8547	CG8547	chr2R	10151702	10155419	-	293.137	82.9807	142.633	chr2R	10149290	10151702	-	293.137	101.02	146.111	chr2R	10148710	10149290	-	0	7.21571	10.4365
FBgn0000179	CG3578	bi	chrX	4306888	4322467	+	36.6421	39.6864	20.8731	chrX	4322467	4377658	+	18.3211	140.706	45.2249	chrX	4377658	4379159	+	0	7.21571	3.47884
FBgn0038465	CG8913	Irc	chr3R	12828598	12828797	+	0	7.21571	3.47884	chr3R	12828797	12832835	+	54.9632	169.569	76.5345	chr3R	12832835	12832930	+	0	7.21571	0
FBgn0053158	CG33158	CG33158	chr3L	16412696	16412893	+	0	0	0	chr3L	16412893	16484798	+	91.6053	173.177	142.633	chr3L	16484798	16489660	+	0	7.21571	10.4365
FBgn0261113	CG17836	Xrp1	chr3R	14740689	14750897	+	219.853	129.883	166.984	chr3R	14750897	14752226	+	36.6421	39.6864	41.7461	chr3R	14752226	14752571	+	0	7.21571	3.47884
FBgn0004648	CG4122	svr	chrX	390503	394992	+	36.6421	21.6471	17.3942	chrX	394992	402071	+	201.532	147.922	125.238	chrX	402071	402467	+	0	7.21571	27.8307
FBgn0261565	CG32171	Lmpt	chr3L	16858394	16912579	+	164.89	165.961	201.773	chr3L	16912579	16914694	+	0	0	0	chr3L	16914694	16915587	+	18.3211	7.21571	10.4365
FBgn0026721	CG6953	fat-spondin	chr2R	12941507	12944656	+	36.6421	46.9021	17.3942	chr2R	12944656	12946718	+	128.247	108.236	125.238	chr2R	12946718	12946810	+	18.3211	7.21571	41.7461
FBgn0032018	CG7806	CG7806	chr2L	8311398	8311568	+	0	0	0	chr2L	8311568	8316673	+	348.1	147.922	118.281	chr2L	8316673	8317011	+	0	7.21571	0
FBgn0013718	CG7867	nuf	chr3L	14183969	14223125	+	256.495	104.628	156.548	chr3L	14223125	14225155	+	73.2842	39.6864	31.3096	chr3L	14225155	14226350	+	73.2842	7.21571	20.8731
FBgn0039151	CG13607	CG13607	chr3R	19941798	19942044	-	0	7.21571	3.47884	chr3R	19940157	19941798	-	54.9632	133.491	160.027	chr3R	19939764	19940157	-	18.3211	7.21571	20.8731
FBgn0034246	CG6493	Dcr-2	chr2R	13468931	13469031	-	36.6421	0	3.47884	chr2R	13462899	13468931	-	293.137	137.098	153.069	chr2R	13462483	13462899	-	0	7.21571	3.47884
FBgn0039633	CG11873	CG11873	chr3R	24888761	24924060	+	54.9632	126.275	59.1403	chr3R	24924060	24932424	+	36.6421	7.21571	66.098	chr3R	24932424	24934670	+	36.6421	7.21571	6.95768
FBgn0026238	CG2944	gus	chr2R	1008967	1015816	-	18.3211	32.4707	10.4365	chr2R	1005167	1008967	-	531.311	97.4121	264.392	chr2R	1004494	1005167	-	109.926	7.21571	45.2249
FBgn0260987	CG17436	vtd	chr3LHet	2243576	2243663	+	0	0	0	chr3LHet	2243663	2265299	+	36.6421	126.275	104.365	chr3LHet	2265299	2265363	+	0	7.21571	0
FBgn0264089	NA	NA	chr2R	11778108	11809623	-	54.9632	61.3335	55.6615	chr2R	11760883	11778108	-	36.6421	64.9414	10.4365	chr2R	11757558	11760883	-	0	7.21571	3.47884
FBgn0039152	CG6129	CG6129	chr3R	19939316	19946024	+	18.3211	7.21571	17.3942	chr3R	19946024	19953425	+	91.6053	119.059	73.0557	chr3R	19953425	19953915	+	36.6421	7.21571	13.9154
FBgn0020620	CG8085	RN-tre	chr2R	9877341	9878215	-	0	0	3.47884	chr2R	9875788	9877341	-	91.6053	126.275	62.6192	chr2R	9872319	9875788	-	18.3211	7.21571	13.9154
FBgn0027279	CG14616	l(1)G0196	chrX	21889015	21893813	+	18.3211	14.4314	13.9154	chrX	21893813	21905617	+	219.853	104.628	243.519	chrX	21905617	21909502	+	36.6421	7.21571	13.9154
FBgn0011481	CG7187	Ssdp	chr3R	14022235	14025317	-	18.3211	32.4707	3.47884	chr3R	14020897	14022235	-	18.3211	86.5885	55.6615	chr3R	14018215	14020897	-	18.3211	7.21571	27.8307
FBgn0023083	CG7693	fray	chr3R	14398816	14412431	+	73.2842	82.9807	31.3096	chr3R	14412431	14414090	+	0	36.0786	24.3519	chr3R	14414090	14415175	+	18.3211	7.21571	34.7884
FBgn0032472	CG9928	CG9928	chr2L	13142865	13142902	-	0	14.4314	31.3096	chr2L	13142544	13142865	-	128.247	101.02	69.5768	chr2L	13142493	13142544	-	0	7.21571	0
FBgn0003887	CG9277	betaTub56D	chr2R	15336915	15339122	-	0	21.6471	17.3942	chr2R	15334964	15336915	-	146.568	93.8042	73.0557	chr2R	15334823	15334964	-	18.3211	7.21571	6.95768
FBgn0025117	CG4008	und	chr2L	9763344	9763628	+	0	10.8236	0	chr2L	9763628	9765197	+	238.174	104.628	97.4076	chr2L	9765197	9765338	+	18.3211	7.21571	17.3942
FBgn0034718	CG3413	wdp	chr2R	18188444	18199421	-	0	64.9414	31.3096	chr2R	18186410	18188444	-	36.6421	50.51	20.8731	chr2R	18185717	18186410	-	0	7.21571	17.3942
FBgn0261985	CG1228	Ptpmeg	chr3L	328096	351625	+	54.9632	36.0786	41.7461	chr3L	351625	355527	+	54.9632	79.3728	163.506	chr3L	355527	355739	+	0	7.21571	17.3942
FBgn0045073	CG9126	Stim	chrX	15833133	15834455	-	0	3.60786	0	chrX	15829283	15833133	-	293.137	108.236	229.604	chrX	15828527	15829283	-	0	7.21571	6.95768
FBgn0032144	CG17633	CG17633	chr2L	9769066	9769083	+	0	0	0	chr2L	9769083	9770376	+	91.6053	108.236	142.633	chr2L	9770376	9770409	+	0	7.21571	0
FBgn0040726	CG13439	dpr	chr2R	16586354	16586690	+	0	0	0	chr2R	16586690	16636156	+	73.2842	104.628	48.7038	chr2R	16636156	16637949	+	0	7.21571	0
FBgn0250815	CG6467	Jon65Aiv	chr3L	6032254	6032295	+	0	0	10.4365	chr3L	6032295	6033188	+	109.926	101.02	132.196	chr3L	6033188	6033235	+	0	7.21571	0
FBgn0030425	CG3775	CG3775	chrX	12695693	12695740	+	0	0	6.95768	chrX	12695740	12697708	+	36.6421	101.02	80.0134	chrX	12697708	12697819	+	0	7.21571	3.47884
FBgn0001250	CG9623	if	chrX	16674089	16677467	-	0	36.0786	31.3096	chrX	16647497	16674089	-	18.3211	64.9414	125.238	chrX	16646221	16647497	-	18.3211	7.21571	20.8731
FBgn0034229	CG4847	CG4847	chr2R	13399027	13399962	+	128.247	39.6864	13.9154	chr2R	13399962	13401260	+	54.9632	57.7257	55.6615	chr2R	13401260	13401364	+	0	7.21571	0
FBgn0004404	CG1527	RpS14b	chrX	7828930	7829235	+	18.3211	18.0393	6.95768	chrX	7829235	7829750	+	54.9632	79.3728	66.098	chrX	7829750	7829832	+	18.3211	7.21571	13.9154
FBgn0011674	CG11312	insc	chr2R	16713055	16723569	-	54.9632	72.1571	41.7461	chr2R	16709712	16713055	-	18.3211	21.6471	3.47884	chr2R	16708770	16709712	-	18.3211	7.21571	0
FBgn0034909	CG4797	CG4797	chr2R	19705587	19705849	-	0	10.8236	17.3942	chr2R	19699948	19705587	-	128.247	82.9807	107.844	chr2R	19699703	19699948	-	0	7.21571	0
FBgn0037070	CG11309	CG11309	chr3L	21297111	21297758	-	0	10.8236	6.95768	chr3L	21295704	21297111	-	54.9632	82.9807	73.0557	chr3L	21295375	21295704	-	0	7.21571	3.47884
FBgn0000541	CG32346	E(bx)	chr3L	246216	246912	-	0	7.21571	6.95768	chr3L	239039	246216	-	36.6421	86.5885	135.675	chr3L	233925	239039	-	0	7.21571	6.95768
FBgn0038738	CG4572	CG4572	chr3R	15689892	15690142	-	0	0	3.47884	chr3R	15688443	15689892	-	54.9632	93.8042	135.675	chr3R	15688238	15688443	-	0	7.21571	41.7461
FBgn0052369	CG32369	CG32369	chr3L	7797506	7802925	-	0	10.8236	6.95768	chr3L	7771569	7797506	-	164.89	82.9807	45.2249	chr3L	7770317	7771569	-	0	7.21571	6.95768
FBgn0262733	CG7524	Src64B	chr3L	4598418	4626132	-	54.9632	61.3335	34.7884	chr3L	4594640	4598418	-	0	32.4707	6.95768	chr3L	4592446	4594640	-	0	7.21571	13.9154
FBgn0053970	CG31085	CG33970	chr3R	22144079	22181345	+	36.6421	86.5885	34.7884	chr3R	22181345	22187286	+	0	3.60786	3.47884	chr3R	22187286	22187711	+	0	7.21571	0
FBgn0038256	CG7530	CG7530	chr3R	10554578	10557231	-	18.3211	7.21571	0	chr3R	10550880	10554578	-	36.6421	82.9807	111.323	chr3R	10550481	10550880	-	18.3211	7.21571	13.9154
FBgn0262617	CG11872	CG43143	chr3R	6090027	6116968	+	54.9632	32.4707	13.9154	chr3R	6116968	6125515	+	0	54.1178	20.8731	chr3R	6125515	6133204	+	18.3211	7.21571	10.4365
FBgn0011770	CG2227	Gip	chrX	10223795	10223882	-	18.3211	0	20.8731	chrX	10223000	10223795	-	0	86.5885	121.759	chrX	10222909	10223000	-	0	7.21571	83.4922
FBgn0027081	CG5353	Aats-thr	chr2L	12103733	12104500	+	0	10.8236	0	chr2L	12104500	12106762	+	18.3211	75.765	76.5345	chr2L	12106762	12106894	+	0	7.21571	10.4365
FBgn0014133	CG1822	bif	chrX	11573027	11574885	+	0	0	0	chrX	11574885	11587971	+	36.6421	82.9807	62.6192	chrX	11587971	11588766	+	54.9632	7.21571	0
FBgn0039890	CG2316	CG2316	chr4	209805	214490	-	0	0	13.9154	chr4	205140	209805	-	109.926	82.9807	86.971	chr4	204850	205140	-	0	7.21571	0
FBgn0031195	CG17600	CG17600	chrX	21917032	21942689	+	73.2842	82.9807	86.971	chrX	21942689	21943654	+	0	0	6.95768	chrX	21943654	21943860	+	0	7.21571	0
FBgn0031250	CG11907	Ent1	chr2L	357686	357874	-	0	10.8236	6.95768	chr2L	355917	357686	-	54.9632	72.1571	38.2673	chr2L	355564	355917	-	0	7.21571	6.95768
FBgn0032026	CG7627	CG7627	chr2L	8361177	8362447	-	0	3.60786	0	chr2L	8355935	8361177	-	73.2842	79.3728	45.2249	chr2L	8355677	8355935	-	0	7.21571	6.95768
FBgn0033162	CG1707	CG1707	chr2R	3283371	3283437	-	0	7.21571	0	chr2R	3281173	3283371	-	18.3211	75.765	55.6615	chr2R	3281050	3281173	-	0	7.21571	24.3519
FBgn0028991	CG32904	seq	chr2R	9072648	9077579	-	18.3211	61.3335	55.6615	chr2R	9067578	9072648	-	0	18.0393	3.47884	chr2R	9066672	9067578	-	0	7.21571	0
FBgn0028671	CG1709	Vha100-1	chr3R	24956771	24957430	+	0	14.4314	24.3519	chr3R	24957430	24963408	+	36.6421	64.9414	139.154	chr3R	24963408	24963697	+	18.3211	7.21571	45.2249
FBgn0086357	CG9539	Sec61alpha	chr2L	6480330	6480489	-	0	32.4707	3.47884	chr2L	6477633	6480330	-	54.9632	46.9021	121.759	chr2L	6477181	6477633	-	18.3211	7.21571	24.3519
FBgn0037684	CG8129	CG8129	chr3R	5191119	5192248	+	0	50.51	17.3942	chr3R	5192248	5193320	+	18.3211	28.8628	100.886	chr3R	5193320	5193485	+	0	7.21571	17.3942
FBgn0051414	CG31414	CG31414	chr3R	19530525	19530558	+	0	10.8236	0	chr3R	19530558	19533633	+	164.89	68.5492	107.844	chr3R	19533633	19533930	+	0	7.21571	6.95768
FBgn0033875	CG6357	CG6357	chr2R	9727580	9727582	+	0	0	0	chr2R	9727582	9729152	+	73.2842	75.765	104.365	chr2R	9729152	9729248	+	0	7.21571	0
FBgn0033033	CG11066	scaf	chr2R	1575507	1579200	-	0	0	0	chr2R	1565221	1575507	-	0	75.765	3.47884	chr2R	1564253	1565221	-	0	7.21571	0
FBgn0026199	CG1838	myoglianin	chr4	715015	716675	-	0	36.0786	38.2673	chr4	712616	715015	-	18.3211	39.6864	27.8307	chr4	711889	712616	-	0	7.21571	0
FBgn0263392	NA	NA	chr3L	2796318	2879158	-	18.3211	72.1571	62.6192	chr3L	2788549	2796318	-	54.9632	3.60786	6.95768	chr3L	2786205	2788549	-	0	7.21571	0
FBgn0000044	CG10067	Act57B	chr2R	16831532	16832356	+	0	39.6864	24.3519	chr2R	16832356	16833439	+	54.9632	36.0786	83.4922	chr2R	16833439	16833945	+	18.3211	7.21571	41.7461
FBgn0004888	CG1065	Scsalpha	chr3L	3814210	3814318	+	0	3.60786	20.8731	chr3L	3814318	3817999	+	54.9632	72.1571	139.154	chr3L	3817999	3818154	+	18.3211	7.21571	27.8307
FBgn0004237	CG12749	Hrb87F	chr3R	9486109	9486241	-	0	3.60786	6.95768	chr3R	9484188	9486109	-	18.3211	72.1571	201.773	chr3R	9482567	9484188	-	0	7.21571	17.3942
FBgn0004396	CG7450	CrebA	chr3L	15528513	15529501	+	0	14.4314	6.95768	chr3L	15529501	15544374	+	18.3211	61.3335	62.6192	chr3L	15544374	15545005	+	0	7.21571	6.95768
FBgn0011754	CG1830	PhKgamma	chrX	11589144	11590481	+	238.174	14.4314	111.323	chrX	11590481	11597676	+	54.9632	57.7257	111.323	chrX	11597676	11598427	+	0	7.21571	38.2673
FBgn0036258	CG5642	CG5642	chr3L	12139088	12139197	-	0	7.21571	6.95768	chr3L	12136650	12139088	-	36.6421	64.9414	73.0557	chr3L	12136545	12136650	-	0	7.21571	17.3942
FBgn0040079	CG4132	pkaap	chr2L	16288291	16288443	+	0	0	0	chr2L	16288443	16290779	+	18.3211	68.5492	34.7884	chr2L	16290779	16291197	+	0	7.21571	0
FBgn0015575	CG1112	alpha-Est7	chr3R	3349365	3349476	-	0	18.0393	31.3096	chr3R	3345472	3349365	-	54.9632	50.51	156.548	chr3R	3345284	3345472	-	0	7.21571	27.8307
FBgn0034277	CG6370	CG6370	chr2R	13654386	13654712	-	18.3211	21.6471	6.95768	chr2R	13652185	13654386	-	18.3211	46.9021	83.4922	chr2R	13652076	13652185	-	0	7.21571	6.95768
FBgn0034110	CG3615	Atg9	chr2R	12181902	12182025	+	0	0	0	chr2R	12182025	12184584	+	18.3211	64.9414	52.1826	chr2R	12184584	12184737	+	18.3211	7.21571	0
FBgn0261610	CG4064	CG42699	chrX	5658607	5658947	+	0	0	0	chrX	5658947	5682369	+	0	64.9414	31.3096	chrX	5682369	5683609	+	0	7.21571	0
FBgn0034527	CG9945	CG9945	chr2R	16506007	16506213	+	0	0	0	chr2R	16506213	16508253	+	0	64.9414	100.886	chr2R	16508253	16508573	+	0	7.21571	3.47884
FBgn0085388	CG12724	IP3K2	chrX	13212684	13219886	+	18.3211	43.2943	27.8307	chrX	13219886	13222798	+	0	21.6471	38.2673	chrX	13222798	13223350	+	0	7.21571	0
FBgn0010387	CG8627	Dbi	chr3L	7124962	7125765	+	0	43.2943	100.886	chr3L	7125765	7126467	+	18.3211	21.6471	45.2249	chr3L	7126467	7126563	+	73.2842	7.21571	48.7038
FBgn0263200	NA	NA	chr2L	6667689	6668033	-	0	7.21571	13.9154	chr2L	6666350	6667689	-	36.6421	57.7257	100.886	chr2L	6666263	6666350	-	73.2842	7.21571	13.9154
FBgn0011726	CG4254	tsr	chr2R	19934191	19934359	-	219.853	28.8628	41.7461	chr2R	19932126	19934191	-	36.6421	36.0786	27.8307	chr2R	19931970	19932126	-	18.3211	7.21571	17.3942
FBgn0023129	CG3705	aay	chr3L	9416352	9416649	+	18.3211	21.6471	0	chr3L	9416649	9417462	+	54.9632	43.2943	31.3096	chr3L	9417462	9417881	+	18.3211	7.21571	24.3519
FBgn0041585	CG11430	olf186-F	chr2R	13730949	13744315	+	36.6421	64.9414	34.7884	chr2R	13744315	13747299	+	18.3211	0	6.95768	chr2R	13747299	13748075	+	18.3211	7.21571	13.9154
FBgn0020414	CG4559	Idgf3	chr2L	16450906	16451189	+	36.6421	3.60786	20.8731	chr2L	16451189	16452849	+	54.9632	61.3335	62.6192	chr2L	16452849	16453042	+	0	7.21571	6.95768
FBgn0039909	CG1970	CG1970	chr4	591321	592180	-	0	7.21571	10.4365	chr4	588992	591321	-	54.9632	57.7257	93.9287	chr4	588921	588992	-	0	7.21571	13.9154
FBgn0039944	CG17162	CG17162	chrXHet	68028	75553	-	73.2842	61.3335	34.7884	chrXHet	65925	68028	-	18.3211	3.60786	20.8731	chrXHet	64548	65925	-	0	7.21571	10.4365
FBgn0262872	NA	NA	chr2L	7037822	7050580	+	0	32.4707	62.6192	chr2L	7050580	7054556	+	109.926	32.4707	52.1826	chr2L	7054556	7054847	+	0	7.21571	13.9154
FBgn0264652	NA	NA	chr3R	1082762	1092517	+	54.9632	64.9414	34.7884	chr3R	1092517	1093562	+	0	0	13.9154	chr3R	1093562	1094197	+	0	7.21571	24.3519
FBgn0032515	CG6866	loqs	chr2L	13382647	13382939	+	0	0	0	chr2L	13382939	13384091	+	109.926	61.3335	194.815	chr2L	13384091	13385671	+	73.2842	7.21571	3.47884
FBgn0031738	CG9171	CG9171	chr2L	5771202	5800173	-	36.6421	50.51	20.8731	chr2L	5769315	5771202	-	0	10.8236	0	chr2L	5766993	5769315	-	73.2842	7.21571	3.47884
FBgn0034072	CG18250	Dg	chr2R	11977186	11986045	-	0	28.8628	10.4365	chr2R	11970776	11977186	-	18.3211	32.4707	24.3519	chr2R	11968680	11970776	-	36.6421	7.21571	0
FBgn0021768	CG9710	nudC	chr3L	16798093	16801644	+	0	3.60786	6.95768	chr3L	16801644	16812519	+	36.6421	57.7257	34.7884	chr3L	16812519	16812632	+	0	7.21571	0
FBgn0035021	CG4622	CG4622	chr2R	20422847	20443759	-	18.3211	46.9021	20.8731	chr2R	20421023	20422847	-	0	14.4314	0	chr2R	20420896	20421023	-	0	7.21571	0
FBgn0053056	CG33056	CG33056	chr3L	21193394	21196332	-	18.3211	18.0393	20.8731	chr3L	21191558	21193394	-	36.6421	43.2943	31.3096	chr3L	21191360	21191558	-	18.3211	7.21571	10.4365
FBgn0002528	CG3322	LanB2	chr3L	9608013	9610346	+	0	14.4314	10.4365	chr3L	9610346	9616490	+	18.3211	46.9021	20.8731	chr3L	9616490	9617080	+	0	7.21571	6.95768
FBgn0014018	CG11992	Rel	chr3R	4872821	4872922	-	0	0	0	chr3R	4869945	4872821	-	164.89	57.7257	48.7038	chr3R	4869899	4869945	-	0	7.21571	0
FBgn0000463	CG3619	Dl	chr3R	15151260	15151935	-	0	0	0	chr3R	15130549	15151260	-	0	57.7257	31.3096	chr3R	15128452	15130549	-	0	7.21571	3.47884
FBgn0028978	CG5408	trbl	chr3L	20394355	20394709	-	0	0	3.47884	chr3L	20389950	20394355	-	366.421	57.7257	153.069	chr3L	20389387	20389950	-	18.3211	7.21571	20.8731
FBgn0011260	CG4700	Sema-2a	chr2R	12387700	12404680	+	0	25.255	27.8307	chr2R	12404680	12419905	+	0	32.4707	3.47884	chr2R	12419905	12420934	+	0	7.21571	10.4365
FBgn0033052	CG33131	SCAP	chr2R	1923011	1923922	-	0	14.4314	0	chr2R	1914174	1923011	-	18.3211	43.2943	73.0557	chr2R	1913777	1914174	-	0	7.21571	13.9154
FBgn0034331	CG15067	CG15067	chr2R	14273076	14273093	-	18.3211	10.8236	13.9154	chr2R	14272556	14273076	-	73.2842	46.9021	48.7038	chr2R	14272416	14272556	-	0	7.21571	20.8731
FBgn0262115	CG17683	CG17683	chr2R	18478	18566	+	0	3.60786	0	chr2R	18566	20161	+	91.6053	54.1178	52.1826	chr2R	20161	20335	+	0	7.21571	6.95768
FBgn0037098	CG7177	Wnk	chr3L	21547158	21548028	-	0	0	52.1826	chr3L	21537237	21547158	-	146.568	54.1178	69.5768	chr3L	21536949	21537237	-	0	7.21571	3.47884
FBgn0086909	CG31751	CG31751	chr2L	18677202	18678853	+	18.3211	18.0393	0	chr2L	18678853	18683265	+	0	36.0786	17.3942	chr2L	18683265	18683717	+	0	7.21571	0
FBgn0031474	CG2991	CG2991	chr2L	2857158	2864983	+	18.3211	7.21571	31.3096	chr2L	2864983	2867667	+	201.532	46.9021	173.942	chr2L	2867667	2868553	+	54.9632	7.21571	6.95768
FBgn0010786	CG9165	l(3)02640	chr3L	1334888	1335240	+	36.6421	3.60786	13.9154	chr3L	1335240	1339170	+	146.568	50.51	83.4922	chr3L	1339170	1339415	+	36.6421	7.21571	20.8731
FBgn0032656	CG5674	CG5674	chr2L	17963337	17963545	+	0	0	0	chr2L	17963545	17973393	+	0	54.1178	27.8307	chr2L	17973393	17974870	+	36.6421	7.21571	6.95768
FBgn0027607	CG8230	CG8230	chr2R	4834776	4834866	-	0	0	0	chr2R	4832410	4834776	-	18.3211	54.1178	132.196	chr2R	4831802	4832410	-	18.3211	7.21571	10.4365
FBgn0039430	CG5455	CG5455	chr3R	22287250	22292403	+	36.6421	7.21571	34.7884	chr3R	22292403	22295124	+	54.9632	46.9021	41.7461	chr3R	22295124	22295732	+	18.3211	7.21571	34.7884
FBgn0030733	CG3560	CG3560	chrX	16180320	16180442	+	0	21.6471	48.7038	chrX	16180442	16180956	+	36.6421	32.4707	31.3096	chrX	16180956	16181021	+	0	7.21571	10.4365
FBgn0037057	CG10512	CG10512	chr3L	21196019	21198799	+	0	10.8236	17.3942	chr3L	21198799	21200694	+	91.6053	43.2943	41.7461	chr3L	21200694	21201192	+	0	7.21571	45.2249
FBgn0038347	CG18522	CG18522	chr3R	11362797	11363010	-	0	18.0393	10.4365	chr3R	11358047	11362797	-	128.247	36.0786	107.844	chr3R	11357858	11358047	-	0	7.21571	13.9154
FBgn0029688	CG6450	lva	NA	NA	NA	NA	0	0	0	chrX	3849907	3858787	-	73.2842	54.1178	90.4499	chrX	3849577	3849907	-	0	7.21571	10.4365
FBgn0028476	CG15817	CG15817	chr3R	25054882	25056057	+	0	7.21571	0	chr3R	25056057	25059685	+	18.3211	43.2943	34.7884	chr3R	25059685	25060884	+	0	7.21571	3.47884
FBgn0003984	CG10491	vn	chr3L	5836658	5838764	-	36.6421	10.8236	17.3942	chr3L	5807914	5836658	-	0	39.6864	38.2673	chr3L	5806437	5807914	-	0	7.21571	0
FBgn0039637	CG11880	CG11880	chr3R	24949103	24951135	+	18.3211	28.8628	0	chr3R	24951135	24953595	+	36.6421	21.6471	24.3519	chr3R	24953595	24953972	+	0	7.21571	0
FBgn0003028	CG6824	ovo	chrX	4942329	4959576	+	18.3211	43.2943	31.3096	chrX	4959576	4963113	+	0	7.21571	10.4365	chrX	4963113	4963877	+	0	7.21571	3.47884
FBgn0038519	CG5826	Prx5037	chr3R	13372110	13372231	-	0	18.0393	13.9154	chr3R	13371112	13372110	-	36.6421	32.4707	41.7461	chr3R	13370949	13371112	-	36.6421	7.21571	20.8731
FBgn0028420	CG18783	Kr-h1	chr2L	6081807	6091568	+	18.3211	39.6864	97.4076	chr2L	6091568	6095556	+	18.3211	10.8236	13.9154	chr2L	6095556	6096498	+	0	7.21571	10.4365
FBgn0031702	CG14021	fusl	chr2L	5332414	5338073	-	18.3211	14.4314	6.95768	chr2L	5330867	5332414	-	0	36.0786	41.7461	chr2L	5330469	5330867	-	0	7.21571	6.95768
FBgn0028741	CG6355	fab1	chr2R	13668612	13669417	-	0	0	13.9154	chr2R	13662752	13668612	-	36.6421	46.9021	114.802	chr2R	13661468	13662752	-	0	7.21571	3.47884
FBgn0263933	NA	NA	chr2L	415066	415388	+	0	3.60786	0	chr2L	415388	417634	+	0	43.2943	3.47884	chr2L	417634	418536	+	0	7.21571	0
FBgn0026777	CG1836	Rad23	chr4	328718	328849	+	0	7.21571	0	chr4	328849	330815	+	91.6053	39.6864	62.6192	chr4	330815	330928	+	0	7.21571	0
FBgn0051005	CG31005	CG31005	chr3R	27077616	27078326	-	0	7.21571	3.47884	chr3R	27062949	27077616	-	0	39.6864	10.4365	chr3R	27061750	27062949	-	0	7.21571	0
FBgn0262742	CG6588	Fas1	chr3R	12450959	12451833	+	0	0	13.9154	chr3R	12451833	12462913	+	73.2842	46.9021	132.196	chr3R	12462913	12465493	+	109.926	7.21571	10.4365
FBgn0033739	CG8529	Dyb	chr2R	8324839	8335270	+	18.3211	7.21571	10.4365	chr2R	8335270	8338795	+	18.3211	39.6864	20.8731	chr2R	8338795	8340421	+	0	7.21571	17.3942
FBgn0035357	CG1244	MEP-1	chr3L	2631714	2637132	+	0	28.8628	3.47884	chr3L	2637132	2641016	+	36.6421	18.0393	38.2673	chr3L	2641016	2641984	+	0	7.21571	6.95768
FBgn0052068	CG32068	CG32068	chr3L	10656475	10656545	+	0	0	3.47884	chr3L	10656545	10657465	+	73.2842	46.9021	27.8307	chr3L	10657465	10657535	+	0	7.21571	10.4365
FBgn0260439	CG17291	Pp2A-29B	chr2L	8366008	8366310	+	0	7.21571	10.4365	chr2L	8366310	8369720	+	54.9632	39.6864	27.8307	chr2L	8369720	8370082	+	0	7.21571	13.9154
FBgn0262484	CG43074	CG43074	chr3L	3484620	3484653	-	0	7.21571	6.95768	chr3L	3483926	3484620	-	0	39.6864	27.8307	chr3L	3483831	3483926	-	0	7.21571	6.95768
FBgn0052850	CG32850	CG32850	chr4	335548	337042	+	0	0	0	chr4	337042	340425	+	73.2842	43.2943	3.47884	chr4	340425	342011	+	73.2842	7.21571	3.47884
FBgn0051729	CG31729	CG31729	chr2L	13290005	13296647	+	0	7.21571	10.4365	chr2L	13296647	13301065	+	109.926	36.0786	76.5345	chr2L	13301065	13301668	+	36.6421	7.21571	0
FBgn0003062	CG9888	Fib	chr2R	18962117	18962243	-	0	0	0	chr2R	18960583	18962117	-	54.9632	43.2943	34.7884	chr2R	18960419	18960583	-	0	7.21571	0
FBgn0039904	CG1710	Hcf	chr4	380577	381316	+	0	0	3.47884	chr4	381316	393018	+	36.6421	43.2943	34.7884	chr4	393018	393410	+	0	7.21571	0
FBgn0034434	CG9811	Rgk1	chr2R	15212756	15212994	-	0	0	0	chr2R	15200101	15212756	-	18.3211	43.2943	34.7884	chr2R	15199897	15200101	-	0	7.21571	0
FBgn0051146	CG31146	Nlg1	chr3R	3483970	3488318	+	0	0	3.47884	chr3R	3488318	3519422	+	0	43.2943	3.47884	chr3R	3519422	3520596	+	0	7.21571	0
FBgn0045064	CG13969	bwa	chr2L	20066369	20066760	+	0	0	0	chr2L	20066760	20073454	+	0	43.2943	13.9154	chr2L	20073454	20073719	+	0	7.21571	0
FBgn0031981	CG7466	CG7466	chr2L	8043470	8043714	+	0	3.60786	0	chr2L	8043714	8053048	+	36.6421	39.6864	76.5345	chr2L	8053048	8054326	+	0	7.21571	3.47884
FBgn0033021	CG10417	CG10417	chr2R	1250243	1250605	-	0	0	0	chr2R	1248092	1250243	-	91.6053	43.2943	10.4365	chr2R	1247830	1248092	-	164.89	7.21571	38.2673
FBgn0028665	CG2934	VhaAC39-1	chrX	3774776	3775021	+	18.3211	7.21571	3.47884	chrX	3775021	3776502	+	73.2842	36.0786	38.2673	chrX	3776502	3777000	+	54.9632	7.21571	10.4365
FBgn0021906	CG7361	RFeSP	chr2L	1614076	1614182	-	18.3211	3.60786	0	chr2L	1612734	1614076	-	36.6421	39.6864	31.3096	chr2L	1612691	1612734	-	18.3211	7.21571	6.95768
FBgn0263395	NA	NA	chr2R	15066258	15067237	+	0	0	0	chr2R	15067237	15113644	+	0	43.2943	38.2673	chr2R	15113644	15114705	+	18.3211	7.21571	6.95768
FBgn0264606	NA	NA	chr3L	2689524	2711690	-	0	25.255	34.7884	chr3L	2672822	2689524	-	0	18.0393	6.95768	chr3L	2655413	2672822	-	18.3211	7.21571	34.7884
FBgn0034723	CG13506	CG13506	chr2R	18270640	18273969	+	0	0	13.9154	chr2R	18273969	18280207	+	36.6421	43.2943	48.7038	chr2R	18280207	18281527	+	0	7.21571	76.5345
FBgn0036337	CG11255	CG11255	chr3L	13014744	13015788	-	0	3.60786	3.47884	chr3L	13013389	13014744	-	73.2842	39.6864	59.1403	chr3L	13013081	13013389	-	0	7.21571	38.2673
FBgn0038053	CG18549	CG18549	chr3R	8275017	8275360	+	0	3.60786	3.47884	chr3R	8275360	8281727	+	18.3211	36.0786	13.9154	chr3R	8281727	8282084	+	18.3211	7.21571	0
FBgn0086677	CG30040	jeb	chr2R	8005565	8006358	-	0	0	0	chr2R	7980113	8005565	-	0	39.6864	24.3519	chr2R	7972698	7980113	-	0	7.21571	3.47884
FBgn0028691	CG10230	Rpn9	chr3R	19558627	19559184	-	0	0	0	chr3R	19557309	19558627	-	0	39.6864	13.9154	chr3R	19557224	19557309	-	0	7.21571	3.47884
FBgn0033987	CG12424	CG12424	chr2R	10850818	10859283	+	0	18.0393	24.3519	chr2R	10859283	10867190	+	0	21.6471	3.47884	chr2R	10867190	10868089	+	0	7.21571	3.47884
FBgn0036373	CG10741	CG10741	chr3L	13479896	13488726	+	0	25.255	38.2673	chr3L	13488726	13495155	+	0	14.4314	3.47884	chr3L	13495155	13495592	+	0	7.21571	0
FBgn0015907	CG13425	bl	chr2R	16475009	16492368	+	0	36.0786	34.7884	chr2R	16492368	16493378	+	0	3.60786	3.47884	chr2R	16493378	16494359	+	0	7.21571	3.47884
FBgn0032076	CG9510	CG9510	chr2L	8941724	8943264	-	18.3211	7.21571	6.95768	chr2L	8939915	8941724	-	0	32.4707	160.027	chr2L	8939779	8939915	-	54.9632	7.21571	83.4922
FBgn0036257	CG6811	RhoGAP68F	chr3L	12131967	12133191	+	0	0	3.47884	chr3L	12133191	12135928	+	18.3211	39.6864	38.2673	chr3L	12135928	12136480	+	36.6421	7.21571	38.2673
FBgn0020653	CG2151	Trxr-1	chrX	8136516	8138463	+	18.3211	14.4314	20.8731	chrX	8138463	8141727	+	73.2842	25.255	93.9287	chrX	8141727	8142072	+	18.3211	7.21571	20.8731
FBgn0035909	CG6822	ergic53	chr3L	8528076	8528105	+	0	0	0	chr3L	8528105	8530218	+	18.3211	39.6864	66.098	chr3L	8530218	8530681	+	18.3211	7.21571	10.4365
FBgn0038108	CG7518	CG7518	chr3R	8823810	8824306	+	0	0	6.95768	chr3R	8824306	8833038	+	36.6421	39.6864	66.098	chr3R	8833038	8834126	+	18.3211	7.21571	38.2673
FBgn0010497	CG5304	l(2)01810	chr2L	12027439	12027781	+	0	7.21571	0	chr2L	12027781	12033531	+	36.6421	32.4707	13.9154	chr2L	12033531	12034123	+	0	7.21571	6.95768
FBgn0029689	CG6428	CG6428	chrX	3862270	3862597	-	0	3.60786	0	chrX	3859852	3862270	-	18.3211	36.0786	38.2673	chrX	3859458	3859852	-	0	7.21571	13.9154
FBgn0029765	CG16756	CG16756	chrX	5321549	5321560	+	0	0	6.95768	chrX	5321560	5322199	+	18.3211	39.6864	48.7038	chrX	5322199	5322248	+	0	7.21571	10.4365
FBgn0032864	CG2493	CG2493	chr2L	20463370	20463444	-	0	0	3.47884	chr2L	20461942	20463370	-	91.6053	39.6864	66.098	chr2L	20461584	20461942	-	0	7.21571	10.4365
FBgn0036821	CG3961	CG3961	chr3L	18875490	18883583	-	18.3211	10.8236	13.9154	chr3L	18872186	18875490	-	18.3211	28.8628	38.2673	chr3L	18871349	18872186	-	0	7.21571	24.3519
FBgn0039844	CG1607	CG1607	chr3R	27207831	27212832	+	0	14.4314	0	chr3R	27212832	27216313	+	0	21.6471	52.1826	chr3R	27216313	27217622	+	54.9632	7.21571	3.47884
FBgn0034538	CG16799	CG16799	chr2R	16542511	16542596	-	0	0	17.3942	chr2R	16540719	16542511	-	128.247	36.0786	27.8307	chr2R	16540629	16540719	-	18.3211	7.21571	3.47884
FBgn0034009	CG8155	CG8155	chr2R	11209525	11209674	-	0	0	0	chr2R	11206084	11209525	-	0	36.0786	34.7884	chr2R	11205348	11206084	-	18.3211	7.21571	3.47884
FBgn0000473	CG9438	Cyp6a2	chr2R	2668937	2668996	-	0	0	0	chr2R	2667347	2668937	-	274.816	36.0786	73.0557	chr2R	2667253	2667347	-	0	7.21571	0
FBgn0035402	CG12082	CG12082	chr3L	3148045	3148358	-	0	0	6.95768	chr3L	3145500	3148045	-	0	36.0786	20.8731	chr3L	3145404	3145500	-	0	7.21571	0
FBgn0034697	CG11061	GM130	chr2R	18014867	18015002	-	0	0	0	chr2R	18012264	18014867	-	0	36.0786	6.95768	chr2R	18012071	18012264	-	0	7.21571	3.47884
FBgn0036141	CG6210	wls	chr3L	11162545	11162725	-	0	0	0	chr3L	11160328	11162545	-	0	36.0786	6.95768	chr3L	11159719	11160328	-	0	7.21571	0
FBgn0031589	CG3714	CG3714	chr2L	4196565	4198058	-	18.3211	7.21571	10.4365	chr2L	4189941	4196565	-	91.6053	28.8628	24.3519	chr2L	4189496	4189941	-	0	7.21571	0
FBgn0027512	CG10254	CG10254	chr3R	19520170	19520705	-	0	7.21571	0	chr3R	19515250	19520170	-	18.3211	28.8628	34.7884	chr3R	19514728	19515250	-	0	7.21571	0
FBgn0030286	CG1657	CG1657	chrX	11219494	11222078	+	0	0	0	chrX	11222078	11227561	+	73.2842	36.0786	45.2249	chrX	11227561	11228107	+	36.6421	7.21571	52.1826
FBgn0262562	CG14318	CG43102	chr3R	13600009	13620296	-	73.2842	36.0786	20.8731	chr3R	13595815	13600009	-	0	0	10.4365	chr3R	13594156	13595815	-	36.6421	7.21571	13.9154
FBgn0022023	CG9124	eIF-3p40	chr2L	5052735	5052780	-	0	10.8236	0	chr2L	5051312	5052735	-	0	25.255	80.0134	chr2L	5051192	5051312	-	18.3211	7.21571	13.9154
FBgn0030366	CG1490	Usp7	chrX	11921900	11923061	-	0	0	34.7884	chrX	11918340	11921900	-	36.6421	36.0786	55.6615	chrX	11916860	11918340	-	18.3211	7.21571	34.7884
FBgn0034971	CG3209	CG3209	chr2R	19956432	19956722	+	0	0	0	chr2R	19956722	19960854	+	36.6421	36.0786	59.1403	chr2R	19960854	19960987	+	18.3211	7.21571	13.9154
FBgn0262871	NA	NA	chr3R	13205665	13211830	+	0	21.6471	24.3519	chr3R	13211830	13214876	+	0	14.4314	55.6615	chr3R	13214876	13215987	+	0	7.21571	10.4365
FBgn0037231	CG9779	vps24	chr3R	136553	136667	-	0	0	0	chr3R	135694	136553	-	54.9632	32.4707	10.4365	chr3R	135368	135694	-	36.6421	7.21571	0
FBgn0039252	CG11771	CG11771	chr3R	20757738	20757854	+	0	0	3.47884	chr3R	20757854	20760104	+	0	32.4707	41.7461	chr3R	20760104	20760637	+	36.6421	7.21571	0
FBgn0016715	CG3200	Reg-2	chr3L	606500	606569	-	0	0	0	chr3L	605195	606500	-	109.926	32.4707	41.7461	chr3L	605164	605195	-	0	7.21571	3.47884
FBgn0011361	CG9160	mtacp1	chr3L	1329948	1330140	+	0	0	3.47884	chr3L	1330140	1331459	+	73.2842	32.4707	24.3519	chr3L	1331459	1331543	+	0	7.21571	0
FBgn0000326	CG9858	clt	chr2R	17506477	17506564	-	18.3211	0	0	chr2R	17504613	17506477	-	36.6421	32.4707	10.4365	chr2R	17504565	17504613	-	0	7.21571	0
FBgn0250755	CG42233	CG42233	chr3R	27630828	27630878	-	0	0	0	chr3R	27625893	27630828	-	18.3211	32.4707	17.3942	chr3R	27625355	27625893	-	0	7.21571	0
FBgn0031734	CG11147	CG11147	chr2L	5736924	5741244	-	18.3211	0	0	chr2L	5734128	5736924	-	0	32.4707	6.95768	chr2L	5733674	5734128	-	0	7.21571	3.47884
FBgn0051108	CG31108	CG31108	chr3R	20941871	20948631	-	73.2842	10.8236	10.4365	chr3R	20938929	20941871	-	109.926	21.6471	10.4365	chr3R	20938586	20938929	-	0	7.21571	0
FBgn0034372	CG5469	Gint3	chr2R	14547544	14549053	-	0	10.8236	0	chr2R	14546041	14547544	-	73.2842	21.6471	3.47884	chr2R	14545919	14546041	-	0	7.21571	3.47884
FBgn0031187	CG14619	CG14619	chrX	21857640	21868552	+	0	25.255	17.3942	chrX	21868552	21870020	+	0	7.21571	20.8731	chrX	21870020	21870265	+	0	7.21571	0
FBgn0033889	CG6701	CG6701	chr2R	9866845	9867670	-	36.6421	0	27.8307	chr2R	9861157	9866845	-	0	32.4707	38.2673	chr2R	9860503	9861157	-	36.6421	7.21571	20.8731
FBgn0039831	CG12054	CG12054	chr3R	27046425	27051764	+	0	10.8236	10.4365	chr3R	27051764	27054846	+	73.2842	21.6471	24.3519	chr3R	27054846	27055109	+	36.6421	7.21571	10.4365
FBgn0029161	CG9131	slmo	chr2L	6047700	6048505	-	0	7.21571	6.95768	chr2L	6047052	6047700	-	0	25.255	3.47884	chr2L	6046645	6047052	-	18.3211	7.21571	17.3942
FBgn0031150	CG32513	bves	chrX	20924989	20932035	+	0	14.4314	0	chrX	20932035	20948134	+	36.6421	18.0393	10.4365	chrX	20948134	20953418	+	18.3211	7.21571	31.3096
FBgn0034155	CG8566	unc-104	chr2R	12650802	12660002	-	0	18.0393	17.3942	chr2R	12640945	12650802	-	73.2842	14.4314	20.8731	chr2R	12639003	12640945	-	18.3211	7.21571	6.95768
FBgn0025632	CG4313	CG4313	chrX	1946649	1946685	+	0	0	0	chrX	1946685	1948978	+	0	32.4707	17.3942	chrX	1948978	1949447	+	0	7.21571	6.95768
FBgn0030504	CG2691	CG2691	chrX	13518338	13518439	-	0	0	0	chrX	13513595	13518338	-	91.6053	32.4707	31.3096	chrX	13513372	13513595	-	0	7.21571	10.4365
FBgn0030873	CG15814	CG15814	chrX	17743831	17744396	-	0	0	0	chrX	17742673	17743831	-	0	32.4707	13.9154	chrX	17742142	17742673	-	0	7.21571	20.8731
FBgn0035539	CG7447	slow	chr3L	4384441	4390490	+	0	7.21571	0	chr3L	4390490	4402843	+	18.3211	25.255	10.4365	chr3L	4402843	4403181	+	0	7.21571	41.7461
FBgn0039109	CG10365	CG10365	chr3R	19549085	19554578	+	0	25.255	20.8731	chr3R	19554578	19556952	+	36.6421	7.21571	41.7461	chr3R	19556952	19557227	+	0	7.21571	27.8307
FBgn0041629	CG1787	Hexo2	chrX	8603684	8603841	+	0	0	0	chrX	8603841	8606397	+	36.6421	32.4707	125.238	chrX	8606397	8606515	+	0	7.21571	24.3519
FBgn0052813	CG32813	CG32813	chrX	1274948	1283661	+	18.3211	25.255	20.8731	chrX	1283661	1285598	+	36.6421	7.21571	13.9154	chrX	1285598	1286876	+	0	7.21571	6.95768
FBgn0067864	CG12021	Patj	chr3L	1798802	1799148	+	0	0	6.95768	chr3L	1799148	1801824	+	36.6421	32.4707	10.4365	chr3L	1801824	1802184	+	0	7.21571	6.95768
FBgn0037336	CG2519	CG2519	chr3R	1372397	1373490	-	0	0	0	chr3R	1366753	1372397	-	73.2842	28.8628	27.8307	chr3R	1365224	1366753	-	18.3211	7.21571	3.47884
FBgn0037765	CG9458	CG9458	chr3R	5645589	5645599	-	0	0	0	chr3R	5644730	5645589	-	18.3211	28.8628	90.4499	chr3R	5644635	5644730	-	18.3211	7.21571	3.47884
FBgn0040609	CG3348	CG3348	chr3R	23117678	23117911	-	0	7.21571	6.95768	chr3R	23117381	23117678	-	18.3211	21.6471	3.47884	chr3R	23117252	23117381	-	18.3211	7.21571	3.47884
FBgn0262169	CG2264	magu	chr2R	5940047	5944773	+	0	14.4314	6.95768	chr2R	5944773	5950664	+	0	14.4314	10.4365	chr2R	5950664	5951218	+	18.3211	7.21571	0
FBgn0034542	CG9025	Fem-1	chr2R	16553069	16554748	-	73.2842	21.6471	0	chr2R	16550436	16553069	-	73.2842	7.21571	73.0557	chr2R	16549978	16550436	-	18.3211	7.21571	0
FBgn0038436	CG14886	Gyc-89Db	chr3R	12303092	12304548	+	0	0	0	chr3R	12304548	12306558	+	36.6421	28.8628	3.47884	chr3R	12306558	12306794	+	0	7.21571	0
FBgn0014006	CG4720	Pk92B	chr3R	15705440	15705645	+	0	0	0	chr3R	15705645	15711453	+	18.3211	28.8628	13.9154	chr3R	15711453	15711752	+	0	7.21571	0
FBgn0034716	CG3380	Oatp58Dc	chr2R	18114446	18116073	-	0	0	6.95768	chr2R	18111307	18114446	-	18.3211	28.8628	20.8731	chr2R	18111185	18111307	-	0	7.21571	0
FBgn0035464	CG12006	CG12006	chr3L	3811262	3811544	+	0	0	0	chr3L	3811544	3813624	+	18.3211	28.8628	20.8731	chr3L	3813624	3813958	+	0	7.21571	0
FBgn0037526	CG10092	CG10092	chr3R	3712766	3712828	+	0	0	0	chr3R	3712828	3714971	+	18.3211	28.8628	3.47884	chr3R	3714971	3715058	+	0	7.21571	3.47884
FBgn0037949	CG17360	CG17360	chr3R	7612090	7612496	-	0	0	0	chr3R	7607541	7612090	-	18.3211	28.8628	13.9154	chr3R	7606852	7607541	-	0	7.21571	0
FBgn0030396	CG2556	CG2556	chrX	12391193	12391605	+	0	0	0	chrX	12391605	12410092	+	0	28.8628	13.9154	chrX	12410092	12410580	+	0	7.21571	0
FBgn0039609	CG14529	CG14529	chr3R	24698626	24698636	+	0	0	0	chr3R	24698636	24700682	+	0	28.8628	20.8731	chr3R	24700682	24700753	+	0	7.21571	0
FBgn0030310	CG11709	PGRP-SA	chrX	11455561	11456005	+	0	3.60786	3.47884	chrX	11456005	11456736	+	18.3211	25.255	59.1403	chrX	11456736	11456813	+	0	7.21571	0
FBgn0027095	CG7013	Manf	chr3R	12175125	12175232	+	0	7.21571	0	chr3R	12175232	12176305	+	18.3211	21.6471	20.8731	chr3R	12176305	12176523	+	0	7.21571	0
FBgn0083981	CG15453	RunxA	chrX	20475662	20494800	-	18.3211	10.8236	6.95768	chrX	20463152	20475662	-	0	18.0393	17.3942	chrX	20461278	20463152	-	0	7.21571	0
FBgn0086377	CG5081	Syx7	chr3L	21438933	21439354	+	54.9632	14.4314	24.3519	chr3L	21439354	21440751	+	54.9632	14.4314	0	chr3L	21440751	21441228	+	0	7.21571	3.47884
FBgn0034145	CG5065	CG5065	chr2R	12495158	12506777	+	0	18.0393	24.3519	chr2R	12506777	12510867	+	54.9632	10.8236	13.9154	chr2R	12510867	12511444	+	0	7.21571	3.47884
FBgn0030847	CG12991	CG12991	chrX	17473890	17490732	+	0	25.255	6.95768	chrX	17490732	17492411	+	0	3.60786	0	chrX	17492411	17492995	+	0	7.21571	0
FBgn0024814	CG6948	Clc	chr3L	20234152	20235897	+	0	14.4314	6.95768	chr3L	20235897	20236557	+	0	14.4314	10.4365	chr3L	20236557	20236835	+	36.6421	7.21571	6.95768
FBgn0031637	CG2950	CG2950	chr2L	4846043	4847295	-	36.6421	14.4314	13.9154	chr2L	4843059	4846043	-	54.9632	14.4314	24.3519	chr2L	4841481	4843059	-	36.6421	7.21571	6.95768
FBgn0027569	CG7207	cert	chr3L	8279292	8283019	-	54.9632	18.0393	17.3942	chr3L	8276185	8279292	-	0	10.8236	24.3519	chr3L	8275627	8276185	-	18.3211	7.21571	6.95768
FBgn0029006	CG4943	lack	chr2R	13480295	13481354	+	36.6421	0	13.9154	chr2R	13481354	13490691	+	109.926	28.8628	73.0557	chr2R	13490691	13491486	+	18.3211	7.21571	20.8731
FBgn0001149	CG10045	GstD1	chr3R	8194293	8194987	-	0	0	0	chr3R	8193663	8194293	-	18.3211	28.8628	38.2673	chr3R	8193268	8193663	-	0	7.21571	10.4365
FBgn0026761	CG3152	Trap1	chr2R	2523492	2523767	-	0	0	3.47884	chr2R	2521278	2523492	-	128.247	28.8628	100.886	chr2R	2521151	2521278	-	0	7.21571	13.9154
FBgn0031357	CG17642	mRpL48	chr2L	1710461	1710525	+	0	14.4314	0	chr2L	1710525	1711285	+	0	14.4314	0	chr2L	1711285	1711365	+	0	7.21571	6.95768
FBgn0031399	CG7074	mio	chr2L	2217289	2217426	+	0	0	0	chr2L	2217426	2220410	+	18.3211	28.8628	6.95768	chr2L	2220410	2220625	+	0	7.21571	10.4365
FBgn0262515	CG8029	VhaAC45	chr2R	5095066	5095269	+	0	3.60786	3.47884	chr2R	5095269	5096610	+	36.6421	25.255	48.7038	chr2R	5096610	5097169	+	0	7.21571	45.2249
FBgn0264562	NA	NA	chrX	1835972	1887255	+	1868.75	3218.21	73.0557	chrX	1887255	1896573	+	18.3211	0	0	chrX	1896573	1899495	+	0	3.60786	0
FBgn0053558	CG33558	CG33558	chr2R	2850456	2859142	-	54.9632	7.21571	10.4365	chr2R	2813695	2850456	-	1355.76	2835.77	3019.63	chr2R	2812191	2813695	-	0	3.60786	38.2673
FBgn0032136	CG15828	CG15828	chr2L	9634200	9641745	+	54.9632	18.0393	10.4365	chr2L	9641745	9655913	+	2509.98	2720.32	1756.82	chr2L	9655913	9656026	+	0	3.60786	20.8731
FBgn0036824	CG3902	CG3902	chr3L	18891275	18891393	-	73.2842	39.6864	142.633	chr3L	18886441	18891275	-	2583.27	2402.83	3701.49	chr3L	18886219	18886441	-	36.6421	3.60786	34.7884
FBgn0024989	CG3777	CG3777	chrX	173735	237852	+	3829.1	1977.1	142.633	chrX	237852	243706	+	0	3.60786	3.47884	chrX	243706	244237	+	18.3211	3.60786	3.47884
FBgn0013799	CG8567	Deaf1	chr3L	19811273	19812290	+	0	0	6.95768	chr3L	19812290	19822290	+	4232.16	1872.48	66.098	chr3L	19822290	19822623	+	0	3.60786	6.95768
FBgn0052698	CG32698	CG32698	chrX	9682395	9706131	+	1484.01	1277.18	257.434	chrX	9706131	9742956	+	73.2842	220.079	386.151	chrX	9742956	9743259	+	0	3.60786	6.95768
FBgn0058263	CG40263	CG40263	chr2RHet	1324536	1336014	-	128.247	93.8042	48.7038	chr2RHet	1265488	1324536	-	2858.09	1226.67	379.194	chr2RHet	1265403	1265488	-	0	3.60786	0
FBgn0028369	CG3653	kirre	chrX	2634416	3023310	+	2509.98	1320.47	695.768	chrX	3023310	3026458	+	0	0	0	chrX	3026458	3026824	+	0	3.60786	3.47884
FBgn0013733	CG18076	shot	chr2R	9795723	9829615	-	146.568	68.5492	139.154	chr2R	9752858	9795723	-	1355.76	1017.42	1603.75	chr2R	9751741	9752858	-	348.1	3.60786	27.8307
FBgn0259240	CG15733	Ten-a	chrX	12022927	12124257	+	256.495	544.786	107.844	chrX	12124257	12225216	+	164.89	404.08	146.111	chrX	12225216	12226198	+	0	3.60786	0
FBgn0259876	CG34438	Cap-G	chr2R	9020623	9020818	+	0	0	0	chr2R	9020818	9030166	+	366.421	797.336	438.334	chr2R	9030166	9030325	+	0	3.60786	0
FBgn0036213	CG7283	RpL10Ab	chr3L	11815950	11816782	+	769.484	368.001	775.782	chr3L	11816782	11817250	+	348.1	375.217	344.405	chr3L	11817250	11817311	+	0	3.60786	0
FBgn0040992	CG10570	CG10570	chr2L	18810482	18810986	-	476.348	660.237	507.911	chr2L	18810260	18810482	-	0	21.6471	17.3942	chr2L	18810035	18810260	-	18.3211	3.60786	10.4365
FBgn0032694	CG15162	MESR3	chr2L	18617256	18649624	+	274.816	667.453	417.461	chr2L	18649624	18661051	+	18.3211	10.8236	62.6192	chr2L	18661051	18661776	+	0	3.60786	13.9154
FBgn0261555	CG42673	CG42673	chr3L	9540319	9580090	+	329.779	649.414	299.18	chr3L	9580090	9586879	+	36.6421	14.4314	10.4365	chr3L	9586879	9589813	+	0	3.60786	3.47884
FBgn0028526	CG15293	CG15293	chr2L	14109251	14109304	-	109.926	39.6864	45.2249	chr2L	14108195	14109251	-	567.953	609.727	789.697	chr2L	14108056	14108195	-	36.6421	3.60786	13.9154
FBgn0029761	CG10706	SK	chrX	5234268	5270119	+	0	14.4314	10.4365	chrX	5270119	5293730	+	567.953	602.512	166.984	chrX	5293730	5298760	+	18.3211	3.60786	3.47884
FBgn0029167	CG7002	Hml	chr3L	13839153	13839307	+	0	0	0	chr3L	13839307	13853031	+	238.174	580.865	612.276	chr3L	13853031	13853101	+	0	3.60786	0
FBgn0087007	CG9587	bbg	chr3L	14410134	14529376	-	219.853	479.845	240.04	chr3L	14406461	14410134	-	18.3211	14.4314	10.4365	chr3L	14405924	14406461	-	36.6421	3.60786	0
FBgn0264449	NA	NA	chrX	715993	822008	-	311.458	238.118	163.506	chrX	703730	715993	-	531.311	248.942	73.0557	chrX	702249	703730	-	18.3211	3.60786	0
FBgn0262685	CG15194	CG43155	NA	NA	NA	NA	0	0	0	chrX	11353914	11370107	+	0	414.903	132.196	chrX	11370107	11370301	+	0	3.60786	0
FBgn0000568	CG8127	Eip75B	chr3L	17954168	18057796	-	476.348	306.668	187.857	chr3L	17946740	17954168	-	366.421	93.8042	69.5768	chr3L	17944052	17946740	-	36.6421	3.60786	17.3942
FBgn0085390	CG18654	Dgk	chr2R	3734479	3773487	-	293.137	349.962	100.886	chr2R	3724327	3734479	-	0	14.4314	13.9154	chr2R	3722316	3724327	-	0	3.60786	0
FBgn0086899	CG12462	tlk	chrX	3614039	3674686	+	769.484	353.57	260.913	chrX	3674686	3680437	+	91.6053	7.21571	31.3096	chrX	3680437	3682010	+	36.6421	3.60786	10.4365
FBgn0039958	CG12567	CG12567	chr2LHet	32433	32995	-	0	3.60786	6.95768	chr2LHet	20468	32433	-	256.495	321.099	236.561	chr2LHet	19632	20468	-	54.9632	3.60786	13.9154
FBgn0261548	CG14799	CG42666	chrX	1667751	1737562	+	73.2842	162.353	80.0134	chrX	1737562	1746493	+	0	155.138	125.238	chrX	1746493	1746899	+	0	3.60786	6.95768
FBgn0011224	CG31000	heph	chr3R	27699684	27819000	-	219.853	234.511	139.154	chr3R	27677576	27699684	-	18.3211	79.3728	38.2673	chr3R	27672708	27677576	-	18.3211	3.60786	13.9154
FBgn0015542	CG7951	sima	chr3R	25884036	25884646	+	0	3.60786	0	chr3R	25884646	25945872	+	586.274	292.236	660.98	chr3R	25945872	25947101	+	0	3.60786	17.3942
FBgn0004369	CG11516	Ptp99A	chr3R	25202986	25305419	+	54.9632	256.158	73.0557	chr3R	25305419	25310211	+	18.3211	25.255	38.2673	chr3R	25310211	25312426	+	0	3.60786	24.3519
FBgn0261551	CG33231	CG42669	chr3L	2377718	2462980	+	256.495	252.55	184.379	chr3L	2462980	2464303	+	0	0	0	chr3L	2464303	2466353	+	18.3211	3.60786	3.47884
FBgn0033538	CG11883	CG11883	chr2R	6505168	6525038	+	769.484	241.726	205.252	chr2R	6525038	6528093	+	0	7.21571	3.47884	chr2R	6528093	6528718	+	36.6421	3.60786	0
FBgn0051530	CG31530	CG31530	chr3R	583797	598807	-	18.3211	10.8236	6.95768	chr3R	577330	583797	-	256.495	234.511	114.802	chr3R	576128	577330	-	0	3.60786	0
FBgn0259714	CG9511	CG42368	chr2L	6408383	6411306	-	0	0	3.47884	chr2L	6378839	6408383	-	311.458	241.726	340.926	chr2L	6377766	6378839	-	0	3.60786	0
FBgn0029941	CG1677	CG1677	chrX	7178747	7299793	-	238.174	223.687	97.4076	chrX	7175471	7178747	-	54.9632	3.60786	17.3942	chrX	7175121	7175471	-	0	3.60786	3.47884
FBgn0037963	CG6977	Cad87A	chr3R	7727915	7774851	-	18.3211	93.8042	69.5768	chr3R	7719969	7727915	-	128.247	129.883	59.1403	chr3R	7719233	7719969	-	18.3211	3.60786	0
FBgn0015773	CG18657	NetA	chrX	14547277	14547864	-	0	14.4314	0	chrX	14498817	14547277	-	36.6421	205.648	97.4076	chrX	14498044	14498817	-	0	3.60786	0
FBgn0039776	CG31022	PH4alphaEFB	chr3R	26291771	26299765	+	0	21.6471	3.47884	chr3R	26299765	26311261	+	146.568	198.432	149.59	chr3R	26311261	26311521	+	0	3.60786	3.47884
FBgn0058160	CG40160	CG40160	chr3LHet	1562356	1571198	+	128.247	101.02	38.2673	chr3LHet	1571198	1572464	+	54.9632	111.844	114.802	chr3LHet	1572464	1572556	+	0	3.60786	0
FBgn0053988	CG18510	CG33988	chr2R	20614121	20624180	-	787.806	173.177	83.4922	chr2R	20586866	20614121	-	18.3211	39.6864	38.2673	chr2R	20582900	20586866	-	0	3.60786	0
FBgn0037956	CG6959	CG6959	chr3R	7650629	7695183	-	91.6053	191.216	66.098	chr3R	7649351	7650629	-	18.3211	14.4314	17.3942	chr3R	7648423	7649351	-	0	3.60786	13.9154
FBgn0043362	CG14001	bchs	chr2L	5907168	5908344	+	0	0	0	chr2L	5908344	5921242	+	109.926	194.824	212.209	chr2L	5921242	5922776	+	0	3.60786	24.3519
FBgn0003731	CG10079	Egfr	chr2R	17410509	17435095	+	238.174	61.3335	285.265	chr2R	17435095	17446587	+	256.495	129.883	191.336	chr2R	17446587	17446932	+	18.3211	3.60786	24.3519
FBgn0264493	NA	NA	chr3R	9797012	9857777	-	54.9632	176.785	55.6615	chr3R	9794907	9797012	-	0	14.4314	55.6615	chr3R	9793673	9794907	-	0	3.60786	24.3519
FBgn0039026	CG7029	CG7029	chr3R	18576613	18610484	+	73.2842	133.491	135.675	chr3R	18610484	18618401	+	91.6053	54.1178	104.365	chr3R	18618401	18619752	+	18.3211	3.60786	13.9154
FBgn0261552	CG16777	ps	chr3R	5243663	5266645	+	73.2842	133.491	246.998	chr3R	5266645	5273571	+	183.211	50.51	104.365	chr3R	5273571	5274371	+	36.6421	3.60786	13.9154
FBgn0053138	CG33138	CG33138	chr2R	9058907	9059024	+	0	0	6.95768	chr2R	9059024	9062156	+	201.532	180.393	198.294	chr2R	9062156	9062287	+	0	3.60786	6.95768
FBgn0026179	CG32434	siz	chr3L	21027634	21061240	+	109.926	155.138	135.675	chr3L	21061240	21067776	+	91.6053	21.6471	83.4922	chr3L	21067776	21068544	+	18.3211	3.60786	31.3096
FBgn0025525	CG9102	bab2	chr3L	1174497	1177276	-	0	14.4314	0	chr3L	1141967	1174497	-	146.568	158.746	69.5768	chr3L	1140428	1141967	-	0	3.60786	3.47884
FBgn0011656	CG1429	Mef2	chr2R	5809168	5846350	-	109.926	162.353	100.886	chr2R	5804250	5809168	-	36.6421	7.21571	6.95768	chr2R	5801000	5804250	-	18.3211	3.60786	20.8731
FBgn0038092	CG31298	beat-Vb	chr3R	8741843	8744442	+	0	0	0	chr3R	8744442	8760256	+	91.6053	165.961	73.0557	chr3R	8760256	8760535	+	0	3.60786	0
FBgn0020908	CG15848	Scp1	chr2RHet	1742115	1742313	-	0	0	0	chr2RHet	1708136	1742115	-	311.458	165.961	17.3942	chr2RHet	1707795	1708136	-	0	3.60786	3.47884
FBgn0033309	CG8735	CG8735	chr2R	4487342	4487436	-	0	0	0	chr2R	4485191	4487342	-	73.2842	162.353	55.6615	chr2R	4485032	4485191	-	0	3.60786	0
FBgn0031118	CG1412	RhoGAP19D	chrX	20361897	20381721	-	183.211	140.706	24.3519	chrX	20343060	20361897	-	36.6421	21.6471	76.5345	chrX	20340981	20343060	-	0	3.60786	17.3942
FBgn0264695	NA	NA	chr2L	16766736	16768680	+	0	0	0	chr2L	16768680	16788104	+	622.916	158.746	431.376	chr2L	16788104	16788766	+	36.6421	3.60786	62.6192
FBgn0261688	CG42636	Gyc76C	chr3L	19751330	19786669	-	201.532	129.883	45.2249	chr3L	19744959	19751330	-	36.6421	28.8628	38.2673	chr3L	19744042	19744959	-	18.3211	3.60786	3.47884
FBgn0037387	CG1213	CG1213	chr3R	1666907	1670280	+	18.3211	10.8236	31.3096	chr3R	1670280	1672133	+	54.9632	140.706	316.575	chr3R	1672133	1672290	+	18.3211	3.60786	20.8731
FBgn0013750	CG8156	Arf51F	chr2R	11209978	11210988	+	18.3211	3.60786	0	chr2R	11210988	11211849	+	128.247	147.922	407.024	chr2R	11211849	11212399	+	0	3.60786	3.47884
FBgn0034709	CG3074	CG3074	chr2R	18079332	18090178	-	201.532	144.314	38.2673	chr2R	18077864	18079332	-	0	3.60786	6.95768	chr2R	18077325	18077864	-	0	3.60786	0
FBgn0037218	CG1107	aux	chr3R	37504	46864	+	0	0	0	chr3R	46864	52583	+	91.6053	147.922	114.802	chr3R	52583	53244	+	0	3.60786	13.9154
FBgn0003301	CG9533	rut	chrX	14695376	14720014	-	18.3211	101.02	45.2249	chrX	14683702	14695376	-	18.3211	43.2943	45.2249	chrX	14681510	14683702	-	0	3.60786	0
FBgn0035983	CG4080	CG4080	chr3L	9391686	9392327	-	0	0	0	chr3L	9380884	9391686	-	146.568	144.314	76.5345	chr3L	9379926	9380884	-	18.3211	3.60786	13.9154
FBgn0026196	CG10206	nop5	chr2L	6918611	6918743	-	0	0	0	chr2L	6916897	6918611	-	238.174	140.706	118.281	chr2L	6916752	6916897	-	0	3.60786	0
FBgn0010051	CG1063	Itp-r83A	chr3R	1342861	1353540	+	54.9632	32.4707	73.0557	chr3R	1353540	1364373	+	201.532	108.236	142.633	chr3R	1364373	1364584	+	0	3.60786	0
FBgn0260793	CG10148	2mit	chr3R	8958057	8981386	-	109.926	126.275	66.098	chr3R	8951790	8958057	-	0	14.4314	3.47884	chr3R	8947672	8951790	-	0	3.60786	0
FBgn0035388	CG2162	CG2162	chr3L	3035195	3036392	+	0	111.844	93.9287	chr3L	3036392	3039976	+	18.3211	25.255	6.95768	chr3L	3039976	3040469	+	0	3.60786	0
FBgn0032521	CG7110	CG7110	chr2L	13398988	13399219	+	0	0	0	chr2L	13399219	13410636	+	91.6053	133.491	73.0557	chr2L	13410636	13411152	+	0	3.60786	0
FBgn0031752	CG9044	CG9044	chr2L	5949449	5949899	+	36.6421	0	0	chr2L	5949899	5955001	+	73.2842	133.491	104.365	chr2L	5955001	5955235	+	0	3.60786	0
FBgn0086442	CG17492	mib2	chr2L	19034443	19035798	+	164.89	126.275	121.759	chr2L	19035798	19041122	+	36.6421	7.21571	0	chr2L	19041122	19041541	+	0	3.60786	0
FBgn0264386	NA	NA	chrX	6040199	6086516	-	54.9632	75.765	13.9154	chrX	6001085	6040199	-	91.6053	57.7257	76.5345	chrX	6000210	6001085	-	73.2842	3.60786	13.9154
FBgn0037363	CG1347	CG1347	chr3R	1495434	1499430	+	0	0	17.3942	chr3R	1499430	1504523	+	54.9632	133.491	62.6192	chr3R	1504523	1505652	+	0	3.60786	3.47884
FBgn0030674	CG8184	CG8184	NA	NA	NA	NA	0	0	0	chrX	15608147	15625180	+	91.6053	129.883	337.448	chrX	15625180	15625521	+	18.3211	3.60786	0
FBgn0017590	CG6669	klg	chr3R	18725023	18741129	+	0	36.0786	52.1826	chr3R	18741129	18785823	+	91.6053	93.8042	107.844	chr3R	18785823	18787456	+	0	3.60786	0
FBgn0032402	CG14945	CG14945	chr2L	12049422	12050095	+	128.247	57.7257	156.548	chr2L	12050095	12051690	+	128.247	72.1571	55.6615	chr2L	12051690	12052049	+	0	3.60786	13.9154
FBgn0025687	CG7144	LKR	chr2L	7795834	7795958	-	201.532	86.5885	20.8731	chr2L	7791757	7795834	-	54.9632	39.6864	38.2673	chr2L	7791405	7791757	-	36.6421	3.60786	0
FBgn0033476	CG18445	oys	chr2R	5935851	5936123	-	18.3211	7.21571	17.3942	chr2R	5924448	5935851	-	109.926	119.059	66.098	chr2R	5923267	5924448	-	18.3211	3.60786	20.8731
FBgn0014391	CG9032	sun	chrX	15743197	15743273	-	0	61.3335	62.6192	chrX	15742366	15743197	-	0	64.9414	59.1403	chrX	15741453	15742366	-	0	3.60786	24.3519
FBgn0052475	CG32475	mthl8	chr3L	22427	24192	+	109.926	64.9414	13.9154	chr3L	24192	26078	+	238.174	57.7257	17.3942	chr3L	26078	26308	+	54.9632	3.60786	0
FBgn0023529	CG2918	CG2918	chrX	2168369	2169111	-	54.9632	46.9021	24.3519	chrX	2165523	2168369	-	18.3211	75.765	48.7038	chrX	2165317	2165523	-	0	3.60786	0
FBgn0005632	CG1945	faf	chr3R	27602732	27604187	+	0	3.60786	17.3942	chr3R	27604187	27614555	+	366.421	119.059	212.209	chr3R	27614555	27615843	+	0	3.60786	10.4365
FBgn0010909	CG16973	msn	chr3L	2585682	2586540	-	0	3.60786	0	chr3L	2556555	2585682	-	36.6421	119.059	194.815	chr3L	2554846	2556555	-	0	3.60786	10.4365
FBgn0051388	CG31388	CG31388	chr3R	7063536	7063590	+	0	0	0	chr3R	7063590	7064599	+	73.2842	119.059	86.971	chr3R	7064599	7065836	+	18.3211	3.60786	0
FBgn0010357	CG18211	betaTry	chr2R	7233839	7233846	+	18.3211	7.21571	20.8731	chr2R	7233846	7234608	+	238.174	111.844	556.615	chr2R	7234608	7234641	+	0	3.60786	0
FBgn0261283	CG8522	HLH106	chr3L	19787034	19788009	+	0	10.8236	0	chr3L	19788009	19791839	+	164.89	108.236	163.506	chr3L	19791839	19792079	+	18.3211	3.60786	13.9154
FBgn0026718	CG17608	fu12	chr2L	8450969	8463990	-	91.6053	97.4121	3.47884	chr2L	8450088	8450969	-	73.2842	21.6471	41.7461	chr2L	8449690	8450088	-	0	3.60786	3.47884
FBgn0082582	CG1539	tmod	chr3R	26358335	26397037	+	18.3211	61.3335	31.3096	chr3R	26397037	26402932	+	91.6053	57.7257	59.1403	chr3R	26402932	26404627	+	0	3.60786	24.3519
FBgn0050463	CG30463	CG30463	chr2R	12568692	12618889	-	36.6421	115.451	100.886	chr2R	12562206	12568692	-	0	0	3.47884	chr2R	12560965	12562206	-	0	3.60786	0
FBgn0039257	CG13648	tnc	chr3R	20810105	20827127	+	0	39.6864	27.8307	chr3R	20827127	20847081	+	18.3211	75.765	27.8307	chr3R	20847081	20848589	+	0	3.60786	17.3942
FBgn0259244	CG14890	CG42342	chr3R	12328522	12339171	+	0	10.8236	24.3519	chr3R	12339171	12391942	+	0	101.02	80.0134	chr3R	12391942	12397082	+	0	3.60786	0
FBgn0000567	CG32180	Eip74EF	chr3L	17568931	17612425	-	36.6421	50.51	97.4076	chr3L	17554869	17568931	-	18.3211	61.3335	52.1826	chr3L	17551771	17554869	-	18.3211	3.60786	3.47884
FBgn0000592	CG6917	Est-6	chr3L	12181917	12181958	+	0	14.4314	24.3519	chr3L	12181958	12183644	+	109.926	97.4121	125.238	chr3L	12183644	12183680	+	0	3.60786	3.47884
FBgn0003321	CG1664	sbr	chrX	10740621	10741125	-	0	7.21571	0	chrX	10727541	10740621	-	54.9632	104.628	83.4922	chrX	10726784	10727541	-	0	3.60786	3.47884
FBgn0033194	CG2093	Vps13	chr2R	3454335	3454769	+	18.3211	7.21571	0	chr2R	3454769	3467976	+	274.816	104.628	177.421	chr2R	3467976	3468180	+	0	3.60786	3.47884
FBgn0031842	CG11098	Tango1	chr2L	6649387	6649532	+	0	7.21571	3.47884	chr2L	6649532	6654333	+	109.926	101.02	125.238	chr2L	6654333	6654416	+	0	3.60786	0
FBgn0020370	CG3991	TppII	chr2R	9045689	9046595	-	0	0	0	chr2R	9040498	9045689	-	91.6053	104.628	55.6615	chr2R	9040392	9040498	-	0	3.60786	0
FBgn0035416	CG17569	gry	chr3L	3199089	3199433	+	0	0	0	chr3L	3199433	3210993	+	18.3211	104.628	59.1403	chr3L	3210993	3211348	+	0	3.60786	0
FBgn0004575	CG3985	Syn	chr3R	6016410	6021090	+	0	3.60786	0	chr3R	6021090	6043446	+	36.6421	101.02	34.7884	chr3R	6043446	6048164	+	0	3.60786	0
FBgn0035802	CG33275	CG33275	chr3L	7586190	7626646	+	18.3211	86.5885	41.7461	chr3L	7626646	7632137	+	18.3211	18.0393	34.7884	chr3L	7632137	7632673	+	0	3.60786	0
FBgn0041775	CG10686	tral	chr3L	12508158	12508551	+	256.495	86.5885	111.323	chr3L	12508551	12512251	+	0	18.0393	52.1826	chr3L	12512251	12512795	+	54.9632	3.60786	6.95768
FBgn0026533	CG5935	Dek	chr2R	12743724	12744289	+	0	0	0	chr2R	12744289	12747369	+	91.6053	104.628	173.942	chr2R	12747369	12747775	+	36.6421	3.60786	3.47884
FBgn0264561	NA	NA	chr3L	21500226	21500638	-	0	10.8236	13.9154	chr3L	21491314	21500226	-	128.247	93.8042	48.7038	chr3L	21490648	21491314	-	18.3211	3.60786	10.4365
FBgn0000723	CG8874	Fps85D	chr3R	5196778	5220268	-	0	101.02	66.098	chr3R	5193962	5196778	-	0	3.60786	17.3942	chr3R	5193324	5193962	-	0	3.60786	6.95768
FBgn0003863	CG18444	alphaTry	chr2R	7232597	7232624	-	18.3211	18.0393	0	chr2R	7231826	7232597	-	91.6053	86.5885	205.252	chr2R	7231764	7231826	-	0	3.60786	10.4365
FBgn0035665	CG6483	Jon65Aiii	chr3L	6043856	6043876	+	0	18.0393	0	chr3L	6043876	6044760	+	36.6421	82.9807	97.4076	chr3L	6044760	6044790	+	0	3.60786	0
FBgn0261885	CG7467	osa	chr3R	13542488	13544059	-	128.247	36.0786	243.519	chr3R	13515539	13542488	-	0	64.9414	135.675	chr3R	13513539	13515539	-	54.9632	3.60786	13.9154
FBgn0015777	CG9261	nrv2	chr2L	6793369	6798862	-	0	50.51	48.7038	chr2L	6790638	6793369	-	18.3211	50.51	52.1826	chr2L	6789769	6790638	-	18.3211	3.60786	3.47884
FBgn0035347	CG33232	CG33232	chr3L	2466902	2494747	+	36.6421	79.3728	76.5345	chr3L	2494747	2498645	+	36.6421	21.6471	55.6615	chr3L	2498645	2499226	+	0	3.60786	3.47884
FBgn0262126	CG10882	gho	chr2L	2236541	2236840	-	0	3.60786	6.95768	chr2L	2231933	2236541	-	18.3211	97.4121	118.281	chr2L	2231343	2231933	-	0	3.60786	10.4365
FBgn0015600	CG9660	toc	chr2L	3072308	3144613	-	146.568	86.5885	177.421	chr2L	3069713	3072308	-	36.6421	10.8236	34.7884	chr2L	3068344	3069713	-	0	3.60786	0
FBgn0038917	CG6678	CG6678	chr3R	17712762	17713228	+	0	0	0	chr3R	17713228	17731661	+	0	97.4121	48.7038	chr3R	17731661	17732904	+	0	3.60786	6.95768
FBgn0044452	CG1241	Atg2	chr3L	2774337	2774692	+	0	7.21571	3.47884	chr3L	2774692	2780413	+	164.89	90.1964	170.463	chr3L	2780413	2780677	+	0	3.60786	10.4365
FBgn0261053	CG4655	Cad86C	chr3R	6652800	6663580	+	18.3211	93.8042	59.1403	chr3R	6663580	6671418	+	0	0	0	chr3R	6671418	6674752	+	18.3211	3.60786	0
FBgn0038349	CG6045	CG6045	chr3R	11373116	11373457	-	0	0	6.95768	chr3R	11368591	11373116	-	0	93.8042	80.0134	chr3R	11368473	11368591	-	0	3.60786	0
FBgn0041180	CG10363	TepIV	chr2L	19548506	19549845	+	0	7.21571	3.47884	chr2L	19549845	19556401	+	109.926	86.5885	187.857	chr2L	19556401	19556451	+	0	3.60786	0
FBgn0085400	CG13548	CG34371	chr2R	19078762	19091494	-	0	50.51	13.9154	chr2R	19051947	19078762	-	0	43.2943	13.9154	chr2R	19050534	19051947	-	0	3.60786	0
FBgn0037705	CG9381	mura	chr3R	5372908	5377528	-	73.2842	54.1178	17.3942	chr3R	5364817	5372908	-	36.6421	39.6864	48.7038	chr3R	5363875	5364817	-	0	3.60786	0
FBgn0261873	CG32717	sdt	chrX	8072581	8126525	+	18.3211	57.7257	38.2673	chrX	8126525	8132479	+	0	36.0786	24.3519	chrX	8132479	8133460	+	109.926	3.60786	27.8307
FBgn0039923	CG1793	MED26	chr4	807772	809604	-	54.9632	21.6471	0	chr4	799452	807772	-	311.458	72.1571	104.365	chr4	799079	799452	-	36.6421	3.60786	31.3096
FBgn0010246	CG9155	Myo61F	chr3L	1318479	1325252	+	0	57.7257	13.9154	chr3L	1325252	1329415	+	36.6421	36.0786	45.2249	chr3L	1329415	1329617	+	18.3211	3.60786	10.4365
FBgn0042641	CG3874	frc	chr3L	17426075	17426290	-	0	18.0393	0	chr3L	17424953	17426075	-	146.568	75.765	128.717	chr3L	17422035	17424953	-	18.3211	3.60786	6.95768
FBgn0085412	CG14365	CG34383	chr3R	9540930	9570685	+	0	64.9414	24.3519	chr3R	9570685	9587052	+	36.6421	28.8628	17.3942	chr3R	9587052	9590389	+	18.3211	3.60786	6.95768
FBgn0036449	CG5295	bmm	chr3L	14779178	14779512	-	0	0	0	chr3L	14769900	14779178	-	109.926	93.8042	246.998	chr3L	14769595	14769900	-	0	3.60786	6.95768
FBgn0032940	CG18362	Mio	chr2L	21308787	21310032	-	18.3211	14.4314	3.47884	chr2L	21286291	21308787	-	128.247	75.765	121.759	chr2L	21286077	21286291	-	0	3.60786	0
FBgn0020647	CG5405	KrT95D	chr3R	19831574	19857532	-	36.6421	68.5492	55.6615	chr3R	19824359	19831574	-	91.6053	21.6471	27.8307	chr3R	19824161	19824359	-	0	3.60786	0
FBgn0000719	CR41110	fog	chrX	22231075	22257030	-	18.3211	79.3728	41.7461	chrX	22228882	22231075	-	18.3211	10.8236	13.9154	chrX	22226585	22228882	-	0	3.60786	13.9154
FBgn0010434	CG11949	cora	chr2R	15116569	15123020	+	18.3211	3.60786	31.3096	chr2R	15123020	15130825	+	0	86.5885	62.6192	chr2R	15130825	15131256	+	0	3.60786	3.47884
FBgn0259822	CG6320	Ca-beta	chr2L	11170439	11203544	-	0	39.6864	17.3942	chr2L	11165387	11170439	-	0	50.51	17.3942	chr2L	11156251	11165387	-	0	3.60786	31.3096
FBgn0010621	CG8439	Cct5	chr2R	8062280	8062615	+	0	7.21571	17.3942	chr2R	8062615	8064821	+	311.458	79.3728	111.323	chr2R	8064821	8065021	+	36.6421	3.60786	0
FBgn0035542	CG11347	CG11347	chr3L	4406942	4418882	+	18.3211	61.3335	55.6615	chr3L	4418882	4419904	+	18.3211	25.255	10.4365	chr3L	4419904	4420266	+	18.3211	3.60786	0
FBgn0025640	CG13369	CG13369	chrX	517499	517714	+	73.2842	79.3728	80.0134	chrX	517714	518752	+	18.3211	7.21571	13.9154	chrX	518752	518798	+	18.3211	3.60786	0
FBgn0002543	CG5481	lea	chr2L	1420165	1420449	-	0	0	3.47884	chr2L	1381443	1420165	-	0	86.5885	69.5768	chr2L	1380085	1381443	-	0	3.60786	0
FBgn0004462	CG7001	Pk17E	chrX	18682498	18685467	+	36.6421	10.8236	27.8307	chrX	18685467	18699781	+	36.6421	75.765	62.6192	chrX	18699781	18700090	+	0	3.60786	0
FBgn0020299	CG31317	stumps	chr3R	10402940	10422686	+	0	32.4707	27.8307	chr3R	10422686	10433220	+	18.3211	54.1178	45.2249	chr3R	10433220	10433804	+	0	3.60786	0
FBgn0053111	CG33111	CG33111	chr3R	19633732	19644954	-	73.2842	36.0786	31.3096	chr3R	19627778	19633732	-	36.6421	50.51	17.3942	chr3R	19627421	19627778	-	0	3.60786	0
FBgn0039214	CG5794	CG5794	chr3R	20475408	20475765	-	0	0	0	chr3R	20466141	20475408	-	91.6053	86.5885	76.5345	chr3R	20461090	20466141	-	18.3211	3.60786	17.3942
FBgn0031936	CG13794	CG13794	chr2L	7722645	7722823	-	18.3211	10.8236	31.3096	chr2L	7719907	7722645	-	54.9632	75.765	118.281	chr2L	7719846	7719907	-	0	3.60786	6.95768
FBgn0035600	CG4769	CG4769	chr3L	5353310	5353439	+	0	36.0786	27.8307	chr3L	5353439	5355430	+	128.247	50.51	76.5345	chr3L	5355430	5355522	+	0	3.60786	3.47884
FBgn0261276	CG8479	opa1-like	chr2R	10122819	10122953	-	0	0	0	chr2R	10118278	10122819	-	201.532	82.9807	222.646	chr2R	10118124	10118278	-	18.3211	3.60786	0
FBgn0064237	CG5154	Idgf5	chr2R	14281169	14281212	+	0	0	3.47884	chr2R	14281212	14282669	+	73.2842	82.9807	83.4922	chr2R	14282669	14282787	+	0	3.60786	0
FBgn0030412	CG17762	tomosyn	chrX	12525652	12530193	+	36.6421	18.0393	17.3942	chrX	12530193	12547236	+	73.2842	64.9414	31.3096	chrX	12547236	12547377	+	0	3.60786	0
FBgn0038983	CG5326	CG5326	chr3R	18359489	18365639	-	0	82.9807	27.8307	chr3R	18358436	18359489	-	0	0	3.47884	chr3R	18357895	18358436	-	0	3.60786	0
FBgn0000382	CG3954	csw	chrX	1988266	2002560	+	18.3211	57.7257	31.3096	chrX	2002560	2005834	+	18.3211	25.255	59.1403	chrX	2005834	2007698	+	18.3211	3.60786	6.95768
FBgn0027592	CG4184	MED15	chr2L	473012	473112	+	0	0	0	chr2L	473112	475802	+	146.568	82.9807	121.759	chr2L	475802	476170	+	0	3.60786	10.4365
FBgn0261362	CG5779	proPO-A1	chr2R	13777405	13777477	-	0	0	0	chr2R	13774916	13777405	-	36.6421	82.9807	132.196	chr2R	13774717	13774916	-	0	3.60786	13.9154
FBgn0040056	CG17698	CG17698	chr3L	23731059	23733311	+	0	14.4314	3.47884	chr3L	23733311	23741959	+	36.6421	64.9414	13.9154	chr3L	23741959	23742158	+	0	3.60786	0
FBgn0029128	CG17131	tyn	chrX	72457	93284	+	0	72.1571	3.47884	chrX	93284	95765	+	0	7.21571	0	chrX	95765	96056	+	0	3.60786	0
FBgn0015245	CG12101	Hsp60	chrX	11002514	11004073	+	183.211	32.4707	100.886	chrX	11004073	11005858	+	219.853	46.9021	83.4922	chrX	11005858	11006341	+	18.3211	3.60786	20.8731
FBgn0262018	CG42829	CadN2	chr2L	17827472	17875247	-	18.3211	28.8628	45.2249	chr2L	17788304	17827472	-	36.6421	50.51	41.7461	chr2L	17787277	17788304	-	0	3.60786	6.95768
FBgn0264707	NA	NA	chr3L	277436	300867	+	0	46.9021	13.9154	chr3L	300867	303883	+	0	32.4707	27.8307	chr3L	303883	304096	+	0	3.60786	3.47884
FBgn0033482	CG1371	CG1371	chr2R	5963110	5963147	-	0	0	0	chr2R	5958715	5963110	-	164.89	75.765	24.3519	chr2R	5958475	5958715	-	0	3.60786	0
FBgn0040233	CG33694	cana	chr2L	11269726	11269903	+	0	0	0	chr2L	11269903	11277335	+	73.2842	75.765	76.5345	chr2L	11277335	11279847	+	0	3.60786	0
FBgn0036169	CG6128	Fuca	chr3L	11513846	11513924	-	0	0	0	chr3L	11512009	11513846	-	73.2842	75.765	62.6192	chr3L	11511897	11512009	-	0	3.60786	0
FBgn0259223	CG15055	CG42323	chrX	18316467	18316514	+	0	0	0	chrX	18316514	18318583	+	18.3211	75.765	41.7461	chrX	18318583	18321034	+	0	3.60786	0
FBgn0037764	CG9459	CG9459	chr3R	5644088	5644117	-	0	0	0	chr3R	5643223	5644088	-	18.3211	75.765	66.098	chr3R	5643149	5643223	-	0	3.60786	0
FBgn0027608	CG2082	CG2082	chr3R	1602733	1606798	-	0	3.60786	3.47884	chr3R	1587135	1602733	-	18.3211	72.1571	83.4922	chr3R	1584401	1587135	-	0	3.60786	0
FBgn0000015	CG11648	Abd-B	chr3R	12757327	12797958	-	0	75.765	48.7038	chr3R	12754951	12757327	-	0	0	0	chr3R	12752931	12754951	-	0	3.60786	0
FBgn0025836	CG00000	RhoGAP1A	chrX	23839	29760	+	73.2842	39.6864	31.3096	chrX	29760	35321	+	36.6421	36.0786	34.7884	chrX	35321	36727	+	54.9632	3.60786	20.8731
FBgn0011217	CG7425	eff	chr3R	10566125	10566933	-	18.3211	14.4314	17.3942	chr3R	10559216	10566125	-	73.2842	61.3335	52.1826	chr3R	10558426	10559216	-	36.6421	3.60786	20.8731
FBgn0011225	CG5695	jar	chr3R	20084963	20096953	-	0	36.0786	20.8731	chr3R	20080273	20084963	-	36.6421	39.6864	93.9287	chr3R	20078547	20080273	-	0	3.60786	13.9154
FBgn0040010	CG17493	CG17493	chr2L	22442795	22443290	+	0	50.51	6.95768	chr2L	22443290	22443839	+	0	21.6471	6.95768	chr2L	22443839	22444394	+	18.3211	3.60786	0
FBgn0037543	CG10903	CG10903	chr3R	3856132	3856665	+	0	0	0	chr3R	3856665	3857691	+	73.2842	72.1571	69.5768	chr3R	3857691	3857867	+	0	3.60786	0
FBgn0026575	CG32575	hang	chrX	16316876	16317312	+	0	0	0	chrX	16317312	16330845	+	18.3211	72.1571	24.3519	chrX	16330845	16331531	+	0	3.60786	0
FBgn0025680	CG3772	cry	chr3R	15037914	15038062	+	18.3211	3.60786	10.4365	chr3R	15038062	15041084	+	36.6421	68.5492	90.4499	chr3R	15041084	15041166	+	0	3.60786	0
FBgn0037698	CG16779	CG16779	chr3R	5301505	5319399	-	0	43.2943	27.8307	chr3R	5292341	5301505	-	0	28.8628	13.9154	chr3R	5289999	5292341	-	0	3.60786	0
FBgn0029821	CG4020	CG4020	chrX	5799778	5799989	+	0	0	0	chrX	5799989	5801844	+	18.3211	72.1571	146.111	chrX	5801844	5802034	+	18.3211	3.60786	24.3519
FBgn0015541	CG5518	sda	chr3R	22741487	22750958	+	18.3211	21.6471	27.8307	chr3R	22750958	22770245	+	18.3211	50.51	45.2249	chr3R	22770245	22771031	+	0	3.60786	3.47884
FBgn0036801	CG6896	MYPT-75D	chr3L	18619058	18654997	+	18.3211	61.3335	59.1403	chr3L	18654997	18659354	+	18.3211	10.8236	20.8731	chr3L	18659354	18660277	+	0	3.60786	6.95768
FBgn0031736	CG11030	CG11030	chr2L	5724655	5725219	+	0	0	0	chr2L	5725219	5759810	+	0	68.5492	52.1826	chr2L	5759810	5760047	+	0	3.60786	0
FBgn0035421	CG12034	CG12034	chr3L	3219155	3219303	+	0	0	0	chr3L	3219303	3220718	+	0	68.5492	34.7884	chr3L	3220718	3220925	+	0	3.60786	0
FBgn0261554	CG30386	CG42672	chr2R	17183177	17187408	+	0	3.60786	6.95768	chr2R	17187408	17196502	+	73.2842	64.9414	160.027	chr2R	17196502	17197916	+	0	3.60786	0
FBgn0032721	CG10602	CG10602	chr2L	18857338	18859212	-	0	3.60786	17.3942	chr2L	18855252	18857338	-	18.3211	64.9414	41.7461	chr2L	18855125	18855252	-	0	3.60786	0
FBgn0031948	CG7149	CG7149	chr2L	7790078	7790557	-	0	21.6471	10.4365	chr2L	7786899	7790078	-	18.3211	46.9021	0	chr2L	7786156	7786899	-	0	3.60786	0
FBgn0029899	CG14438	CG14438	chrX	6650354	6654052	+	73.2842	28.8628	17.3942	chrX	6654052	6664330	+	36.6421	39.6864	93.9287	chrX	6664330	6664530	+	0	3.60786	0
FBgn0052626	CG32626	CG32626	chrX	13729478	13739894	-	0	32.4707	59.1403	chrX	13724953	13729478	-	54.9632	36.0786	80.0134	chrX	13724773	13724953	-	0	3.60786	0
FBgn0035338	CG13800	CG13800	chr3L	2379061	2402722	+	54.9632	50.51	10.4365	chr3L	2402722	2408341	+	18.3211	18.0393	17.3942	chr3L	2408341	2408752	+	54.9632	3.60786	6.95768
FBgn0014000	CG10658	Hf	chr2L	19967654	19967685	-	54.9632	3.60786	0	chr2L	19966946	19967654	-	54.9632	64.9414	59.1403	chr2L	19966726	19966946	-	36.6421	3.60786	6.95768
FBgn0085386	CG41467	CG34357	chr3R	364151	383789	-	18.3211	7.21571	20.8731	chr3R	340674	364151	-	73.2842	61.3335	31.3096	chr3R	319125	340674	-	36.6421	3.60786	6.95768
FBgn0027885	CG6582	Aac11	chr2L	17477717	17477888	-	0	14.4314	24.3519	chr2L	17475587	17477717	-	54.9632	54.1178	55.6615	chr2L	17474911	17475587	-	18.3211	3.60786	6.95768
FBgn0031359	CG18317	CG18317	chr2L	1723928	1724388	-	54.9632	0	13.9154	chr2L	1717102	1723928	-	0	68.5492	6.95768	chr2L	1716243	1717102	-	18.3211	3.60786	10.4365
FBgn0031453	CG9894	CG9894	chr2L	2752798	2753414	+	73.2842	36.0786	55.6615	chr2L	2753414	2756294	+	36.6421	32.4707	62.6192	chr2L	2756294	2756663	+	18.3211	3.60786	6.95768
FBgn0001301	CG7210	kel	chr2L	18137931	18138210	-	0	0	0	chr2L	18130773	18137931	-	109.926	68.5492	100.886	chr2L	18129329	18130773	-	0	3.60786	6.95768
FBgn0032467	CG9934	CG9934	chr2L	13018056	13019434	-	18.3211	0	0	chr2L	13013614	13018056	-	18.3211	68.5492	55.6615	chr2L	13013387	13013614	-	0	3.60786	10.4365
FBgn0033403	CG13739	CG13739	chr2R	5207673	5239160	-	0	68.5492	6.95768	chr2R	5205045	5207673	-	0	0	0	chr2R	5196800	5205045	-	0	3.60786	3.47884
FBgn0038662	CG14290	CG14290	chr3R	14753978	14754396	-	18.3211	21.6471	10.4365	chr3R	14753219	14753978	-	36.6421	46.9021	24.3519	chr3R	14752812	14753219	-	0	3.60786	6.95768
FBgn0039590	CG10011	CG10011	chr3R	24441748	24460785	-	18.3211	18.0393	27.8307	chr3R	24435116	24441748	-	18.3211	50.51	31.3096	chr3R	24433652	24435116	-	0	3.60786	6.95768
FBgn0259174	CG7555	Nedd4	chr3L	17523180	17527587	+	73.2842	10.8236	31.3096	chr3L	17527587	17538710	+	36.6421	54.1178	48.7038	chr3L	17538710	17539476	+	73.2842	3.60786	0
FBgn0025725	CG7961	alphaCop	chr3L	1644957	1645199	-	0	0	0	chr3L	1641196	1644957	-	54.9632	64.9414	62.6192	chr3L	1641065	1641196	-	0	3.60786	0
FBgn0086679	CG9770	p	chr3R	4489448	4489607	-	0	3.60786	0	chr3R	4486807	4489448	-	73.2842	61.3335	48.7038	chr3R	4486624	4486807	-	0	3.60786	0
FBgn0030040	CG15347	CG15347	chrX	8354856	8354927	-	0	3.60786	41.7461	chrX	8352729	8354856	-	18.3211	61.3335	69.5768	chrX	8352526	8352729	-	0	3.60786	0
FBgn0026713	CG32604	l(1)G0007	chrX	14095404	14116987	+	91.6053	43.2943	13.9154	chrX	14116987	14118655	+	0	21.6471	0	chrX	14118655	14118761	+	0	3.60786	0
FBgn0022361	CG1507	Pur-alpha	chr4	578607	580883	+	73.2842	10.8236	13.9154	chr4	580883	586382	+	109.926	54.1178	52.1826	chr4	586382	587883	+	36.6421	3.60786	13.9154
FBgn0035173	CG13907	CG13907	chr3L	880903	882013	-	0	3.60786	13.9154	chr3L	878452	880903	-	73.2842	61.3335	86.971	chr3L	877290	878452	-	18.3211	3.60786	27.8307
FBgn0011739	CG12072	wts	chr3R	26625882	26632341	-	36.6421	28.8628	31.3096	chr3R	26616696	26625882	-	91.6053	36.0786	17.3942	chr3R	26615378	26616696	-	0	3.60786	17.3942
FBgn0019948	CG3832	Phm	chr2R	19875825	19875990	-	0	7.21571	6.95768	chr2R	19873049	19875825	-	73.2842	57.7257	45.2249	chr2R	19872749	19873049	-	0	3.60786	20.8731
FBgn0037723	CG8327	SpdS	chr3R	5457360	5457442	+	0	0	0	chr3R	5457442	5458828	+	73.2842	64.9414	62.6192	chr3R	5458828	5458909	+	0	3.60786	17.3942
FBgn0039349	CG4685	Ssadh	chr3R	21452359	21452643	-	0	0	0	chr3R	21450653	21452359	-	329.779	64.9414	114.802	chr3R	21450526	21450653	-	0	3.60786	3.47884
FBgn0039471	CG6295	CG6295	chr3R	22832752	22832777	-	0	3.60786	3.47884	chr3R	22831669	22832752	-	36.6421	61.3335	153.069	chr3R	22831620	22831669	-	0	3.60786	6.95768
FBgn0261041	CG12295	stj	chr2R	9692978	9694107	+	0	0	0	chr2R	9694107	9705485	+	0	64.9414	90.4499	chr2R	9705485	9707076	+	0	3.60786	10.4365
FBgn0028968	CG1528	gammaCop	chr3R	27397864	27397960	+	0	0	0	chr3R	27397960	27401165	+	36.6421	61.3335	41.7461	chr3R	27401165	27401429	+	54.9632	3.60786	0
FBgn0038304	CG12241	CG12241	chr3R	11044983	11045132	+	0	0	0	chr3R	11045132	11047677	+	0	61.3335	73.0557	chr3R	11047677	11048093	+	36.6421	3.60786	0
FBgn0243512	CG7850	puc	chr3R	3931056	3931582	+	0	0	6.95768	chr3R	3931582	3947057	+	36.6421	61.3335	66.098	chr3R	3947057	3948023	+	18.3211	3.60786	0
FBgn0051004	CG31004	CG31004	chr3R	27021176	27021484	-	0	0	0	chr3R	27005641	27021176	-	73.2842	61.3335	55.6615	chr3R	27004110	27005641	-	0	3.60786	0
FBgn0038115	CG7966	CG7966	chr3R	8877128	8877172	-	0	0	0	chr3R	8875168	8877128	-	36.6421	61.3335	156.548	chr3R	8875119	8875168	-	0	3.60786	0
FBgn0038814	CG15923	CG15923	chr3R	16442566	16442619	-	0	0	0	chr3R	16438279	16442566	-	0	61.3335	52.1826	chr3R	16436972	16438279	-	0	3.60786	0
FBgn0262508	CG32355	CG43078	chr3L	8571841	8583710	+	18.3211	18.0393	59.1403	chr3L	8583710	8592008	+	109.926	43.2943	69.5768	chr3L	8592008	8592717	+	36.6421	3.60786	3.47884
FBgn0036566	CG5284	ClC-c	chr3L	16083553	16084741	+	0	0	38.2673	chr3L	16084741	16088296	+	18.3211	61.3335	80.0134	chr3L	16088296	16089251	+	18.3211	3.60786	24.3519
FBgn0027585	CG8740	CG8740	chr2R	4623323	4640659	+	0	43.2943	34.7884	chr2R	4640659	4646805	+	18.3211	18.0393	13.9154	chr2R	4646805	4647095	+	0	3.60786	6.95768
FBgn0032340	CG6181	Ge-1	chr2L	11100559	11100866	-	0	0	0	chr2L	11095687	11100559	-	54.9632	61.3335	73.0557	chr2L	11095352	11095687	-	0	3.60786	6.95768
FBgn0037525	CG17816	CG17816	chr3R	3711632	3712455	-	0	14.4314	0	chr3R	3693734	3711632	-	0	46.9021	20.8731	chr3R	3681303	3693734	-	0	3.60786	10.4365
FBgn0039644	CG11897	CG11897	chr3R	24983846	24984332	+	18.3211	7.21571	0	chr3R	24984332	24990271	+	91.6053	54.1178	90.4499	chr3R	24990271	24990694	+	0	3.60786	10.4365
FBgn0040340	CG11642	TRAM	chrX	829264	830381	+	0	0	3.47884	chrX	830381	831488	+	0	57.7257	31.3096	chrX	831488	831855	+	18.3211	3.60786	0
FBgn0001138	CG9656	grn	chr3R	4005398	4007164	-	0	0	0	chr3R	3974620	4005398	-	18.3211	57.7257	6.95768	chr3R	3973089	3974620	-	0	3.60786	0
FBgn0027329	CG8231	Tcp-1zeta	chrX	15640658	15640803	+	36.6421	21.6471	6.95768	chrX	15640803	15642805	+	128.247	36.0786	24.3519	chrX	15642805	15643006	+	0	3.60786	0
FBgn0024555	CG9351	flfl	chr3R	9509679	9513585	+	0	0	10.4365	chr3R	9513585	9517455	+	0	57.7257	10.4365	chr3R	9517455	9519629	+	54.9632	3.60786	17.3942
FBgn0261703	CG15032	gce	chrX	15191797	15204419	+	18.3211	28.8628	34.7884	chrX	15204419	15211798	+	91.6053	28.8628	52.1826	chrX	15211798	15213107	+	36.6421	3.60786	27.8307
FBgn0003310	CG4385	S	chr2L	1062146	1077811	-	0	43.2943	6.95768	chr2L	1052037	1062146	-	0	14.4314	20.8731	chr2L	1049799	1052037	-	0	3.60786	10.4365
FBgn0005649	CG5422	Rox8	chr3R	19871387	19873987	-	54.9632	46.9021	34.7884	chr3R	19869685	19871387	-	0	10.8236	0	chr3R	19868777	19869685	-	0	3.60786	6.95768
FBgn0027556	CG4928	CG4928	chrX	16807230	16822727	+	54.9632	14.4314	31.3096	chrX	16822727	16830710	+	18.3211	43.2943	34.7884	chrX	16830710	16831444	+	0	3.60786	13.9154
FBgn0030529	CG10997	Clic	chrX	13716041	13716357	-	54.9632	7.21571	27.8307	chrX	13707760	13716041	-	109.926	50.51	45.2249	chrX	13707164	13707760	-	0	3.60786	13.9154
FBgn0030558	CG1461	CG1461	chrX	14155255	14155617	+	0	21.6471	20.8731	chrX	14155617	14158771	+	36.6421	36.0786	45.2249	chrX	14158771	14158879	+	0	3.60786	10.4365
FBgn0038105	CG8063	yellow-f2	chr3R	8820827	8820869	-	0	0	3.47884	chr3R	8819177	8820827	-	0	57.7257	27.8307	chr3R	8819116	8819177	-	0	3.60786	3.47884
FBgn0003048	CG3443	pcx	chrX	2119328	2119743	+	0	0	3.47884	chrX	2119743	2130628	+	18.3211	54.1178	146.111	chrX	2130628	2132078	+	0	3.60786	0
FBgn0038037	CG11466	Cyp9f2	chr3R	8231630	8231750	-	18.3211	3.60786	20.8731	chr3R	8229148	8231630	-	18.3211	50.51	160.027	chr3R	8229061	8229148	-	0	3.60786	0
FBgn0043842	CG40218	Yeti	chr2RHet	471718	471747	-	0	3.60786	0	chr2RHet	470923	471718	-	18.3211	50.51	17.3942	chr2RHet	470784	470923	-	0	3.60786	0
FBgn0263740	NA	NA	chr3R	11088560	11089196	-	0	10.8236	6.95768	chr3R	11084088	11088560	-	36.6421	43.2943	73.0557	chr3R	11083660	11084088	-	0	3.60786	0
FBgn0031002	CG14196	CG14196	chrX	19132500	19135873	-	54.9632	18.0393	38.2673	chrX	19130209	19132500	-	0	36.0786	34.7884	chrX	19130091	19130209	-	0	3.60786	0
FBgn0032957	CG2225	CG2225	chr2L	21669886	21677530	-	0	43.2943	24.3519	chr2L	21665461	21669886	-	0	10.8236	6.95768	chr2L	21663805	21665461	-	0	3.60786	0
FBgn0040395	CG3981	Unc-76	chrX	1974642	1985002	+	36.6421	39.6864	24.3519	chrX	1985002	1986077	+	0	14.4314	20.8731	chrX	1986077	1987126	+	91.6053	3.60786	45.2249
FBgn0016070	CG5263	smg	chr3L	8988567	8991089	-	36.6421	21.6471	6.95768	chr3L	8984595	8988567	-	219.853	32.4707	55.6615	chr3L	8983416	8984595	-	73.2842	3.60786	31.3096
FBgn0024238	CG8649	Fim	chrX	17185361	17196011	-	0	7.21571	13.9154	chrX	17180705	17185361	-	73.2842	46.9021	59.1403	chrX	17179735	17180705	-	0	3.60786	6.95768
FBgn0026259	CG10840	eIF5B	chr3L	3460242	3460977	-	54.9632	0	0	chr3L	3428975	3460242	-	73.2842	54.1178	31.3096	chr3L	3428657	3428975	-	0	3.60786	6.95768
FBgn0034412	CG15105	abba	chr2R	14874845	14881429	+	0	25.255	17.3942	chr2R	14881429	14896278	+	91.6053	28.8628	38.2673	chr2R	14896278	14896449	+	0	3.60786	10.4365
FBgn0035094	CG9380	CG9380	chr2R	21075717	21142841	-	219.853	43.2943	24.3519	chr2R	21072809	21075717	-	0	10.8236	3.47884	chr2R	21071150	21072809	-	0	3.60786	3.47884
[truncated: 1,189 more rows]

## Sheet: raw counts
			5'UTR							CDS							3'UTR
FB gene number	CG	gene_name	chr	start	stop	strand	5utr.wt.sense	5utr.het.sense	5utr.hom.sense	chr	start	stop	strand	cds.wt.sense	cds.het.sense	cds.hom.sense	chr	start	stop	strand	3utr.wt.sense	3utr.het.sense	3utr.hom.sense
FBgn0020910	CG4863	RpL3	chr3R	7047615	7047651	+	2	7	9	chr3R	7047651	7048572	+	1263	1912	2311	chr3R	7048572	7050666	+	1268	1905	2265
FBgn0020306	CG9696	dom	chr2R	17210948	17211704	+	0	0	0	chr2R	17211704	17213855	+	10	45	91	chr2R	17213855	17229352	+	290	1320	1361
FBgn0259937	CG3333	Nop60B	chr2R	20062247	20062477	+	0	0	0	chr2R	20062477	20064628	+	1	31	72	chr2R	20064628	20073866	+	391	1260	625
FBgn0010019	CG3972	Cyp4g1	chrX	363261	363366	-	25	142	131	chrX	361590	363261	-	216	1489	2315	chrX	361089	361590	-	225	1208	2337
FBgn0039757	CG1883	RpS7	chr3R	26034379	26034664	-	0	0	0	chr3R	26033562	26034379	-	263	1682	1508	chr3R	26032239	26033562	-	534	1076	987
FBgn0052320	CG32320	CG32320	chr3L	1398585	1398933	+	0	0	0	chr3L	1398933	1401343	+	1	1	0	chr3L	1401343	1401613	+	83	1018	1062
FBgn0004045	CG2985	Yp1	chrX	9947884	9947949	+	33	252	358	chrX	9947949	9949346	+	816	3985	6109	chrX	9949346	9949531	+	170	902	1637
FBgn0024804	CG17023	Dbp80	chr3LHet	2409851	2409910	+	2	0	0	chr3LHet	2409910	2424014	+	6	16	7	chr3LHet	2424014	2545146	+	261	896	238
FBgn0039959	CG17514	CG17514	chr2RHet	2775856	2775900	+	0	0	0	chr2RHet	2775900	2776794	+	1	0	0	chr2RHet	2776794	2821208	+	179	863	317
FBgn0005391	CG2979	Yp2	chrX	9946616	9946669	-	36	424	703	chrX	9945219	9946616	-	260	2402	2634	chrX	9945048	9945219	-	114	765	1625
FBgn0004047	CG11129	Yp3	chrX	13653577	13653634	+	18	323	768	chrX	13653634	13655031	+	160	2065	3097	chrX	13655031	13655200	+	35	698	861
FBgn0035162	CG13900	CG13900	chr3L	829944	833402	-	860	2626	2121	chr3L	827877	829944	-	7	17	8	chr3L	826719	827877	-	73	510	457
FBgn0086710	CG10652	RpL30	chr2L	19009115	19009235	-	0	1	0	chr2L	19008944	19009115	-	0	4	5	chr2L	19008232	19008944	-	81	473	452
FBgn0051120	CG31120	CG31120	chr3R	20743485	20743582	-	0	2	0	chr3R	20741675	20743485	-	0	0	0	chr3R	20738937	20741675	-	92	457	384
FBgn0052000	CG32000	CG32000	chr4	152845	157378	+	3	19	9	chr4	157378	160522	+	41	157	8	chr4	160522	163749	+	104	387	11
FBgn0017545	CG2168	RpS3A	chr4	87712	87833	-	7	31	30	chr4	86898	87712	-	36	130	236	chr4	85850	86898	-	40	351	312
FBgn0000556	CG8280	Ef1alpha48D	chr2R	7778900	7781079	+	26	196	307	chr2R	7781079	7782471	+	218	753	1532	chr2R	7782471	7783025	+	99	350	768
FBgn0033820	CG4716	CG4716	chr2R	9144087	9144187	+	7	50	32	chr2R	9144187	9144636	+	22	218	111	chr2R	9144636	9144804	+	8	309	188
FBgn0002579	CG7622	RpL36	chrX	522906	523495	-	2	8	8	chrX	522494	522906	-	112	178	181	chrX	522349	522494	-	164	270	253
FBgn0086687	CG5887	desat1	chr3R	8265321	8270530	+	19	45	175	chr3R	8270530	8272663	+	69	335	505	chr3R	8272663	8273338	+	46	237	249
FBgn0262362	CG43060	CG43060	NA	NA	NA	NA	0	0	0	chr3R	3866969	3867330	+	0	0	0	chr3R	3867330	3881259	+	32	222	30
FBgn0010217	CG11154	ATPsyn-beta	chr4	1052109	1052515	+	0	4	2	chr4	1052515	1053852	+	1	15	33	chr4	1053852	1055183	+	23	221	223
FBgn0250816	CG40300	AGO3	chr3L	23547692	23559941	+	8	25	3	chr3L	23559941	23642556	+	108	535	207	chr3L	23642556	23682740	+	71	213	102
FBgn0261461	CG7481	RhoGAP18B	chrX	19058711	19059362	-	1	0	2	chrX	19037617	19058711	-	6	15	9	chrX	19030258	19037617	-	72	188	3
FBgn0027560	CG4104	Tps1	chr2L	4388326	4388724	+	9	89	89	chr2L	4388724	4392686	+	86	446	523	chr2L	4392686	4392778	+	19	179	70
FBgn0026869	CG1981	Thd1	chr4	574202	578480	-	3	3	12	chr4	566288	574202	-	3	11	35	chr4	561184	566288	-	73	175	8
FBgn0003256	CG12559	rl	chr2RHet	198175	198995	+	0	0	0	chr2RHet	198995	207332	+	3	12	29	chr2RHet	207332	247821	+	39	163	77
FBgn0041004	CG17715	CG17715	chr2L	22736951	22737302	+	1	1	0	chr2L	22737302	22742535	+	3	9	5	chr2L	22742535	22747273	+	60	155	12
FBgn0000964	CG10034	tj	chr2L	19464266	19464755	+	0	0	2	chr2L	19464755	19466423	+	0	3	0	chr2L	19466423	19467758	+	40	153	1
FBgn0058006	CG40006	CG40006	chr2L	22648856	22649081	-	0	0	0	chr2L	22535868	22648856	-	116	417	150	chr2L	22515148	22535868	-	30	151	17
FBgn0264001	NA	NA	chr3L	13657578	13796500	-	2	59	40	chr3L	13601905	13657578	-	0	17	10	chr3L	13515292	13601905	-	26	129	31
FBgn0040813	CG11051	Nplp2	chr3L	13349633	13349698	+	9	140	118	chr3L	13349698	13350197	+	18	236	168	chr3L	13350197	13350323	+	5	124	98
FBgn0030882	CG6835	GS	chrX	17783579	17784023	+	0	2	1	chrX	17784023	17786512	+	0	0	1	chrX	17786512	17792636	+	16	118	24
FBgn0259237	CG31177	CG42335	NA	NA	NA	NA	0	0	0	chr3R	17584495	17586911	+	0	1	1	chr3R	17586911	17595023	+	103	117	73
FBgn0025741	CG11081	plexA	chr4	1044097	1047720	-	0	3	0	chr4	1036216	1044097	-	22	87	60	chr4	1030520	1036216	-	37	116	12
FBgn0040823	CG14162	dpr6	chr3L	9967750	9997131	+	0	10	2	chr3L	9997131	10034156	+	0	9	5	chr3L	10034156	10132460	+	25	116	64
FBgn0003067	CG17725	Pepck	chr2R	14424271	14424542	+	12	31	69	chr2R	14424542	14426650	+	44	292	627	chr2R	14426650	14426924	+	12	113	96
FBgn0020618	CG7111	Rack1	chr2L	7827169	7827246	-	3	7	16	chr2L	7826760	7827169	-	11	24	66	chr2L	7825346	7826760	-	42	112	195
FBgn0052594	CG32594	be	chrX	14918466	14918735	+	0	0	0	chrX	14918735	14928123	+	2	2	7	chrX	14928123	14936093	+	6	112	29
FBgn0051163	CG31163	SKIP	chr3R	17959556	18000089	+	0	8	9	chr3R	18000089	18000476	+	0	0	0	chr3R	18000476	18120654	+	21	108	37
FBgn0027571	CG3523	CG3523	chr2L	3056614	3058871	+	10	30	72	chr2L	3058871	3067502	+	690	1781	2525	chr2L	3067502	3068184	+	92	107	254
FBgn0261259	CG32025	Fhos	chr3L	8746718	8770228	+	0	9	27	chr3L	8770228	8784404	+	3	44	44	chr3L	8784404	8791819	+	12	107	25
FBgn0023197	CG6298	Jon74E	chr3L	17542143	17542227	-	0	0	0	chr3L	17541248	17542143	-	0	0	0	chr3L	17539967	17541248	-	14	107	106
FBgn0016976	CG12500	stnA	chrX	22397595	22406483	-	8	23	3	chrX	22394562	22397595	-	0	2	0	chrX	22382557	22394562	-	7	105	5
FBgn0033699	CG8857	RpS11	chr2R	8088291	8088333	-	3	14	9	chr2R	8086970	8088291	-	52	295	281	chr2R	8086523	8086970	-	17	104	79
FBgn0087011	CG40109	CG41520	chrU	1242084	1242916	+	2	0	0	chrU	1242916	1321759	+	284	814	280	chrU	1321759	1369506	+	28	103	41
FBgn0263996	NA	NA	chr2L	20903480	20918931	-	2	12	16	chr2L	20903432	20903480	-	0	0	0	chr2L	20871334	20903432	-	16	103	58
FBgn0051523	CG31523	CG31523	chr3R	294246	304729	-	3	37	33	chr3R	292412	294246	-	24	113	166	chr3R	291138	292412	-	88	102	143
FBgn0029990	CG2233	CG2233	chrX	7931518	7931550	-	7	69	121	chrX	7930181	7931518	-	96	647	808	chrX	7929773	7930181	-	19	97	130
FBgn0261836	CG33715	Msp-300	chr2L	5100876	5154578	+	21	88	159	chr2L	5154578	5186162	+	43	68	190	chr2L	5186162	5205389	+	26	97	99
FBgn0010409	CG6510	RpL18A	chr2R	13434931	13434999	-	1	3	5	chr2R	13433975	13434931	-	12	49	102	chr2R	13433894	13433975	-	27	96	99
FBgn0031980	CG7424	RpL36A	chr2L	8042825	8042859	-	0	2	1	chr2L	8041987	8042825	-	155	929	718	chr2L	8041879	8041987	-	7	88	58
FBgn0002593	CG4087	RpLP1	chr2L	419951	420074	+	6	48	54	chr2L	420074	420558	+	5	39	117	chr2L	420558	420697	+	13	88	143
FBgn0034479	CG8654	CG8654	chr2R	15866748	15869813	+	0	2	2	chr2R	15869813	15871586	+	4	54	27	chr2R	15871586	15872255	+	7	87	47
FBgn0032988	CG3278	Tif-IA	chr2L	22249877	22250098	+	0	2	0	chr2L	22250098	22253424	+	10	31	4	chr2L	22253424	22258260	+	33	86	11
FBgn0003175	CG4444	px	chr2R	18431020	18449570	-	0	3	11	chr2R	18427872	18431020	-	0	0	3	chr2R	18381801	18427872	-	5	85	39
FBgn0001128	CG9042	Gpdh	chr2L	5943642	5944109	+	12	9	23	chr2L	5944109	5944511	+	19	50	63	chr2L	5944511	5948843	+	31	84	105
FBgn0036007	CG3424	path	chr3L	9490434	9498428	-	5	22	23	chr3L	9488777	9490434	-	19	117	74	chr3L	9487654	9488777	-	66	81	32
FBgn0037913	CG6783	CG6783	chr3R	7392709	7392771	-	1	8	8	chr3R	7390042	7392709	-	7	24	51	chr3R	7385611	7390042	-	13	81	81
FBgn0028993	CG17594	scro	chr3LHet	207492	209196	+	0	0	1	chr3LHet	209196	217609	+	0	1	0	chr3LHet	217609	252455	+	13	80	6
FBgn0262736	CG3161	Vha16-1	chr2R	2519616	2520633	-	6	14	7	chr2R	2514974	2519616	-	3	26	37	chr2R	2512746	2514974	-	25	79	114
FBgn0023170	CG3997	RpL39	chr2R	19949913	19949952	-	7	194	204	chr2R	19949466	19949913	-	14	77	90	chr2R	19949375	19949466	-	13	77	126
FBgn0003204	CG1799	ras	chrX	10638534	10640217	+	0	3	0	chrX	10640217	10642236	+	4	15	12	chrX	10642236	10642839	+	31	77	5
FBgn0029172	CG7923	Fad2	chr3L	11016634	11016638	+	1	0	0	chr3L	11016638	11017706	+	274	452	621	chr3L	11017706	11017946	+	7	73	90
FBgn0011284	CG11276	RpS4	chr3L	13034855	13035111	+	1	4	1	chr3L	13035111	13036927	+	136	547	493	chr3L	13036927	13037005	+	5	68	53
FBgn0005630	CG12052	lola	chr2R	6421254	6430794	-	13	76	123	chr2R	6419508	6421254	-	1	16	28	chr2R	6369711	6419508	-	27	68	72
FBgn0039830	CG1746	CG1746	chr3R	27044712	27045352	-	6	29	41	chr3R	27042735	27044712	-	11	121	130	chr3R	27041866	27042735	-	22	66	106
FBgn0000055	CG3481	Adh	chr2L	14615554	14616338	+	74	243	707	chr2L	14616338	14617244	+	686	2496	9735	chr2L	14617244	14618902	+	6	65	135
FBgn0002868	CG9470	MtnA	chr3R	5609967	5610093	-	5	27	72	chr3R	5609580	5609967	-	7	45	42	chr3R	5609486	5609580	-	7	65	54
FBgn0025390	CG14796	Mur2B	chrX	1452205	1512188	-	5	45	25	chrX	1446423	1452205	-	4	6	17	chrX	1417586	1446423	-	9	65	44
FBgn0030608	CG9057	Lsd-2	chrX	14969973	14970236	-	3	20	13	chrX	14966304	14969973	-	12	52	69	chrX	14965488	14966304	-	17	63	62
FBgn0039114	CG10374	Lsd-1	chr3R	19589578	19590343	+	1	31	27	chr3R	19590343	19592245	+	50	206	79	chr3R	19592245	19592388	+	1	62	20
FBgn0037135	CG7414	CG7414	chr3L	21817839	21818137	+	0	1	5	chr3L	21818137	21820037	+	3	13	24	chr3L	21820037	21820956	+	24	62	203
FBgn0037548	CG7900	CG7900	chr3R	3919845	3919870	+	0	0	0	chr3R	3919870	3927530	+	6	56	27	chr3R	3927530	3930805	+	23	60	19
FBgn0261560	CG8846	Thor	chr2L	3478433	3478615	+	0	1	11	chr2L	3478615	3479393	+	2	10	5	chr2L	3479393	3479612	+	16	58	38
FBgn0039920	CG11360	CG11360	chr4	691767	701334	+	0	0	2	chr4	701334	706666	+	6	20	13	chr4	706666	710221	+	25	57	5
FBgn0052791	CG32791	CG32791	chrX	3424453	3465682	-	118	561	485	chrX	3407035	3424453	-	0	4	7	chrX	3401277	3407035	-	34	56	8
FBgn0034967	CG3186	eIF-5A	chr2R	19945346	19946008	+	5	21	18	chr2R	19946008	19946790	+	428	980	1661	chr2R	19946790	19947002	+	18	55	91
FBgn0086906	CG1915	sls	chr3L	2114297	2115611	-	1	3	11	chr3L	2090988	2114297	-	23	36	232	chr3L	2039680	2090988	-	45	54	242
FBgn0083940	CG12102	CG34104	chrX	9980565	10016229	+	4	25	23	chrX	10016229	10031936	+	0	1	3	chrX	10031936	10042911	+	7	53	4
FBgn0033782	CG3850	sug	chr2R	8812071	8816436	+	0	11	2	chr2R	8816436	8818033	+	50	50	88	chr2R	8818033	8818149	+	7	51	42
FBgn0259242	CG12543	CG42340	chrX	6379099	6418356	-	0	57	15	chrX	6361066	6379099	-	2	10	2	chrX	6317155	6361066	-	5	50	17
FBgn0036191	CG7334	Sug	chr3L	11677083	11677681	+	0	0	3	chr3L	11677681	11681560	+	9	14	5	chr3L	11681560	11683255	+	25	50	8
FBgn0053170	CG33170	CG33170	chr3L	22857699	22858640	+	0	0	0	chr3L	22858640	22859064	+	0	0	0	chr3L	22859064	22860635	+	9	50	24
FBgn0025683	CG3164	CG3164	chr2L	128983	130791	-	4	17	19	chr2L	123128	128983	-	18	158	194	chr2L	122623	123128	-	10	49	63
FBgn0085450	CG7093	Snoo	chr2L	7976190	7984196	-	28	93	24	chr2L	7958518	7976190	-	1	20	18	chr2L	7891309	7958518	-	10	49	57
FBgn0010300	CG10719	brat	chr2L	19133815	19168145	+	5	39	28	chr2L	19168145	19171259	+	1	2	7	chr2L	19171259	19179758	+	10	49	6
FBgn0029738	CG4068	CG4068	chrX	4823634	4832133	-	2	0	3	chrX	4821616	4823634	-	0	2	1	chrX	4820696	4821616	-	7	49	37
FBgn0035978	CG4347	UGP	chr3L	9351741	9352035	-	0	0	3	chr3L	9344842	9351741	-	15	170	456	chr3L	9343966	9344842	-	6	48	134
FBgn0030521	CG10992	CG10992	chrX	13675962	13676203	-	2	11	26	chrX	13674209	13675962	-	11	33	62	chrX	13673950	13674209	-	6	48	46
FBgn0261260	CG34352	Megalin	chrX	9366449	9394162	-	1	16	5	chrX	9319452	9366449	-	3	12	17	chrX	9253876	9319452	-	15	47	52
FBgn0032400	CG6770	CG6770	chr2L	12045975	12046100	-	0	2	1	chr2L	12045765	12045975	-	0	13	18	chr2L	12045345	12045765	-	13	47	60
FBgn0000064	CG6058	Ald	chr3R	22083742	22087313	-	2	8	19	chr3R	22082249	22083742	-	29	102	253	chr3R	22079790	22082249	-	14	46	89
FBgn0034070	CG8403	SP2353	chr2R	11919464	11925829	+	0	32	14	chr2R	11925829	11933110	+	0	8	3	chr2R	11933110	11933760	+	3	46	28
FBgn0036199	CG7314	Bmcp	chr3L	11714033	11714224	+	0	0	2	chr3L	11714224	11715910	+	1	0	0	chr3L	11715910	11721218	+	5	46	28
FBgn0026372	CG7977	RpL23A	chr3L	1668626	1668654	-	0	2	3	chr3L	1667345	1668626	-	118	194	395	chr3L	1667191	1667345	-	9	44	52
FBgn0001219	CG4264	Hsc70-4	chr3R	11068369	11070081	+	2	3	15	chr3R	11070081	11072037	+	31	189	272	chr3R	11072037	11072336	+	11	44	62
FBgn0034140	CG8317	CG8317	chr2R	12462768	12464087	-	2	11	15	chr2R	12462405	12462768	-	3	19	15	chr2R	12462083	12462405	-	15	44	35
FBgn0024189	CG33141	sns	chr2R	4686021	4686569	+	0	0	0	chr2R	4686569	4740107	+	3	26	27	chr2R	4740107	4743142	+	37	44	27
FBgn0052654	CG32654	Sec16	chrX	12490079	12491385	+	0	0	2	chrX	12491385	12502790	+	5	14	17	chrX	12502790	12503943	+	13	44	6
FBgn0004403	CG1524	RpS14a	chrX	7827774	7828066	+	0	6	8	chrX	7828066	7828581	+	34	58	154	chrX	7828581	7828710	+	31	43	138
FBgn0030421	CG3812	CG3812	chrX	12659298	12661196	+	0	5	0	chrX	12661196	12664654	+	0	5	0	chrX	12664654	12666884	+	16	43	7
FBgn0263115	NA	NA	chrX	13795656	13879887	-	23	119	45	chrX	13777097	13795656	-	1	12	9	chrX	13759894	13777097	-	5	42	19
FBgn0015222	CG2216	Fer1HCH	chr3R	26213252	26213582	-	5	11	65	chr3R	26211705	26213252	-	20	45	130	chr3R	26211294	26211705	-	20	42	51
FBgn0086472	CG6684	RpS25	chr3R	7041983	7042005	-	0	0	0	chr3R	7041272	7041983	-	7	22	45	chr3R	7040749	7041272	-	2	42	68
FBgn0033461	CG12923	CG12923	chr2R	5775152	5775254	+	0	0	0	chr2R	5775254	5776226	+	0	0	0	chr2R	5776226	5778646	+	13	42	37
FBgn0003274	CG4918	RpLP2	chr2R	12473598	12473727	+	3	40	22	chr2R	12473727	12474069	+	12	72	106	chr2R	12474069	12474237	+	3	41	75
FBgn0034501	CG13868	CG13868	chr2R	16198831	16204422	-	4	37	26	chr2R	16197077	16198831	-	7	48	52	chr2R	16196281	16197077	-	6	41	58
FBgn0039300	CG10423	RpS27	chr3R	21073160	21073194	-	0	2	1	chr3R	21072074	21073160	-	6	23	53	chr3R	21071676	21072074	-	7	41	51
FBgn0035688	CG10289	CG10289	chr3L	6166536	6166980	-	0	0	0	chr3L	6162900	6166536	-	1	11	27	chr3L	6158015	6162900	-	7	41	3
FBgn0017418	CG5659	ari-1	chrX	18030693	18031718	-	0	0	2	chrX	18026828	18030693	-	0	0	2	chrX	18024424	18026828	-	7	41	1
FBgn0039858	CG11525	CycG	chr3R	27427932	27438386	-	51	73	465	chr3R	27424994	27427932	-	22	36	70	chr3R	27422363	27424994	-	19	40	42
FBgn0002607	CG2746	RpL19	chr2R	20856996	20857028	-	0	3	0	chr2R	20856074	20856996	-	20	49	86	chr2R	20855967	20856074	-	7	40	45
FBgn0014184	CG16747	Oda	chr2R	8055935	8061767	-	7	11	32	chr2R	8054902	8055935	-	12	33	102	chr2R	8054076	8054902	-	18	40	32
FBgn0040732	CG16926	CG16926	chr2R	15388557	15388828	-	2	34	64	chr2R	15388028	15388557	-	9	79	96	chr2R	15387799	15388028	-	6	39	57
FBgn0261642	CG33197	mbl	chr2R	13104053	13163379	+	13	73	64	chr2R	13163379	13183405	+	4	5	12	chr2R	13183405	13266881	+	9	39	39
FBgn0022160	CG8256	Gpo-1	chr2R	11748207	11750251	-	5	7	8	chr2R	11745383	11748207	-	10	22	14	chr2R	11745255	11745383	-	6	39	43
FBgn0262026	CG42837	CG42837	chr2R	12084552	12084832	+	2	7	31	chr2R	12084832	12085021	+	1	8	10	chr2R	12085021	12086883	+	18	39	104
FBgn0034795	CG3695	MED23	chr2R	18776506	18776536	+	0	0	0	chr2R	18776536	18781672	+	0	3	6	chr2R	18781672	18783261	+	0	39	35
FBgn0260441	CG11271	RpS12	chr3L	13016451	13016608	+	6	21	5	chr3L	13016608	13017737	+	225	545	528	chr3L	13017737	13017862	+	5	38	51
FBgn0029176	CG11901	Ef1gamma	chr3R	25045887	25046018	+	1	6	1	chr3R	25046018	25047498	+	131	220	392	chr3R	25047498	25047831	+	22	38	80
FBgn0261619	CG5119	pAbp	chr2R	14027582	14029011	+	3	8	14	chr2R	14029011	14032725	+	76	200	385	chr2R	14032725	14034696	+	12	38	70
FBgn0013770	CG6692	Cp1	chr2R	9848163	9854436	+	29	89	72	chr2R	9854436	9855246	+	19	88	69	chr2R	9855246	9855486	+	2	38	17
FBgn0263396	NA	NA	chr3R	9471641	9471755	-	3	3	7	chr3R	9467910	9471641	-	5	21	30	chr3R	9460678	9467910	-	28	38	70
FBgn0001235	CG17117	hth	chr3R	6438721	6464386	-	0	7	5	chr3R	6411389	6438721	-	0	14	16	chr3R	6335568	6411389	-	2	38	29
FBgn0003162	CG9441	Pu	chr2R	17062821	17066797	+	0	9	1	chr2R	17066797	17067163	+	1	3	0	chr2R	17067163	17070119	+	8	38	37
FBgn0044510	CG40049	mRpS5	chr3L	24530334	24530573	+	1	0	0	chr3L	24530573	24531011	+	0	0	0	chr3L	24531011	24536634	+	10	38	10
FBgn0012034	CG9390	AcCoAS	chr3L	21266662	21273081	-	13	21	55	chr3L	21264804	21266662	-	21	109	158	chr3L	21263821	21264804	-	10	37	94
FBgn0263120	NA	NA	chr2R	4553317	4563977	+	9	29	79	chr2R	4563977	4569110	+	25	143	208	chr2R	4569110	4570296	+	9	36	45
FBgn0032482	CG5547	Pect	chr2L	13203767	13209482	+	2	16	16	chr2L	13209482	13210228	+	3	34	32	chr2L	13210228	13210848	+	6	36	17
FBgn0039697	CG7834	CG7834	chr3R	25628562	25628675	-	0	0	0	chr3R	25627670	25628562	-	6	49	96	chr3R	25627447	25627670	-	1	36	39
FBgn0034345	CG5174	CG5174	chr2R	14308914	14310789	+	0	1	1	chr2R	14310789	14312952	+	3	2	3	chr2R	14312952	14313732	+	22	36	54
FBgn0004395	CG4620	unk	chr3R	18983565	18983592	-	0	0	0	chr3R	18979661	18983565	-	3	2	12	chr3R	18975962	18979661	-	19	36	7
FBgn0085384	CG12492	CG34355	chr3R	19646313	19647251	+	0	0	0	chr3R	19647251	19656055	+	182	1826	2709	chr3R	19656055	19676543	+	0	35	15
FBgn0024733	CG17521	Qm	chr3L	23088397	23088571	-	1	7	7	chr3L	23086813	23088397	-	20	91	138	chr3L	23086289	23086813	-	5	35	21
FBgn0027590	CG16936	CG16936	chr2R	20655092	20655697	-	0	11	12	chr2R	20654363	20655092	-	13	83	79	chr2R	20654240	20654363	-	1	35	35
FBgn0050412	CG30412	CG30412	chr2R	19206860	19206871	-	0	0	0	chr2R	19205884	19206860	-	0	0	0	chr2R	19205711	19205884	-	1	35	21
FBgn0261599	CG8495	RpS29	chr3R	5603766	5603856	+	0	3	19	chr3R	5603856	5604507	+	8	62	89	chr3R	5604507	5604800	+	3	34	36
FBgn0020660	CG10837	eIF-4B	chr2RHet	2901751	2902204	+	2	8	9	chr2RHet	2902204	2902396	+	0	0	2	chr2RHet	2902396	2917318	+	4	34	39
FBgn0003360	CG16944	sesB	chrX	10676709	10680940	-	8	23	33	chrX	10675653	10676709	-	75	308	567	chrX	10674925	10675653	-	21	33	67
FBgn0259682	CG15092	CG42351	chr2R	14647117	14648587	-	5	55	25	chr2R	14645941	14647117	-	2	54	35	chr2R	14644578	14645941	-	3	33	25
FBgn0001942	CG9075	eIF-4a	chr2L	5981763	5983009	+	3	4	6	chr2L	5983009	5985170	+	18	87	150	chr2L	5985170	5985793	+	9	33	59
FBgn0000100	CG7490	RpLP0	chr3L	22068966	22069387	+	2	10	17	chr3L	22069387	22070415	+	22	76	135	chr3L	22070415	22070587	+	7	33	57
FBgn0004838	CG10377	Hrb27C	chr2L	6920703	6923905	+	3	12	17	chr2L	6923905	6925455	+	5	11	27	chr2L	6925455	6932057	+	13	33	44
FBgn0261618	CG14065	larp	chr3R	24149456	24162162	-	3	4	8	chr3R	24146303	24149456	-	2	10	13	chr3R	24143904	24146303	-	22	33	15
FBgn0030791	CG9132	CG9132	chrX	16693568	16694741	-	0	4	0	chrX	16692665	16693568	-	4	6	5	chrX	16690930	16692665	-	11	33	7
FBgn0022708	CG3140	Adk2	chr2R	19911720	19911841	+	0	0	0	chr2R	19911841	19913170	+	2	6	6	chr2R	19913170	19913400	+	11	33	59
FBgn0033010	CG3136	Atf6	chr2R	1032237	1035683	+	4	24	23	chr2R	1035683	1041535	+	5	25	19	chr2R	1041535	1042261	+	27	32	1
FBgn0031285	CG3662	CG3662	chr2L	821421	821551	+	0	0	0	chr2L	821551	823776	+	5	16	19	chr2L	823776	824337	+	7	32	13
FBgn0010198	CG2033	RpS15Aa	chrX	13230410	13231687	-	0	1	3	chrX	13230017	13230410	-	3	15	29	chrX	13229805	13230017	-	9	32	60
FBgn0261811	CG11940	pico	chrX	19730553	19746092	-	6	7	10	chrX	19727371	19730553	-	3	4	9	chrX	19724247	19727371	-	15	32	6
FBgn0034405	CG15102	Jheh2	chr2R	14745355	14745443	-	0	0	7	chr2R	14744150	14745355	-	7	11	19	chr2R	14743271	14744150	-	2	32	25
FBgn0033183	CG1620	CG1620	chr2R	3383766	3383812	-	0	0	0	chr2R	3382328	3383766	-	3	1	0	chr2R	3381310	3382328	-	14	32	5
FBgn0031054	CG14216	CG14216	chrX	19558593	19558678	+	0	0	0	chrX	19558678	19559386	+	1	0	2	chrX	19559386	19560908	+	10	32	2
FBgn0085443	CG33175	spri	chrX	10404461	10479455	-	29	108	31	chrX	10390814	10404461	-	0	1	0	chrX	10384101	10390814	-	2	31	17
FBgn0000721	CG10033	for	chr2L	3627438	3656951	-	21	77	137	chr2L	3622777	3627438	-	4	24	18	chr2L	3622070	3622777	-	9	31	22
FBgn0029092	CG11804	ced-6	chr2R	5325200	5332439	-	6	5	31	chr2R	5322779	5325200	-	14	56	57	chr2R	5322173	5322779	-	9	31	12
FBgn0002626	CG7939	RpL32	chr3R	25871501	25871880	-	2	1	9	chr3R	25871034	25871501	-	16	60	107	chr3R	25870950	25871034	-	4	31	42
FBgn0066084	CG30425	RpL41	chr2R	20791415	20791452	-	1	25	28	chr2R	20791245	20791415	-	0	5	17	chr2R	20790939	20791245	-	2	31	27
FBgn0015790	CG5771	Rab11	chr3R	16937129	16937537	+	2	4	9	chr3R	16937537	16941106	+	5	7	10	chr3R	16941106	16941868	+	4	31	38
FBgn0039993	CG17691	CG17691	chrU	1178800	1178970	+	0	0	0	chrU	1178970	1179347	+	0	0	1	chrU	1179347	1184774	+	3	31	27
FBgn0050497	CG30497	CG30497	chr2R	3666969	3670142	-	5	9	7	chr2R	3627781	3666969	-	28	121	282	chr2R	3624523	3627781	-	12	30	37
FBgn0052423	CG32423	shep	chr3L	5163414	5271044	-	4	38	36	chr3L	5155566	5163414	-	0	12	9	chr3L	5148920	5155566	-	10	30	50
FBgn0037636	CG9821	CG9821	chr3R	4644442	4646386	-	24	44	38	chr3R	4643584	4644442	-	1	1	11	chr3R	4640406	4643584	-	27	30	42
FBgn0250814	CG4169	CG4169	chr3L	16577223	16577499	+	1	3	6	chr3L	16577499	16579124	+	5	37	55	chr3L	16579124	16579211	+	1	30	9
FBgn0039359	CG4759	RpL27	chr3R	21510224	21510773	-	0	1	3	chr3R	21509816	21510224	-	5	22	45	chr3R	21509344	21509816	-	3	30	50
FBgn0000253	CG8472	Cam	chr2R	8146902	8152177	+	4	6	7	chr2R	8152177	8161299	+	5	10	20	chr2R	8161299	8162130	+	7	30	28
FBgn0034802	CG3800	CG3800	chr2R	18824035	18824246	-	1	2	6	chr2R	18823537	18824035	-	0	1	3	chr2R	18822091	18823537	-	6	30	23
FBgn0005410	CG1903	sno	chrX	13105135	13105699	-	0	0	0	chrX	13097728	13105135	-	0	1	0	chrX	13089531	13097728	-	1	30	17
FBgn0022063	CG10228	Pcf11	chr2R	10757736	10758575	-	0	0	0	chr2R	10757475	10757736	-	0	0	0	chr2R	10748660	10757475	-	15	30	25
FBgn0003076	CG5165	Pgm	chr3L	16121590	16121631	-	0	1	2	chr3L	16119236	16121590	-	27	108	128	chr3L	16119117	16119236	-	6	29	40
FBgn0002121	CG2671	l(2)gl	chr2L	17136	21376	-	1	3	16	chr2L	11214	17136	-	9	33	28	chr2L	9838	11214	-	2	29	0
FBgn0260934	CG8201	par-1	chr2R	15343678	15356475	+	4	10	14	chr2R	15356475	15368668	+	7	21	36	chr2R	15368668	15371978	+	21	29	74
FBgn0263112	NA	NA	chr4	1219483	1222818	+	3	3	3	chr4	1222818	1226517	+	10	10	17	chr4	1226517	1227176	+	7	29	3
FBgn0027548	CG2910	nito	chr2R	3849990	3850347	+	0	0	0	chr2R	3850347	3852787	+	0	2	7	chr2R	3852787	3857320	+	5	29	9
FBgn0259214	CG42314	PMCA	chr4	376092	379543	-	0	1	4	chr4	355666	376092	-	26	69	94	chr4	348818	355666	-	5	28	9
FBgn0036825	CG6846	RpL26	chr3L	18891974	18892419	+	1	3	4	chr3L	18892419	18892869	+	10	48	105	chr3L	18892869	18893017	+	11	28	51
FBgn0031995	CG8475	CG8475	chr2L	8196815	8196893	-	0	1	1	chr2L	8194921	8196815	-	0	7	3	chr2L	8190953	8194921	-	2	28	28
FBgn0037085	CG7204	Neu2	chr3L	21483101	21483686	-	0	1	0	chr3L	21481952	21483101	-	0	2	0	chr3L	21477990	21481952	-	2	28	4
FBgn0263006	NA	NA	chr2R	19820307	19823408	-	3	19	19	chr2R	19816753	19820307	-	20	68	143	chr2R	19814478	19816753	-	6	27	29
FBgn0036316	CG10960	CG10960	chr3L	12820658	12836206	-	11	21	74	chr3L	12818838	12820658	-	13	58	104	chr3L	12817979	12818838	-	9	27	49
FBgn0019624	CG14724	CoVa	chr3R	7645080	7645433	+	0	2	0	chr3R	7645433	7645883	+	2	6	13	chr3R	7645883	7646021	+	6	27	8
FBgn0025456	CG5413	CREG	chr3R	13219981	13220362	-	0	0	0	chr3R	13219212	13219981	-	1	3	11	chr3R	13218993	13219212	-	3	27	14
FBgn0003042	CG32443	Pc	chr3L	21311010	21311120	-	0	1	0	chr3L	21309523	21311010	-	0	0	3	chr3L	21299237	21309523	-	2	27	5
FBgn0263749	NA	NA	chr3R	5165937	5180477	+	40	131	177	chr3R	5180477	5184126	+	126	258	388	chr3R	5184126	5188666	+	15	26	39
FBgn0029897	CG3203	RpL17	chrX	6637171	6638290	-	3	9	6	chrX	6635809	6637171	-	80	251	341	chrX	6635569	6635809	-	14	26	37
FBgn0264494	NA	NA	chr2L	1732525	1741700	+	10	15	45	chr2L	1741700	1750086	+	20	97	137	chr2L	1750086	1750613	+	1	26	19
FBgn0035087	CG2765	CG2765	chr2R	20849203	20852606	-	6	23	37	chr2R	20848369	20849203	-	13	60	32	chr2R	20847361	20848369	-	11	26	42
FBgn0031645	CG3036	CG3036	chr2L	4892114	4893954	+	0	3	13	chr2L	4893954	4903153	+	1	41	44	chr2L	4903153	4903889	+	4	26	23
FBgn0051140	CG31140	CG31140	chr3R	19788901	19792312	+	0	10	5	chr3R	19792312	19799353	+	0	10	7	chr3R	19799353	19808954	+	1	26	14
FBgn0004828	CG8989	His3.3B	chrX	9048694	9050721	-	0	6	7	chrX	9048144	9048694	-	3	7	22	chrX	9046555	9048144	-	40	26	84
FBgn0034638	CG10433	CG10433	chr2R	17494297	17494458	-	1	1	0	chr2R	17493830	17494297	-	4	7	11	chr2R	17493180	17493830	-	7	26	15
FBgn0037270	CG9769	CG9769	chr3R	539807	539918	-	0	1	0	chr3R	538964	539807	-	2	7	11	chr3R	538603	538964	-	3	26	23
FBgn0030640	CG6294	CG6294	chrX	15356745	15356860	+	0	0	0	chrX	15356860	15358441	+	0	2	3	chrX	15358441	15360845	+	2	26	17
FBgn0028470	CG5208	Patr-1	chr3R	12869289	12869371	+	0	0	0	chr3R	12869371	12872851	+	0	1	6	chr3R	12872851	12873444	+	12	26	4
FBgn0013272	CG5820	Gp150	chr2R	18205166	18210474	+	2	4	19	chr2R	18210474	18216029	+	23	194	243	chr2R	18216029	18216933	+	5	25	25
FBgn0045823	CG16707	vsg	chr3L	9707423	9707650	+	0	2	12	chr3L	9707650	9709562	+	76	190	466	chr3L	9709562	9710816	+	23	25	55
FBgn0040827	CG13315	CG13315	chr3L	9089975	9090110	+	6	13	22	chr3L	9090110	9090320	+	9	48	45	chr3L	9090320	9090596	+	2	25	26
FBgn0261597	CG10305	RpS26	chr2L	18443062	18443228	-	1	29	17	chr2L	18442717	18443062	-	8	30	31	chr2L	18442034	18442717	-	8	25	33
FBgn0013576	CG32464	l(3)82Fd	chr3R	1160293	1176165	-	2	11	2	chr3R	1119779	1160293	-	0	16	29	chr3R	1095837	1119779	-	10	25	97
FBgn0033250	CG14762	CG14762	chr2R	3900233	3901259	-	0	6	5	chr2R	3898316	3900233	-	2	9	15	chr2R	3896623	3898316	-	1	25	16
FBgn0037715	CG9399	CG9399	chr3R	5399241	5399927	-	2	3	1	chr3R	5398218	5399241	-	2	12	1	chr3R	5397632	5398218	-	20	25	42
FBgn0032191	CG5734	CG5734	chr2L	10206841	10206961	-	0	0	0	chr2L	10205368	10206841	-	2	0	8	chr2L	10204756	10205368	-	8	25	2
FBgn0032170	CG4658	CG4658	chr2L	9957286	9957588	+	0	0	0	chr2L	9957588	9959720	+	1	0	12	chr2L	9959720	9960168	+	2	25	5
FBgn0259933	CG42456	CG42456	chr3L	3319554	3319796	+	0	0	0	chr3L	3319796	3320651	+	0	0	2	chr3L	3320651	3322489	+	1	25	23
FBgn0015288	CG7434	RpL22	chrX	659128	659172	-	2	12	19	chrX	656757	659128	-	56	377	447	chrX	656592	656757	-	1	24	32
FBgn0262614	CG9731	pyd	chr3R	4690912	4757599	-	90	232	77	chr3R	4662310	4690912	-	15	45	66	chr3R	4652789	4662310	-	5	24	51
FBgn0085195	CG34166	CG34166	chr2L	14743252	14743295	+	0	6	6	chr2L	14743295	14743618	+	11	165	107	chr2L	14743618	14743725	+	1	24	8
FBgn0002719	CG10120	Men	chr3R	8545256	8548267	-	6	9	32	chr3R	8539193	8545256	-	42	139	350	chr3R	8538824	8539193	-	20	24	95
FBgn0032773	CG15825	fon	chr2L	19386135	19386202	-	3	43	10	chr2L	19383609	19386135	-	3	40	29	chr2L	19383386	19383609	-	0	24	10
FBgn0014002	CG6988	Pdi	chr3L	15131860	15135692	-	8	47	92	chr3L	15131287	15131860	-	3	21	43	chr3L	15130837	15131287	-	11	24	50
FBgn0016917	CG4257	Stat92E	chr3R	16367022	16378034	-	3	24	63	chr3R	16363130	16367022	-	8	28	59	chr3R	16361404	16363130	-	8	24	55
FBgn0005671	CG17369	Vha55	chr3R	8453243	8453436	-	0	4	3	chr3R	8450488	8453243	-	17	31	38	chr3R	8449483	8450488	-	8	24	12
FBgn0052672	CG32672	Atg8a	chrX	10662103	10662368	-	0	0	10	chrX	10659490	10662103	-	4	17	20	chrX	10658910	10659490	-	10	24	15
FBgn0027493	CG17273	CG17273	chr3R	16656168	16656337	-	2	1	4	chr3R	16650861	16656168	-	4	9	16	chr3R	16650388	16650861	-	9	24	10
FBgn0039182	CG5728	CG5728	chr3R	20158943	20159036	-	0	0	0	chr3R	20154410	20158943	-	1	8	9	chr3R	20154176	20154410	-	11	24	24
FBgn0031057	CG14224	Ubqn	chrX	19577780	19578033	+	0	0	0	chrX	19578033	19580099	+	1	7	3	chrX	19580099	19581273	+	10	24	41
FBgn0020622	CG2699	Pi3K21B	chr2L	297879	302065	+	4	5	5	chr2L	302065	302659	+	4	0	0	chr2L	302659	305233	+	7	24	13
FBgn0035001	CG4527	slik	chr2R	20288892	20290203	-	0	1	1	chr2R	20283541	20288892	-	3	2	10	chr2R	20279751	20283541	-	46	24	40
FBgn0036353	CG10171	CG10171	chr3L	13380874	13380933	-	0	0	0	chr3L	13379814	13380874	-	0	2	2	chr3L	13379045	13379814	-	15	24	3
FBgn0037215	CG12582	CG12582	chr3R	22930	23136	+	0	1	0	chr3R	23136	23331	+	0	1	0	chr3R	23331	30287	+	3	24	20
FBgn0000559	CG2238	Ef2b	chr2L	21682041	21682116	-	0	4	14	chr2L	21678310	21682041	-	137	469	945	chr2L	21678049	21678310	-	5	23	24
FBgn0260228	CG42502	CG42502	chr2L	18810871	18810986	-	24	159	118	chr2L	18810584	18810871	-	2	20	15	chr2L	18810035	18810584	-	3	23	30
FBgn0001218	CG4147	Hsc70-3	chrX	11699054	11701212	-	3	7	13	chrX	11696645	11699054	-	37	101	176	chrX	11695728	11696645	-	2	23	23
FBgn0039857	CG11522	RpL6	chr3R	27421880	27421926	-	5	32	12	chr3R	27420645	27421880	-	32	65	118	chr3R	27420513	27420645	-	9	23	27
FBgn0037912	CG6782	sea	chr3R	7386899	7392771	-	15	63	99	chr3R	7385886	7386899	-	0	26	26	chr3R	7385611	7385886	-	5	23	13
FBgn0036428	CG9238	CG9238	chr3L	14540512	14544075	-	6	33	53	chr3L	14535218	14540512	-	8	49	75	chr3L	14534036	14535218	-	9	23	69
FBgn0000370	CG8669	crc	chr2L	21310865	21315507	+	12	41	63	chr2L	21315507	21319057	+	7	12	38	chr2L	21319057	21319527	+	9	23	30
FBgn0261592	CG10944	RpS6	chrX	7794953	7795362	-	0	10	6	chrX	7793786	7794953	-	4	36	61	chrX	7793652	7793786	-	1	23	41
FBgn0005533	CG3922	RpS17	chr3L	9422797	9422921	-	2	0	1	chr3L	9421973	9422797	-	9	45	76	chr3L	9421894	9421973	-	3	23	39
FBgn0261015	CG11776	Pif1A	chr3R	4609153	4626898	-	11	27	78	chr3R	4606705	4609153	-	2	4	9	chr3R	4600007	4606705	-	19	23	68
FBgn0085370	CG15159	Pde11	chr2L	18546717	18571648	-	5	15	22	chr2L	18534130	18546717	-	4	9	10	chr2L	18532727	18534130	-	7	23	7
FBgn0261608	CG5827	RpL37A	chr2L	5070956	5071154	+	0	2	5	chr2L	5071154	5071755	+	3	22	27	chr2L	5071755	5071904	+	1	23	25
FBgn0021872	CG9415	Xbp1	chr2R	17031049	17031381	+	0	2	2	chr2R	17031381	17032965	+	3	17	25	chr2R	17032965	17033255	+	5	23	24
FBgn0037213	CG12581	CG12581	chr3R	353	1114	+	2	4	0	chr3R	1114	9771	+	0	6	11	chr3R	9771	10195	+	5	23	18
FBgn0260462	CG12163	CG12163	chr3R	1077253	1077468	-	0	4	3	chr3R	1069031	1077253	-	1	1	4	chr3R	1063372	1069031	-	14	23	48
FBgn0024232	CG18471	gprs	chr2R	12528747	12530456	+	0	0	0	chr2R	12530456	12533510	+	0	4	0	chr2R	12533510	12538455	+	2	23	4
FBgn0043799	CG31381	CG31381	chr3R	20702789	20703073	+	0	0	0	chr3R	20703073	20704507	+	0	0	2	chr3R	20704507	20707202	+	3	23	35
FBgn0027339	CG11352	jim	chr3L	22794414	22828294	-	29	181	36	chr3L	22791011	22794414	-	0	4	8	chr3L	22782332	22791011	-	21	22	1
FBgn0034743	CG4046	RpS16	chr2R	18493625	18493662	+	0	1	5	chr2R	18493662	18495405	+	48	161	250	chr2R	18495405	18495500	+	1	22	34
FBgn0005278	CG2674	Sam-S	chr2L	106902	109750	+	0	13	15	chr2L	109750	113542	+	12	39	50	chr2L	113542	114210	+	18	22	62
FBgn0037874	CG4800	Tctp	chr3R	7035974	7036102	+	2	22	33	chr3R	7036102	7036621	+	5	24	70	chr3R	7036621	7037004	+	6	22	34
FBgn0016926	CG4710	Pino	chr2L	1117499	1128953	-	5	33	25	chr2L	1115733	1117499	-	1	12	8	chr2L	1114653	1115733	-	2	22	21
FBgn0085405	CG13845	CG34376	chr3R	18273761	18274137	+	2	4	8	chr3R	18274137	18284956	+	3	30	18	chr3R	18284956	18286472	+	2	22	15
FBgn0003261	CG10279	Rm62	chr3R	1830938	1834301	-	4	2	15	chr3R	1826884	1830938	-	16	31	60	chr3R	1826147	1826884	-	13	22	8
FBgn0023441	CG8205	fus	chr2R	11551609	11564174	-	11	31	68	chr2R	11549526	11551609	-	0	0	10	chr2R	11544822	11549526	-	15	22	41
FBgn0262743	CG2637	Fs(2)Ket	chr2L	20734709	20735372	+	2	8	10	chr2L	20735372	20738902	+	1	13	6	chr2L	20738902	20750941	+	9	22	7
FBgn0014020	CG8416	Rho1	chr2R	11990190	11991123	+	2	14	20	chr2R	11991123	11993556	+	4	1	8	chr2R	11993556	11994734	+	1	22	105
FBgn0037328	CG2099	RpL35A	chr3R	1292096	1292816	-	0	2	0	chr3R	1291429	1292096	-	2	6	13	chr3R	1291351	1291429	-	7	22	45
FBgn0041342	CG1049	Cct1	chr3L	1546091	1550793	+	1	2	5	chr3L	1550793	1552626	+	1	6	2	chr3L	1552626	1553236	+	4	22	34
FBgn0051536	CG31536	Cdep	chr3R	736277	743595	+	2	6	10	chr3R	743595	749572	+	1	1	3	chr3R	749572	771298	+	3	22	20
FBgn0035059	CG3894	CG3894	chr2R	20650686	20650777	+	0	0	0	chr2R	20650777	20651323	+	0	2	3	chr2R	20651323	20654273	+	4	22	20
FBgn0033458	CG18446	CG18446	chr2R	5758974	5759254	+	0	0	0	chr2R	5759254	5760780	+	1	1	0	chr2R	5760780	5761151	+	14	22	1
FBgn0015623	CG11567	Cpr	chr2L	6338835	6343809	+	12	57	75	chr2L	6343809	6345887	+	20	135	174	chr2L	6345887	6346280	+	12	21	57
FBgn0015221	CG1469	Fer2LCH	chr3R	26213525	26214932	+	2	7	15	chr3R	26214932	26215984	+	38	115	138	chr3R	26215984	26216306	+	4	21	22
FBgn0263131	NA	NA	chr3L	16523733	16536318	-	1	8	3	chr3L	16495390	16523733	-	12	103	9	chr3L	16484937	16495390	-	5	21	6
FBgn0016122	CG10593	Acer	chr2L	8521932	8522277	+	0	1	1	chr2L	8522277	8524780	+	4	91	114	chr2L	8524780	8524884	+	0	21	14
FBgn0032774	CG17549	CG17549	chr2L	19388534	19390070	-	2	5	11	chr2L	19387169	19388534	-	34	64	55	chr2L	19387049	19387169	-	12	21	14
FBgn0261602	CG1263	RpL8	chr3L	2587455	2587752	+	3	7	8	chr3L	2587752	2588716	+	10	42	109	chr3L	2588716	2588883	+	0	21	32
FBgn0004432	CG9916	Cyp1	chrX	16214369	16214445	-	0	0	0	chrX	16212214	16214369	-	10	44	97	chrX	16211705	16212214	-	2	21	31
FBgn0026252	CG7935	msk	chr3L	8109278	8109539	+	1	1	3	chr3L	8109539	8114111	+	7	41	47	chr3L	8114111	8114679	+	7	21	16
FBgn0083919	CG30084	Zasp52	chr2R	11690976	11704509	-	0	15	22	chr2R	11668187	11690976	-	1	16	34	chr2R	11650069	11668187	-	3	21	37
FBgn0004509	CG10772	Fur1	chr3R	21223216	21298778	-	2	19	35	chr3R	21210524	21223216	-	0	5	2	chr3R	21173089	21210524	-	1	21	33
FBgn0028670	CG18617	Vha100-2	chr3R	14219110	14224891	-	1	3	8	chr3R	14216346	14219110	-	9	12	15	chr3R	14216044	14216346	-	8	21	3
FBgn0026577	CG8677	CG8677	chr2L	21221311	21221551	+	0	0	1	chr2L	21221551	21231108	+	5	11	8	chr2L	21231108	21231694	+	0	21	1
FBgn0032305	CG6700	CG6700	chr2L	10842188	10842603	-	0	0	1	chr2L	10839315	10842188	-	1	4	5	chr2L	10837731	10839315	-	11	21	17
FBgn0033236	CG14764	CG14764	chr2R	3841550	3843377	-	0	0	2	chr2R	3839387	3841550	-	0	0	1	chr2R	3829544	3839387	-	12	21	10
FBgn0259918	CG42447	inaF-B	chrX	11626695	11626803	-	0	0	0	chrX	11626449	11626695	-	0	0	0	chrX	11618700	11626449	-	1	21	5
FBgn0085350	CG34321	inaF-C	chrX	11625679	11625798	-	0	0	0	chrX	11625256	11625679	-	0	0	0	chrX	11620422	11625256	-	1	21	5
FBgn0085351	CG34322	inaF-A	chrX	11627927	11627928	-	0	0	0	chrX	11627657	11627927	-	0	0	0	chrX	11620422	11627657	-	1	21	5
FBgn0011202	CG1768	dia	chr2L	20758146	20760437	+	0	0	9	chr2L	20760437	20760897	+	0	0	1	chr2L	20760897	20766952	+	11	21	24
FBgn0034394	CG15096	CG15096	chr2R	14698866	14702514	-	0	2	4	chr2R	14696116	14698866	-	17	75	151	chr2R	14695840	14696116	-	3	20	25
FBgn0001233	CG1242	Hsp83	chr3L	3192968	3194498	+	2	10	19	chr3L	3194498	3196652	+	14	58	99	chr3L	3196652	3197059	+	5	20	42
FBgn0010265	CG13389	RpS13	chr2L	8364563	8364593	-	2	10	18	chr2L	8363820	8364563	-	7	31	64	chr2L	8363698	8363820	-	17	20	59
FBgn0040284	CG6987	SF2	chr3R	12167613	12167706	-	14	31	129	chr3R	12166375	12167613	-	0	3	1	chr3R	12164664	12166375	-	6	20	9
FBgn0030484	CG1681	CG1681	chrX	13298788	13298999	+	11	15	26	chrX	13298999	13303068	+	6	14	35	chrX	13303068	13303249	+	3	20	14
FBgn0035186	CG13912	CG13912	chr3L	1189589	1189804	+	0	11	5	chr3L	1189804	1190360	+	1	14	10	chr3L	1190360	1190472	+	1	20	4
FBgn0037536	CG2698	CG2698	chr3R	3827283	3827643	+	0	2	0	chr3R	3827643	3830976	+	6	20	12	chr3R	3830976	3831755	+	5	20	0
FBgn0004870	CG9097	bab1	chr3L	1100636	1101089	-	0	0	0	chr3L	1079627	1100636	-	2	20	12	chr3L	1036368	1079627	-	9	20	8
FBgn0030758	CG9819	CanA-14F	chrX	16462063	16481205	-	4	12	38	chrX	16460308	16462063	-	0	4	5	chrX	16454716	16460308	-	7	20	14
FBgn0003748	CG9364	Treh	chr2R	16961522	16972045	+	6	2	12	chr2R	16972045	16974459	+	12	12	33	chr2R	16974459	16976450	+	6	20	46
FBgn0052230	CG32230	CG32230	chr3L	23332425	23332534	+	2	3	3	chr3L	23332534	23334619	+	5	6	13	chr3L	23334619	23339038	+	0	20	9
FBgn0040001	CG17374	CG17374	NA	NA	NA	NA	0	0	0	chr3LHet	1135658	1145369	-	228	1072	3433	chr3LHet	1135557	1135658	-	7	19	37
FBgn0028577	CG12085	pUf68	chr3L	1499158	1502590	-	1	5	10	chr3L	1497212	1499158	-	115	407	486	chr3L	1496852	1497212	-	8	19	2
FBgn0026415	CG1780	Idgf4	chrX	9824505	9825012	-	0	6	4	chrX	9822440	9824505	-	16	115	179	chrX	9822298	9822440	-	1	19	34
FBgn0035770	CG8588	pst	chr3L	7353124	7353216	-	0	5	2	chr3L	7350637	7353124	-	17	92	102	chr3L	7350374	7350637	-	1	19	12
FBgn0003941	CG2960	RpL40	chr2L	4227641	4228024	+	3	4	0	chr2L	4228024	4228411	+	17	47	56	chr2L	4228411	4228563	+	11	19	15
FBgn0010412	CG4464	RpS19a	chrX	16531911	16532265	+	4	1	6	chrX	16532265	16532838	+	10	50	68	chrX	16532838	16532953	+	0	19	6
FBgn0016126	CG1495	CaMKI	chr4	466129	467545	+	3	8	8	chr4	467545	473825	+	16	35	59	chr4	473825	474573	+	2	19	16
FBgn0020513	CG3989	ade5	chrX	12654406	12654651	-	1	2	7	chrX	12652084	12654406	-	4	38	58	chrX	12651068	12652084	-	5	19	12
FBgn0040606	CG6503	CG6503	chr3R	22250718	22250815	-	1	5	29	chr3R	22250529	22250718	-	2	31	41	chr3R	22250419	22250529	-	1	19	21
FBgn0031912	CG5261	CG5261	chr2L	7426865	7428158	+	0	16	10	chr2L	7428158	7429872	+	2	15	13	chr2L	7429872	7430329	+	10	19	10
FBgn0028490	CG31705	CG31705	chr2L	11525666	11528201	-	2	1	4	chr2L	11523549	11525666	-	4	30	38	chr2L	11523303	11523549	-	6	19	18
FBgn0086359	CG3953	Invadolysin	chr3R	5970420	5971122	+	0	5	1	chr3R	5971122	5984031	+	4	15	2	chr3R	5984031	5984858	+	4	19	0
FBgn0002723	CG1705	Met	chrX	11510158	11510900	+	0	0	0	chrX	11510900	11513120	+	0	15	22	chrX	11513120	11513981	+	0	19	19
FBgn0039902	CG2177	CG2177	chr4	334079	334713	-	0	1	8	chr4	333415	334079	-	2	10	4	chr4	331555	333415	-	8	19	3
FBgn0015324	CG1088	Vha26	chr3R	1417484	1417727	+	0	1	11	chr3R	1417727	1419076	+	2	8	16	chr3R	1419076	1420421	+	9	19	15
FBgn0053531	CG13984	Ddr	chr2L	6253122	6272816	+	0	7	3	chr2L	6272816	6291411	+	0	2	3	chr2L	6291411	6322251	+	3	19	13
FBgn0038877	CG3308	CG3308	chr3R	17099252	17099537	-	1	4	8	chr3R	17097676	17099252	-	4	5	20	chr3R	17096799	17097676	-	2	19	9
FBgn0031897	CG13784	CG13784	chr2L	7219111	7220029	-	1	4	4	chr2L	7218850	7219111	-	1	2	4	chr2L	7204797	7218850	-	8	19	75
FBgn0034877	CG17280	levy	chr2R	19435762	19435812	+	0	2	2	chr2R	19435812	19436293	+	0	4	8	chr2R	19436293	19436505	+	5	19	29
FBgn0026206	CG12218	mei-P26	chrX	9057287	9060571	+	0	0	1	chrX	9060571	9064848	+	2	4	5	chrX	9064848	9069223	+	3	19	7
FBgn0260855	CG7359	Sec22	chrX	700108	700517	+	2	0	4	chrX	700517	701535	+	0	1	7	chrX	701535	702233	+	6	19	13
FBgn0037890	CG17734	CG17734	chr3R	7069597	7069700	-	0	1	6	chr3R	7069276	7069597	-	0	0	0	chr3R	7067929	7069276	-	0	19	11
FBgn0052152	CG32152	CG32152	NA	NA	NA	NA	0	0	0	chr3L	16135301	16136885	-	0	1	4	chr3L	16132600	16135301	-	5	19	36
FBgn0087002	CG11064	Rfabg	chr4	1085537	1085733	+	17	102	131	chr4	1085733	1096740	+	1596	9068	9453	chr4	1096740	1096830	+	5	18	20
FBgn0000416	CG12070	Sap-r	chr3R	26712523	26714795	-	0	21	34	chr3R	26709634	26712523	-	42	250	345	chr3R	26709185	26709634	-	6	18	42
FBgn0030136	CG2998	RpS28b	chrX	9448654	9448742	+	70	146	206	chrX	9448742	9448940	+	63	93	117	chrX	9448940	9449242	+	2	18	26
FBgn0051092	CG31092	LpR2	chr3R	21544210	21566187	-	6	27	49	chr3R	21525706	21544210	-	38	112	157	chr3R	21524487	21525706	-	5	18	31
FBgn0033853	CG6145	CG6145	chr2R	9427030	9435082	-	4	19	23	chr2R	9425266	9427030	-	21	59	144	chr2R	9424892	9425266	-	3	18	19
FBgn0000150	CG2210	awd	chr3R	27571677	27571706	-	0	0	0	chr3R	27570979	27571677	-	3	54	93	chr3R	27570893	27570979	-	2	18	27
FBgn0264294	NA	NA	chr2R	3421012	3422513	+	4	20	34	chr2R	3422513	3423121	+	0	25	22	chr2R	3423121	3423441	+	1	18	31
FBgn0020503	CG5020	CLIP-190	chr2L	17384699	17394440	+	2	14	29	chr2L	17394440	17401296	+	5	12	19	chr2L	17401296	17409698	+	7	18	14
FBgn0001145	CG1743	Gs2	chrX	11316887	11322686	+	2	10	9	chrX	11322686	11323664	+	1	13	1	chrX	11323664	11324228	+	1	18	7
FBgn0032518	CG9282	RpL24	chr2L	13395060	13395115	-	2	2	1	chr2L	13394412	13395060	-	2	18	31	chr2L	13394122	13394412	-	6	18	34
FBgn0063923	CG1220	Kaz1-ORFB	chr3L	216644	217420	+	0	1	3	chr3L	217420	217892	+	0	13	13	chr3L	217892	218058	+	1	18	9
FBgn0038809	CG16953	CG16953	chr3R	16411194	16411536	-	0	3	1	chr3R	16408221	16411194	-	2	9	28	chr3R	16407491	16408221	-	6	18	16
FBgn0025678	CG5809	CaBP1	chr2L	16356552	16356734	-	0	1	1	chr2L	16355181	16356552	-	5	8	11	chr2L	16354943	16355181	-	4	18	15
FBgn0032955	CG2201	CG2201	chr2L	21618624	21623627	-	0	1	1	chr2L	21617273	21618624	-	0	6	2	chr2L	21614231	21617273	-	1	18	21
FBgn0086378	CG40410	Alg-2	chr3RHet	1899042	1899122	-	0	0	2	chr3RHet	1898328	1899042	-	0	5	5	chr3RHet	1894568	1898328	-	4	18	0
FBgn0037770	CG5358	Art4	chr3R	5811401	5811782	-	0	0	0	chr3R	5809634	5811401	-	2	1	2	chr3R	5808537	5809634	-	7	18	1
FBgn0053208	CG33208	Mical	chr3R	5847104	5868617	-	0	1	6	chr3R	5844598	5847104	-	0	0	8	chr3R	5827275	5844598	-	1	18	27
FBgn0033998	CG8092	row	chr2R	11100994	11101137	-	0	0	0	chr2R	11099076	11100994	-	0	0	0	chr2R	11094031	11099076	-	1	18	13
FBgn0052451	CG32451	SPoCk	chr3L	22742543	22768213	+	10	78	31	chr3L	22768213	22777587	+	3	10	24	chr3L	22777587	22780687	+	8	17	7
FBgn0034162	CG6426	CG6426	chr2R	12756896	12757025	+	7	22	23	chr2R	12757025	12759248	+	2	50	45	chr2R	12759248	12759359	+	0	17	7
FBgn0015756	CG6141	RpL9	chr2L	11003751	11004189	-	1	7	5	chr2L	11002906	11003751	-	11	61	107	chr2L	11002832	11002906	-	4	17	15
FBgn0030703	CG9066	MSBP	chrX	15783695	15784149	-	1	4	10	chrX	15782068	15783695	-	21	64	96	chrX	15781599	15782068	-	1	17	24
FBgn0027621	CG3400	Pfrx	chrX	19389537	19400949	+	14	22	67	chrX	19400949	19402560	+	8	22	40	chrX	19402560	19403390	+	12	17	24
FBgn0026409	CG4994	Mpcp	chr3L	14530750	14531131	+	0	1	0	chr3L	14531131	14532992	+	0	36	31	chr3L	14532992	14533541	+	2	17	40
FBgn0261593	CG14206	RpS10b	chrX	19492063	19492466	+	1	4	18	chrX	19492466	19492949	+	3	32	36	chrX	19492949	19493108	+	3	17	16
FBgn0028397	CG9214	Tob	chrX	15976219	15985528	-	1	5	12	chrX	15973852	15976219	-	20	30	44	chrX	15969395	15973852	-	1	17	20
FBgn0000042	CG4027	Act5C	chrX	5794893	5796730	+	1	3	13	chrX	5796730	5797861	+	10	31	68	chrX	5797861	5799261	+	9	17	38
FBgn0019644	CG8189	ATPsyn-b	chr3L	9723098	9723167	+	0	0	6	chr3L	9723167	9724207	+	4	30	24	chr3L	9724207	9724324	+	0	17	13
FBgn0001092	CG8893	Gapdh2	chrX	15762177	15762368	+	1	3	1	chrX	15762368	15763367	+	3	26	59	chrX	15763367	15763694	+	6	17	31
FBgn0086676	CG8428	spin	chr2R	12012487	12012881	+	1	4	0	chr2R	12012881	12024759	+	4	23	27	chr2R	12024759	12025743	+	7	17	20
FBgn0004198	CG11387	ct	chrX	7503180	7540253	+	4	22	4	chrX	7540253	7541027	+	0	0	0	chrX	7541027	7572292	+	6	17	4
FBgn0030482	CG1673	CG1673	chrX	13290925	13291303	+	1	8	8	chrX	13291303	13294451	+	2	14	26	chrX	13294451	13295262	+	10	17	56
FBgn0015737	CG3373	Hmu	chr3R	23114492	23114651	+	3	5	9	chr3R	23114651	23116855	+	4	14	17	chr3R	23116855	23117312	+	2	17	12
FBgn0263097	NA	NA	chr3R	5700402	5756196	+	2	13	16	chr3R	5756196	5769634	+	1	3	7	chr3R	5769634	5814598	+	4	17	13
FBgn0000053	CG31628	ade3	chr2L	7023705	7023940	-	1	1	0	chr2L	7018144	7023705	-	3	6	16	chr2L	7014860	7018144	-	4	17	37
FBgn0083956	CG1819	CG34120	chrX	20994979	21003477	+	0	4	7	chrX	21003477	21004654	+	2	0	2	chrX	21004654	21011281	+	1	17	20
FBgn0032916	CG9257	CG9257	chr2L	21102738	21102882	+	0	0	0	chr2L	21102882	21103926	+	0	1	6	chr2L	21103926	21104329	+	6	17	6
FBgn0250753	CG2922	exba	chr3R	1425075	1426858	-	2	2	1	chr3R	1421806	1425075	-	347	2092	1338	chr3R	1421085	1421806	-	2	16	5
FBgn0052521	CG32521	CG32521	chrX	21082783	21152198	-	17	109	240	chrX	21080123	21082783	-	1	3	2	chrX	21076336	21080123	-	5	16	19
FBgn0011211	CG3612	blw	chr2R	18686560	18686708	+	3	7	11	chr2R	18686708	18689197	+	11	98	132	chr2R	18689197	18689685	+	12	16	21
FBgn0050035	CG30035	Tret1-1	chr2R	7553258	7559719	+	0	6	11	chr2R	7559719	7561936	+	7	88	152	chr2R	7561936	7562287	+	5	16	50
FBgn0031561	CG16712	CG16712	chr2L	3696598	3696661	-	0	32	28	chr2L	3696289	3696598	-	8	48	43	chr2L	3696239	3696289	-	0	16	19
FBgn0036262	CG6910	CG6910	chr3L	12178083	12179139	+	1	2	0	chr3L	12179139	12180381	+	9	52	79	chr3L	12180381	12180960	+	9	16	20
FBgn0259176	CG31857	bun	chr2L	12460690	12546630	-	8	41	44	chr2L	12457755	12460690	-	11	8	19	chr2L	12455539	12457755	-	1	16	16
FBgn0014037	CG32217	Su(Tpl)	chr3L	19887803	19902510	-	11	36	24	chr3L	19884623	19887803	-	1	6	18	chr3L	19882219	19884623	-	10	16	11
FBgn0021953	CG7400	Fatp	chr2L	10516905	10517216	-	0	0	0	chr2L	10511666	10516905	-	4	28	39	chr2L	10511251	10511666	-	2	16	8
FBgn0011837	CG4070	Tis11	chrX	12553394	12554816	+	1	7	6	chrX	12554816	12573273	+	6	16	22	chrX	12573273	12576587	+	9	16	17
FBgn0037891	CG5214	CG5214	chr3R	7070005	7070163	+	1	3	7	chr3R	7070163	7072314	+	1	17	27	chr3R	7072314	7072586	+	0	16	14
FBgn0052695	CG32695	CG32695	chrX	9767997	9768022	-	0	6	0	chrX	9767694	9767997	-	1	12	6	chrX	9767571	9767694	-	1	16	3
FBgn0035763	CG8602	CG8602	chr3L	7321428	7321942	-	1	0	2	chr3L	7319991	7321428	-	0	14	18	chr3L	7319372	7319991	-	2	16	8
FBgn0039635	CG11876	CG11876	chr3R	24938792	24938979	+	3	5	5	chr3R	24938979	24940618	+	4	5	18	chr3R	24940618	24941919	+	7	16	11
FBgn0010612	CG6105	l(2)06225	chr2L	10976290	10976422	-	1	2	4	chr2L	10975901	10976290	-	5	8	7	chr2L	10975551	10975901	-	3	16	9
FBgn0029709	CG3564	CHOp24	chrX	4434940	4435035	+	1	3	4	chrX	4435035	4436089	+	1	7	5	chrX	4436089	4436471	+	17	16	27
FBgn0003870	CG1856	ttk	chr3R	27539590	27553012	+	0	8	6	chr3R	27553012	27556420	+	1	1	1	chr3R	27556420	27561114	+	21	16	7
FBgn0035436	CG12016	CG12016	chr3L	3319554	3320744	+	0	0	2	chr3L	3320744	3321716	+	0	9	7	chr3L	3321716	3322489	+	1	16	16
FBgn0039303	CG11857	CG11857	chr3R	21084618	21085085	+	0	1	3	chr3R	21085085	21085944	+	0	8	6	chr3R	21085944	21086488	+	1	16	17
FBgn0262716	CG7558	Arp66B	chr3L	8108825	8109002	-	0	0	0	chr3L	8107055	8108825	-	0	7	1	chr3L	8106506	8107055	-	2	16	0
FBgn0259241	CG12626	CG42339	chrX	10931748	10933934	-	1	5	3	chrX	10930140	10931748	-	0	2	2	chrX	10861754	10930140	-	0	16	9
FBgn0010313	CG2530	corto	chr3R	911747	912749	-	0	0	1	chr3R	910094	911747	-	2	4	0	chr3R	904243	910094	-	1	16	0
FBgn0035632	CG10575	Ppat-Dpck	chr3L	5761859	5761894	-	0	0	0	chr3L	5760235	5761859	-	1	3	0	chr3L	5760116	5760235	-	0	16	2
FBgn0036875	CG9449	CG9449	chr3L	19489812	19490142	-	0	0	0	chr3L	19486569	19489812	-	0	2	2	chr3L	19485152	19486569	-	8	16	9
FBgn0035228	CG12091	CG12091	chr3L	1536561	1536835	-	1	2	5	chr3L	1535595	1536561	-	2	0	12	chr3L	1534928	1535595	-	4	16	17
FBgn0035424	CG11505	CG11505	chr3L	3224837	3226523	+	0	1	5	chr3L	3226523	3232051	+	3	1	5	chr3L	3232051	3236017	+	3	16	19
FBgn0038552	CG18012	CG18012	chr3R	13636761	13636848	-	0	1	0	chr3R	13636553	13636761	-	0	0	0	chr3R	13635122	13636553	-	1	16	11
FBgn0033209	CG12107	CG12107	chr2R	3561950	3562056	+	0	0	0	chr2R	3562056	3562595	+	0	0	0	chr2R	3562595	3562867	+	8	16	12
FBgn0013325	CG7726	RpL11	chr2R	15329853	15329988	+	0	0	3	chr2R	15329988	15330945	+	115	515	523	chr2R	15330945	15331014	+	3	15	32
FBgn0014026	CG3314	RpL7A	chrX	6426537	6427318	-	0	3	6	chrX	6425158	6426537	-	72	328	683	chrX	6425048	6425158	-	1	15	26
FBgn0003279	CG5502	RpL4	chr3R	23748514	23748638	+	3	31	41	chr3R	23748638	23750512	+	39	188	178	chr3R	23750512	23750644	+	2	15	17
FBgn0038984	CG5315	CG5315	chr3R	18371717	18373567	-	4	10	32	chr3R	18370144	18371717	-	35	132	121	chr3R	18369414	18370144	-	1	15	17
FBgn0037146	CG7470	CG7470	chr3L	21965101	21965246	+	2	4	3	chr3L	21965246	21975496	+	24	74	108	chr3L	21975496	21975888	+	10	15	19
FBgn0032505	CG16826	CG16826	chr2L	13347790	13347796	+	0	0	1	chr2L	13347796	13348822	+	6	62	337	chr2L	13348822	13348959	+	3	15	34
FBgn0085376	CG11339	CG34347	chr3R	27136895	27166219	+	6	48	33	chr3R	27166219	27181509	+	0	6	8	chr3R	27181509	27196498	+	1	15	3
FBgn0037808	CG6303	Bruce	chr3R	6156909	6157075	-	1	0	3	chr3R	6138365	6156909	-	20	47	109	chr3R	6137756	6138365	-	4	15	5
FBgn0031069	CG12703	CG12703	chrX	19644832	19645466	+	0	4	12	chrX	19645466	19652790	+	28	43	44	chrX	19652790	19653323	+	2	15	10
FBgn0032330	CG31868	Samuel	chr2L	11055377	11066997	-	5	16	2	chr2L	11030660	11055377	-	9	30	20	chr2L	11013220	11030660	-	1	15	15
FBgn0053926	CG33926	CG33926	chr3L	9436363	9436430	+	0	2	9	chr3L	9436430	9439385	+	9	42	39	chr3L	9439385	9439488	+	2	15	15
FBgn0262975	NA	NA	chr3R	19048797	19052430	-	0	1	2	chr3R	19013165	19048797	-	9	34	125	chr3R	19011301	19013165	-	4	15	28
FBgn0004907	CG17870	14-3-3zeta	chr2R	5987181	5991852	+	5	9	14	chr2R	5991852	5995127	+	3	17	25	chr2R	5995127	5995979	+	5	15	33
FBgn0013981	CG3379	His4r	chr3R	10451476	10451771	+	1	7	8	chr3R	10451771	10452147	+	1	10	10	chr3R	10452147	10452326	+	1	15	4
FBgn0046114	CG4919	Gclm	chr3R	18512072	18512249	-	0	1	1	chr3R	18511214	18512072	-	4	13	26	chr3R	18511021	18511214	-	2	15	3
FBgn0086361	CG1906	alph	chr3R	25417541	25419072	+	0	4	0	chr3R	25419072	25423900	+	9	9	18	chr3R	25423900	25442879	+	9	15	22
FBgn0035771	CG8583	sec63	chr3L	7353660	7354007	+	0	1	1	chr3L	7354007	7357131	+	5	11	9	chr3L	7357131	7357466	+	7	15	38
FBgn0020235	CG7610	ATPsyn-gamma	chr3R	25574469	25574591	-	0	1	1	chr3R	25573575	25574469	-	1	9	21	chr3R	25573425	25573575	-	3	15	17
FBgn0003612	CG8068	Su(var)2-10	chr2R	5003630	5004694	+	0	0	1	chr2R	5004694	5007458	+	0	5	4	chr2R	5007458	5009507	+	1	15	3
FBgn0034059	CG8320	CG8320	chr2R	11879914	11880211	+	0	0	0	chr2R	11880211	11880917	+	0	4	8	chr2R	11880917	11881212	+	6	15	1
FBgn0051793	CG31793	CG31793	chr2L	19003409	19003668	+	0	2	2	chr2L	19003668	19003764	+	0	0	0	chr2L	19003764	19008234	+	3	15	14
FBgn0259994	CG17761	CG42492	chrX	5537098	5542520	-	0	2	0	chrX	5535921	5537098	-	0	0	0	chrX	5519708	5535921	-	0	15	6
FBgn0011760	CG6998	ctp	chrX	4581824	4585769	+	1	1	5	chrX	4585769	4592491	+	0	0	1	chrX	4592491	4593918	+	4	15	18
FBgn0033564	CG11919	CG11919	chr2R	6767457	6767753	+	0	0	0	chr2R	6767753	6770620	+	0	1	13	chr2R	6770620	6772396	+	3	15	27
FBgn0040513	CG1669	kappaB-Ras	chr2R	3333200	3333266	-	0	0	4	chr2R	3332530	3333200	-	0	0	5	chr2R	3331328	3332530	-	4	15	20
FBgn0250851	CG33981	CG33981	chr2R	13669286	13669417	-	0	0	0	chr2R	13668604	13669286	-	0	0	4	chr2R	13661468	13668604	-	2	15	34
FBgn0023416	CG1506	Ac3	chr2L	21632586	21633626	+	0	0	0	chr2L	21633626	21637776	+	0	0	0	chr2L	21637776	21647964	+	1	15	20
FBgn0002590	CG8922	RpS5a	chrX	17041232	17042287	-	2	4	12	chrX	17037735	17041232	-	521	1953	1644	chrX	17037619	17037735	-	1	14	23
FBgn0000579	CG17654	Eno	chr2L	1726642	1729636	-	0	2	7	chr2L	1725340	1726642	-	40	137	271	chr2L	1724767	1725340	-	3	14	37
FBgn0259247	CG30437	CG42345	chr2R	1301240	1303897	+	0	0	1	chr2R	1303897	1334481	+	19	137	20	chr2R	1334481	1342518	+	2	14	11
FBgn0010100	CG9244	Acon	chr2L	21168615	21168771	+	2	8	10	chr2L	21168771	21172648	+	47	115	180	chr2L	21172648	21172895	+	5	14	11
FBgn0085436	CG1884	Not1	chr2R	5465794	5466512	-	9	14	9	chr2R	5455810	5465794	-	18	76	115	chr2R	5453650	5455810	-	8	14	17
FBgn0032904	CG9342	Mtp	chr2L	20922752	20922876	-	1	3	7	chr2L	20919238	20922752	-	14	67	116	chr2L	20919093	20919238	-	0	14	16
FBgn0027580	CG1516	CG1516	chr2R	5743687	5757872	-	1	7	24	chr2R	5738641	5743687	-	16	58	94	chr2R	5738207	5738641	-	3	14	24
FBgn0259111	CG4675	Ndae1	chr2L	7240210	7249343	-	0	14	4	chr2L	7226914	7240210	-	2	40	25	chr2L	7223327	7226914	-	1	14	9
FBgn0032836	CG10680	CG10680	chr2L	19964124	19964230	+	0	16	3	chr2L	19964230	19965281	+	10	37	29	chr2L	19965281	19965493	+	6	14	26
FBgn0032949	CG3305	Lamp1	chr2L	21573388	21573494	+	1	5	4	chr2L	21573494	21576583	+	8	47	74	chr2L	21576583	21577103	+	10	14	32
FBgn0010415	CG10497	Sdc	chr2R	17367688	17368680	-	0	7	9	chr2R	17282067	17367688	-	7	25	79	chr2R	17280110	17282067	-	4	14	17
FBgn0016726	CG10071	RpL29	chr2R	17181273	17181564	+	1	7	6	chr2R	17181564	17181864	+	6	21	39	chr2R	17181864	17181909	+	3	14	28
FBgn0039209	CG13624	CG13624	chr3R	20388564	20408586	-	1	19	10	chr3R	20386229	20388564	-	0	6	8	chr3R	20383089	20386229	-	4	14	17
FBgn0031998	CG8451	CG8451	chr2L	8204695	8205128	-	0	13	3	chr2L	8200884	8204695	-	1	7	25	chr2L	8200464	8200884	-	2	14	11
FBgn0264490	NA	NA	chr3R	17774835	17801751	+	6	3	28	chr3R	17801751	17832295	+	8	16	25	chr3R	17832295	17837910	+	8	14	17
FBgn0040968	CG14933	CG14933	chr2L	11842827	11843225	+	3	6	19	chr2L	11843225	11843459	+	4	12	41	chr2L	11843459	11844012	+	2	14	75
FBgn0039358	CG5028	CG5028	chr3R	21506566	21506688	+	0	0	4	chr3R	21506688	21508157	+	0	15	23	chr3R	21508157	21509502	+	1	14	13
FBgn0026439	CG3747	Eaat1	chr2L	9333567	9338154	+	0	8	6	chr2L	9338154	9340762	+	1	6	12	chr2L	9340762	9341925	+	1	14	8
FBgn0033244	CG8726	CG8726	chr2R	3858887	3859554	-	2	14	8	chr2R	3857328	3858887	-	1	0	0	chr2R	3855633	3857328	-	7	14	22
FBgn0264364	NA	NA	chr2L	16004324	16004693	+	0	0	0	chr2L	16004693	16004855	+	1	14	25	chr2L	16004855	16005461	+	1	14	25
FBgn0030245	CG1637	CG1637	chrX	10771586	10771840	-	0	4	3	chrX	10768506	10771586	-	0	9	7	chrX	10764626	10768506	-	4	14	10
FBgn0000409	CG17903	Cyt-c-p	chr2L	16719873	16722049	+	3	11	4	chr2L	16722049	16722376	+	3	2	12	chr2L	16722376	16722659	+	2	14	26
FBgn0015766	CG10596	Msr-110	chr3L	5568186	5570448	-	2	7	7	chr3L	5560680	5568186	-	4	5	14	chr3L	5560018	5560680	-	1	14	10
FBgn0023169	CG3051	SNF1A	chrX	1269579	1269941	+	1	0	0	chrX	1269941	1272198	+	3	12	10	chrX	1272198	1272890	+	4	14	20
FBgn0028955	CG8788	CG8788	chr2R	5025978	5027573	+	3	7	8	chr2R	5027573	5028955	+	0	2	0	chr2R	5028955	5029486	+	6	14	10
FBgn0000173	CG18319	ben	chrX	13890386	13892193	+	0	3	1	chrX	13892193	13892649	+	1	6	1	chrX	13892649	13893841	+	1	14	11
FBgn0023535	CG18104	arg	chrX	403450	403544	+	0	0	0	chrX	403544	420432	+	6	9	24	chrX	420432	422067	+	4	14	20
FBgn0031220	CG4822	CG4822	chr2L	120032	121751	-	0	3	1	chr2L	119201	120032	-	0	5	4	chr2L	117078	119201	-	0	14	13
FBgn0027657	CG9734	glob1	chr3R	11723655	11728226	-	3	4	6	chr3R	11723451	11723655	-	2	3	2	chr3R	11722647	11723451	-	1	14	10
FBgn0050344	CG30344	CG30344	chr2R	5032753	5033091	+	0	1	5	chr2R	5033091	5035721	+	3	5	6	chr2R	5035721	5036017	+	4	14	1
FBgn0022153	CG3054	l(2)k05819	chr2L	4394195	4394337	+	1	1	0	chr2L	4394337	4395961	+	1	5	4	chr2L	4395961	4400105	+	2	14	6
FBgn0035720	CG10077	CG10077	chr3L	6948488	6949004	-	0	0	3	chr3L	6946858	6948488	-	3	6	11	chr3L	6942590	6946858	-	7	14	17
FBgn0263108	NA	NA	chr3L	3148645	3149982	+	0	0	0	chr3L	3149982	3153533	+	0	2	7	chr3L	3153533	3158408	+	2	14	16
FBgn0260747	CG5010	CG5010	chrX	17043070	17043169	+	0	0	1	chrX	17043169	17044332	+	0	1	9	chrX	17044332	17044680	+	3	14	10
FBgn0035270	CG13933	CG13933	chr3L	1774791	1775147	-	0	0	0	chr3L	1772601	1774791	-	0	0	2	chr3L	1771808	1772601	-	6	14	13
FBgn0002772	CG5596	Mlc1	chr3R	23485834	23485899	-	0	0	0	chr3R	23485574	23485834	-	0	0	0	chr3R	23483284	23485574	-	1	14	6
FBgn0035854	CG8005	CG8005	chr3L	8191306	8191391	+	0	0	0	chr3L	8191391	8191691	+	0	0	0	chr3L	8191691	8192591	+	0	14	0
FBgn0015797	CG6601	Rab6	chr2L	12108799	12109124	-	0	0	0	chr2L	12108172	12108799	-	0	0	2	chr2L	12107286	12108172	-	6	14	19
FBgn0039737	CG7920	CG7920	chr3R	25840717	25841086	-	5	9	14	chr3R	25836384	25840717	-	20	116	212	chr3R	25836197	25836384	-	4	13	19
FBgn0036381	CG8745	CG8745	chr3L	13859791	13860005	-	0	7	0	chr3L	13853856	13859791	-	7	100	54	chr3L	13853126	13853856	-	0	13	4
FBgn0001316	CG17046	klar	chr3L	508511	540589	-	5	24	10	chr3L	442875	508511	-	8	61	59	chr3L	434088	442875	-	9	13	11
FBgn0017558	CG8808	Pdk	chr2R	5313943	5314754	+	5	1	6	chr2R	5314754	5320778	+	10	65	99	chr2R	5320778	5322143	+	9	13	15
FBgn0001105	CG10545	Gbeta13F	chrX	15754147	15755806	+	6	36	33	chrX	15755806	15756829	+	2	7	9	chrX	15756829	15760117	+	5	13	10
FBgn0022764	CG8815	Sin3A	chr2R	8473216	8480397	-	1	24	20	chr2R	8466038	8473216	-	4	13	38	chr2R	8462744	8466038	-	11	13	10
FBgn0028543	CG31839	nimB2	chr2L	13966924	13967022	-	1	6	1	chr2L	13965086	13966924	-	1	27	17	chr2L	13965011	13965086	-	0	13	1
FBgn0035471	CG10849	Sc2	chr3L	3903491	3903540	+	0	7	1	chr3L	3903540	3904888	+	8	26	46	chr3L	3904888	3905035	+	5	13	20
FBgn0030041	CG12116	CG12116	chrX	8362787	8363040	-	4	2	2	chrX	8361965	8362787	-	9	29	49	chrX	8361475	8361965	-	3	13	18
FBgn0051992	CG31992	gw	chr4	678963	681234	-	1	1	1	chr4	670882	678963	-	2	29	23	chr4	669666	670882	-	2	13	7
FBgn0027492	CG5643	wdb	chr3R	23393276	23407963	-	4	15	9	chr3R	23391290	23393276	-	1	15	12	chr3R	23387396	23391290	-	2	13	26
FBgn0015031	CG14028	cype	chr2L	5327240	5327506	+	3	23	9	chr2L	5327506	5327807	+	1	5	4	chr2L	5327807	5327905	+	1	13	17
FBgn0004363	CG6647	porin	chr2L	10848863	10850848	-	2	4	4	chr2L	10847867	10848863	-	11	22	28	chr2L	10847226	10847867	-	9	13	36
FBgn0052103	CG32103	CG32103	chr3L	12398517	12407942	-	3	14	14	chr3L	12397154	12398517	-	0	10	13	chr3L	12395394	12397154	-	5	13	18
FBgn0003074	CG8251	Pgi	chr2R	4801071	4801631	-	1	7	16	chr2R	4798684	4801071	-	7	11	67	chr2R	4798406	4798684	-	3	13	28
FBgn0040305	CG3743	MTF-1	chr3L	9423411	9429309	+	1	14	13	chr3L	9429309	9431022	+	2	3	6	chr3L	9431022	9431804	+	3	13	9
FBgn0261394	CG9327	Pros29	chr2R	16882404	16882495	+	0	3	0	chr2R	16882495	16883536	+	1	12	17	chr2R	16883536	16883623	+	0	13	4
FBgn0260642	CG1028	Antp	chr3R	2735632	2824950	-	0	15	29	chr3R	2734226	2735632	-	0	0	0	chr3R	2721974	2734226	-	4	13	17
FBgn0262563	CG43103	CG43103	chr2R	13027377	13027430	-	0	2	0	chr2R	13027143	13027377	-	0	11	4	chr2R	13026955	13027143	-	0	13	7
FBgn0003462	CG11793	Sod	chr3L	11106739	11106840	-	1	7	1	chr3L	11105552	11106739	-	1	6	20	chr3L	11105380	11105552	-	3	13	35
FBgn0002031	CG10691	l(2)37Cc	chr2L	19123552	19123869	-	0	2	0	chr2L	19122418	19123552	-	4	10	14	chr2L	19122039	19122418	-	3	13	8
FBgn0038745	CG4538	CG4538	chr3R	15728620	15729411	-	0	0	1	chr3R	15725317	15728620	-	2	11	16	chr3R	15724547	15725317	-	5	13	10
FBgn0032036	CG13384	CG13384	chr2L	8384454	8386246	+	0	0	0	chr2L	8386246	8388135	+	7	11	3	chr2L	8388135	8388804	+	4	13	2
FBgn0015776	CG9258	nrv1	chr2L	6786414	6786861	-	0	3	4	chr2L	6779372	6786414	-	1	7	15	chr2L	6778554	6779372	-	1	13	6
FBgn0004656	CG2252	fs(1)h	chrX	7949460	7955469	-	1	3	1	chrX	7944179	7949460	-	1	7	7	chrX	7931968	7944179	-	5	13	16
FBgn0036534	CG6169	Dcp2	chr3L	15816517	15819523	-	1	4	7	chr3L	15814544	15816517	-	0	5	9	chr3L	15811833	15814544	-	12	13	17
FBgn0039031	CG17244	CG17244	chr3R	18802991	18803029	+	0	1	0	chr3R	18803029	18803509	+	0	8	8	chr3R	18803509	18803624	+	3	13	17
FBgn0262739	CG6671	AGO1	chr2R	9842312	9845594	-	0	0	2	chr2R	9835476	9842312	-	0	9	9	chr2R	9830891	9835476	-	2	13	26
FBgn0262735	CG1691	Imp	chrX	10699390	10716815	-	1	3	1	chrX	10691101	10699390	-	2	5	10	chrX	10681901	10691101	-	7	13	5
FBgn0037007	CG5059	CG5059	chr3L	20509200	20512493	-	0	4	5	chr3L	20508431	20509200	-	1	4	8	chr3L	20507697	20508431	-	3	13	9
FBgn0036980	CG5701	RhoBTB	chr3L	20369341	20371559	+	0	1	0	chr3L	20371559	20374798	+	4	7	19	chr3L	20374798	20375498	+	3	13	13
FBgn0262707	CG6854	CTPsyn	chr3L	15091234	15101904	+	1	7	9	chr3L	15101904	15103629	+	0	1	0	chr3L	15103629	15106103	+	2	13	16
FBgn0010328	CG5965	woc	chr3R	23085602	23089758	-	1	4	11	chr3R	23083027	23085602	-	0	1	4	chr3R	23082314	23083027	-	8	13	94
FBgn0261397	CG2146	didum	chr2R	3387659	3387983	+	0	0	1	chr2R	3387983	3393377	+	0	3	1	chr2R	3393377	3396130	+	4	13	3
FBgn0002781	CG32491	mod(mdg4)	chr3R	17202754	17203121	-	0	0	2	chr3R	17198266	17202754	-	0	2	10	chr3R	17177330	17198266	-	1	13	8
FBgn0250911	CG42245	CG42245	chr3L	2631714	2631811	+	0	0	0	chr3L	2631811	2633743	+	0	2	0	chr3L	2633743	2641984	+	2	13	14
FBgn0036900	CG8765	CG8765	chr3L	19680335	19680453	-	0	0	0	chr3L	19677931	19680335	-	0	1	3	chr3L	19677040	19677931	-	10	13	0
FBgn0034807	CG9897	CG9897	NA	NA	NA	NA	0	0	0	chr2R	18873052	18873851	-	0	1	0	chr2R	18872945	18873052	-	0	13	6
FBgn0015278	CG11621	Pi3K68D	chr3L	11781312	11783113	-	0	0	0	chr3L	11779725	11781312	-	0	1	0	chr3L	11767749	11779725	-	2	13	16
FBgn0038389	CG5516	CG5516	chr3R	11789588	11789772	+	0	0	0	chr3R	11789772	11790370	+	0	0	0	chr3R	11790370	11790483	+	1	13	16
FBgn0035422	CG12740	RpL28	chr3L	3221974	3222960	-	1418	7858	5587	chr3L	3221184	3221974	-	124	778	618	chr3L	3220910	3221184	-	2	12	35
FBgn0003517	CG14792	sta	chrX	1377053	1377446	-	1	12	3	chrX	1375919	1377053	-	98	568	475	chrX	1375829	1375919	-	1	12	13
FBgn0023479	CG4821	Tequila	chr3L	9067744	9080506	+	11	81	37	chr3L	9080506	9085118	+	23	184	210	chr3L	9085118	9085231	+	2	12	14
FBgn0001091	CG12055	Gapdh1	chr2R	3680625	3680687	-	55	110	181	chr2R	3679626	3680625	-	61	141	240	chr2R	3679402	3679626	-	1	12	9
FBgn0000406	CG13279	Cyt-b5-r	chr2L	16790632	16790721	-	1	25	25	chr2L	16788930	16790632	-	19	169	269	chr2L	16788773	16788930	-	2	12	28
FBgn0040765	CG33473	luna	chr2R	6987138	6994321	-	0	3	1	chr2R	6870802	6987138	-	5	142	63	chr2R	6865460	6870802	-	3	12	2
FBgn0027932	CG13388	Akap200	chr2L	8415689	8426910	+	0	9	9	chr2L	8426910	8430367	+	6	125	56	chr2L	8430367	8430984	+	2	12	8
FBgn0031814	CG9528	retm	chr2L	6455597	6455934	-	2	2	1	chr2L	6449707	6455597	-	9	63	43	chr2L	6448805	6449707	-	4	12	10
FBgn0037763	CG16904	CG16904	chr3R	5642679	5642708	-	0	0	0	chr3R	5641818	5642679	-	4	52	56	chr3R	5641649	5641818	-	4	12	16
FBgn0028646	CG2139	aralar1	chr3R	26275977	26281589	-	1	15	16	chr3R	26271926	26275977	-	3	29	50	chr3R	26271356	26271926	-	9	12	17
FBgn0037230	CG9780	CG9780	chr3R	120369	120543	-	0	2	3	chr3R	118205	120369	-	5	41	37	chr3R	117995	118205	-	0	12	13
FBgn0051326	CG31326	CG31326	chr3R	10045916	10045927	-	0	0	0	chr3R	10044044	10045916	-	3	38	47	chr3R	10043857	10044044	-	0	12	3
FBgn0087035	CG7439	AGO2	chr3L	15547212	15551031	+	2	18	8	chr3L	15551031	15553831	+	2	20	40	chr3L	15553831	15554142	+	0	12	7
FBgn0027930	CG1102	MP1	chr3R	133629	133708	+	1	5	6	chr3R	133708	135341	+	3	24	15	chr3R	135341	135557	+	3	12	10
FBgn0000504	CG11094	dsx	chr3R	3786527	3793130	-	2	21	11	chr3R	3761283	3786527	-	8	8	39	chr3R	3750044	3761283	-	2	12	19
FBgn0052529	CG32529	CG32529	chrX	19760178	19795001	+	16	25	35	chrX	19795001	19798991	+	0	2	6	chrX	19798991	19800720	+	0	12	7
FBgn0010435	CG2727	emp	chr2R	20867116	20872321	-	0	4	4	chr2R	20864602	20867116	-	1	23	11	chr2R	20863978	20864602	-	1	12	14
FBgn0010470	CG9847	Fkbp13	chr2R	17382829	17385431	-	4	9	5	chr2R	17375170	17382829	-	1	15	11	chr2R	17374669	17375170	-	0	12	8
FBgn0002930	CG1857	nec	chr2R	3045652	3045733	-	0	2	3	chr2R	3044089	3045652	-	2	15	14	chr2R	3043980	3044089	-	0	12	13
FBgn0031258	CG4297	CG4297	chr2L	464933	475016	-	1	5	9	chr2L	460514	464933	-	4	10	15	chr2L	458875	460514	-	5	12	53
FBgn0036509	CG7739	CG7739	chr3L	15556035	15556165	-	0	1	1	chr3L	15554185	15556035	-	0	13	7	chr3L	15553825	15554185	-	2	12	7
FBgn0085241	CG34212	CG34212	chr2R	1937627	1937791	-	0	0	0	chr2R	1937480	1937627	-	0	12	8	chr2R	1937411	1937480	-	0	12	7
FBgn0262511	CG8048	Vha44	chr2R	12220917	12224142	-	0	2	2	chr2R	12213470	12220917	-	3	7	20	chr2R	12212317	12213470	-	0	12	6
FBgn0036446	CG9384	CG9384	chr3L	14755127	14757039	+	0	3	2	chr3L	14757039	14758803	+	1	4	7	chr3L	14758803	14760803	+	2	12	3
FBgn0053105	CG33105	p24-2	chr3R	5518421	5518516	-	1	6	3	chr3R	5517624	5518421	-	0	1	2	chr3R	5513118	5517624	-	0	12	11
FBgn0030237	CG15209	CG15209	chrX	10736187	10736278	+	2	1	3	chrX	10736278	10736722	+	9	6	16	chrX	10736722	10737028	+	4	12	24
FBgn0020309	CG14938	crol	chr2L	11803439	11809433	-	1	4	8	chr2L	11797124	11803439	-	1	2	6	chr2L	11794326	11797124	-	5	12	9
FBgn0029979	CG10777	CG10777	chrX	7824335	7825415	-	0	2	0	chrX	7821260	7824335	-	0	4	16	chrX	7816190	7821260	-	5	12	13
FBgn0044419	CG33718	Pmi	chr3L	5773150	5773210	+	0	0	0	chr3L	5773210	5774681	+	1	6	6	chr3L	5774681	5777785	+	0	12	16
FBgn0262526	CG3506	vas	chr2L	15061655	15068405	+	0	1	2	chr2L	15068405	15072043	+	0	4	3	chr2L	15072043	15074267	+	6	12	9
FBgn0030670	CG9245	Pis	chrX	15597654	15597798	-	0	2	4	chrX	15597061	15597654	-	1	3	7	chrX	15595483	15597061	-	2	12	18
FBgn0053493	CG33493	CG33493	chr3L	10686223	10686267	-	0	0	0	chr3L	10685914	10686223	-	0	4	3	chr3L	10685629	10685914	-	1	12	8
FBgn0011672	CG3671	Mvl	chr3R	16884189	16886517	-	1	2	0	chr3R	16880681	16884189	-	3	2	8	chr3R	16877104	16880681	-	12	12	16
FBgn0030502	CG12175	tth	chrX	13510013	13510436	-	0	0	0	chrX	13508470	13510013	-	0	3	6	chrX	13507225	13508470	-	4	12	17
FBgn0260238	CG42528	CG42512	chrX	16545408	16545515	+	0	0	0	chrX	16545515	16545874	+	0	0	0	chrX	16545874	16547308	+	1	12	13
FBgn0030724	CG9212	Nipsnap	chrX	15965836	15967599	-	0	1	7	chrX	15964752	15965836	-	140	553	1549	chrX	15964397	15964752	-	0	11	9
FBgn0013763	CG5210	CG5210	chr2R	12579202	12579274	+	1	4	11	chr2R	12579274	12581143	+	22	164	158	chr2R	12581143	12581260	+	6	11	7
FBgn0017579	CG6253	RpL14	chr3L	8594105	8594134	+	0	0	0	chr3L	8594134	8595403	+	27	132	168	chr3L	8595403	8595492	+	1	11	6
FBgn0038033	CG10097	CG10097	chr3R	8221691	8221702	-	0	0	0	chr3R	8219836	8221691	-	11	114	134	chr3R	8216404	8219836	-	2	11	27
FBgn0043841	CG31764	vir-1	chr2L	12421704	12423421	-	2	10	8	chr2L	12407178	12421704	-	11	100	118	chr2L	12403269	12407178	-	2	11	12
FBgn0039682	CG7584	Obp99c	chr3R	25512445	25515033	-	8	34	31	chr3R	25511520	25512445	-	21	68	121	chr3R	25511457	25511520	-	1	11	5
FBgn0024963	CG7535	GluClalpha	chr3R	15556680	15579573	+	19	96	19	chr3R	15579573	15590158	+	0	2	1	chr3R	15590158	15601162	+	1	11	7
FBgn0053087	CG33087	LRP1	chr2R	4061669	4062161	+	2	1	1	chr2R	4062161	4112920	+	13	96	157	chr2R	4112920	4113943	+	0	11	6
FBgn0025352	CG4581	Thiolase	chr2R	19756048	19756126	-	0	0	0	chr2R	19754275	19756048	-	22	92	74	chr2R	19754170	19754275	-	0	11	3
FBgn0005640	CG10579	Eip63E	chr3L	3515750	3546076	+	0	12	13	chr3L	3546076	3607566	+	21	75	137	chr3L	3607566	3610521	+	7	11	1
FBgn0261822	CG31605	Bsg	chr2L	8083419	8089663	+	6	9	16	chr2L	8089663	8107884	+	10	66	79	chr2L	8107884	8116531	+	9	11	28
FBgn0040733	CG15068	CG15068	chr2R	14278098	14278114	-	0	23	14	chr2R	14277896	14278098	-	0	40	26	chr2R	14277846	14277896	-	1	11	8
FBgn0005593	CG4897	RpL7	chr2L	10201100	10201229	+	5	5	12	chr2L	10201229	10202058	+	18	54	88	chr2L	10202058	10202145	+	1	11	35
FBgn0003884	CG1913	alphaTub84B	chr3R	2912320	2912463	+	3	30	41	chr3R	2912463	2914305	+	5	27	40	chr3R	2914305	2914561	+	0	11	7
FBgn0086902	CG3696	kis	chr2L	221643	250823	-	8	42	69	chr2L	212184	221643	-	3	12	17	chr2L	210734	212184	-	2	11	17
FBgn0015513	CG10379	mbc	chr3R	19607487	19608061	+	4	0	0	chr3R	19608061	19626493	+	8	52	124	chr3R	19626493	19627356	+	1	11	4
FBgn0029769	CG3239	CG3239	chrX	5389925	5390082	-	1	3	1	chrX	5388178	5389925	-	8	42	67	chrX	5388072	5388178	-	0	11	7
FBgn0038293	CG6904	CG6904	chr3R	10971099	10973253	-	1	0	0	chr3R	10967924	10971099	-	3	36	57	chr3R	10967564	10967924	-	1	11	2
FBgn0030616	CG9091	RpL37a	chrX	15033287	15033423	-	0	12	27	chrX	15032803	15033287	-	5	20	32	chrX	15031970	15032803	-	4	11	29
FBgn0263865	NA	NA	chrX	12625472	12636477	-	1	7	9	chrX	12581332	12625472	-	3	23	42	chrX	12578235	12581332	-	2	11	6
FBgn0263102	NA	NA	chr2R	6445392	6499178	+	2	23	33	chr2R	6499178	6502346	+	0	6	6	chr2R	6502346	6504785	+	8	11	9
FBgn0260010	CG9373	rump	chr3R	5335732	5336087	-	0	0	2	chr3R	5333038	5335732	-	3	24	24	chr3R	5331574	5333038	-	1	11	5
FBgn0030512	CG9940	CG9940	chrX	13582436	13612316	-	6	15	16	chrX	13579841	13582436	-	1	9	14	chrX	13578585	13579841	-	1	11	0
FBgn0262656	CG10798	dm	chrX	3267191	3269038	+	0	2	10	chrX	3269038	3279345	+	4	17	34	chrX	3279345	3280049	+	2	11	6
FBgn0036876	CG9451	CG9451	chr3L	19493820	19493898	-	0	0	0	chr3L	19491577	19493820	-	2	18	26	chr3L	19491296	19491577	-	1	11	2
FBgn0019886	CG4589	Letm1	chr2R	20402131	20402843	-	0	0	1	chr2R	20397608	20402131	-	5	15	11	chr2R	20397030	20397608	-	0	11	10
FBgn0035438	CG12013	PHGPx	chr3L	3326264	3327352	+	0	1	3	chr3L	3327352	3328442	+	2	13	23	chr3L	3328442	3328626	+	2	11	24
FBgn0026207	CG6819	mbo	chr3R	8504723	8504766	-	0	0	0	chr3R	8502614	8504723	-	11	11	25	chr3R	8502208	8502614	-	11	11	26
FBgn0036511	CG6498	CG6498	chr3L	15559112	15561406	+	0	4	1	chr3L	15561406	15568853	+	4	6	15	chr3L	15568853	15569413	+	3	11	9
FBgn0014396	CG3234	tim	chr2L	3504457	3508119	-	1	4	3	chr2L	3501167	3504457	-	7	6	17	chr2L	3493985	3501167	-	8	11	14
FBgn0264693	NA	NA	chr3L	4134502	4134550	-	0	0	0	chr3L	4124835	4134502	-	1	8	22	chr3L	4123137	4124835	-	5	11	10
FBgn0003169	CG7904	put	chr3R	10450967	10451425	-	1	0	2	chr3R	10446743	10450967	-	0	8	9	chr3R	10444751	10446743	-	0	11	7
FBgn0000581	CG7776	E(Pc)	chr2R	7339547	7341821	+	2	2	3	chr2R	7341821	7349318	+	4	6	13	chr2R	7349318	7351535	+	11	11	64
FBgn0010551	CG15081	l(2)03709	chr2R	14706971	14707137	+	0	0	0	chr2R	14707137	14708796	+	0	7	6	chr2R	14708796	14709755	+	2	11	3
FBgn0001332	CG10109	L	chr2R	10368715	10369085	+	0	1	1	chr2R	10369085	10384268	+	5	6	8	chr2R	10384268	10384817	+	2	11	0
FBgn0260458	CG33717	PGRP-LD	chr3L	5773150	5774930	+	1	7	6	chr3L	5774930	5776343	+	0	0	3	chr3L	5776343	5777785	+	0	11	13
FBgn0010226	CG8938	GstS1	chr2R	12982540	12987006	-	1	3	1	chr2R	12981565	12982540	-	3	3	11	chr2R	12980750	12981565	-	3	11	6
FBgn0260960	CG3971	Baldspot	chr3L	16652511	16654715	-	0	0	7	chr3L	16643174	16652511	-	1	6	23	chr3L	16641615	16643174	-	10	11	36
FBgn0030850	CG8408	CG8408	chrX	17521483	17521929	-	0	4	6	chrX	17519489	17521483	-	0	2	7	chrX	17517246	17519489	-	2	11	14
FBgn0040529	CG9603	CG9603	chr3R	4166590	4166763	-	0	1	2	chr3R	4166241	4166590	-	0	4	7	chr3R	4165665	4166241	-	2	11	10
FBgn0052056	CG32056	scramb1	chr3L	10216307	10218340	-	0	3	3	chr3L	10214172	10216307	-	1	2	3	chr3L	10213582	10214172	-	2	11	4
FBgn0011272	CG4651	RpL13	chr2L	9967311	9967634	+	0	2	1	chr2L	9967634	9968421	+	5	3	20	chr2L	9968421	9968491	+	0	11	28
FBgn0020249	CG7954	stck	chr3R	4182688	4184103	+	0	1	0	chr3R	4184103	4185448	+	2	3	8	chr3R	4185448	4185682	+	0	11	2
FBgn0034888	CG5431	CG5431	chr2R	19570903	19570919	+	0	0	0	chr2R	19570919	19572038	+	0	3	2	chr2R	19572038	19572251	+	16	11	49
FBgn0262518	CG8287	Rab8	chr3L	19862626	19864178	-	4	0	5	chr3L	19861652	19862626	-	0	2	1	chr3L	19860587	19861652	-	1	11	5
FBgn0020439	CG6544	fau	chr3R	6602973	6603090	-	0	2	0	chr3R	6600370	6602973	-	1	0	4	chr3R	6593887	6600370	-	3	11	26
FBgn0000037	CG4356	mAcR-60C	chr2R	20272402	20277235	-	0	0	0	chr2R	20268289	20272402	-	0	1	2	chr2R	20266158	20268289	-	3	11	0
FBgn0025638	CG16982	Roc1a	chrX	541319	541480	+	0	0	1	chrX	541480	541956	+	0	1	0	chrX	541956	542181	+	0	11	8
FBgn0032077	CG9515	CG9515	chr2L	8943218	8943264	-	0	0	0	chr2L	8942304	8943218	-	1	1	0	chr2L	8939779	8942304	-	3	11	69
FBgn0025624	CG4025	CG4025	chrX	1970998	1971115	+	0	0	0	chrX	1971115	1972106	+	1	0	1	chrX	1972106	1972488	+	3	11	10
FBgn0026566	CG1307	CG1307	chr3R	2483058	2483208	-	0	0	0	chr3R	2482243	2483058	-	0	0	3	chr3R	2482011	2482243	-	2	11	1
FBgn0260451	CG14041	CG14042	chr2L	5038052	5038121	+	0	0	0	chr2L	5038121	5038757	+	0	0	0	chr2L	5038757	5040818	+	0	11	7
FBgn0037351	CG1475	RpL13A	chr3R	1450185	1450221	+	2	15	11	chr3R	1450221	1451591	+	166	941	811	chr3R	1451591	1451679	+	3	10	7
FBgn0033246	CG11198	ACC	chr2R	3872639	3874729	-	7	25	50	chr2R	3861991	3872639	-	183	434	1059	chr2R	3861619	3861991	-	3	10	24
FBgn0010225	CG1106	Gel	chr3R	60867	62927	+	12	28	33	chr3R	62927	66659	+	63	289	464	chr3R	66659	66780	+	0	10	6
FBgn0042627	CG3524	v(2)k05816	chr2L	3043972	3045711	+	0	3	6	chr2L	3045711	3055487	+	90	258	551	chr2L	3055487	3055601	+	2	10	7
FBgn0032297	CG17124	CG17124	chr2L	10745997	10756316	-	32	125	41	chr2L	10745487	10745997	-	1	5	4	chr2L	10744074	10745487	-	4	10	9
FBgn0052667	CG32667	CG32667	chrX	11034277	11034296	-	0	0	6	chrX	11033876	11034277	-	20	90	108	chrX	11033794	11033876	-	0	10	18
FBgn0263416	NA	NA	chr3R	4269253	4303315	-	0	9	6	chr3R	4204996	4269253	-	20	75	21	chr3R	4190049	4204996	-	0	10	9
FBgn0011205	CG5725	fbl	chr3L	20377528	20383015	+	1	12	16	chr3L	20383015	20384282	+	42	55	56	chr3L	20384282	20384554	+	7	10	18
FBgn0028480	CG17841	CG17841	chrX	10262083	10262388	+	0	3	6	chrX	10262388	10276719	+	32	63	79	chrX	10276719	10277264	+	2	10	4
FBgn0020385	CG4067	pug	chr3R	6522239	6525503	+	5	10	6	chr3R	6525503	6528870	+	34	56	157	chr3R	6528870	6529038	+	1	10	18
FBgn0036816	CG3979	Indy	chr3L	18825054	18839367	-	5	15	31	chr3L	18822322	18825054	-	9	47	68	chr3L	18821731	18822322	-	3	10	8
FBgn0264495	NA	NA	chr3R	2232578	2263377	+	14	51	37	chr3R	2263377	2271423	+	4	7	13	chr3R	2271423	2273729	+	0	10	4
FBgn0036623	CG4729	CG4729	chr3L	16375827	16379057	-	11	39	42	chr3L	16375171	16375827	-	9	19	25	chr3L	16374871	16375171	-	3	10	13
FBgn0003231	CG10360	ref(2)P	chr2L	19542445	19542816	+	0	6	11	chr2L	19542816	19545302	+	9	51	37	chr2L	19545302	19545548	+	3	10	4
FBgn0015129	CG18741	DopR2	chr3R	25467795	25485706	-	3	52	23	chr3R	25464737	25467795	-	0	0	3	chr3R	25456025	25464737	-	1	10	12
FBgn0053555	CG33555	btsz	chr3R	10635844	10679626	-	5	32	17	chr3R	10632901	10635844	-	1	13	9	chr3R	10629813	10632901	-	0	10	2
FBgn0040064	CG4600	yip2	chr2L	9915252	9915347	+	0	1	0	chr2L	9915347	9917121	+	6	43	30	chr2L	9917121	9917220	+	0	10	0
FBgn0021764	CG5227	sdk	chrX	580872	581731	+	0	5	0	chrX	581731	641664	+	10	38	39	chrX	641664	643529	+	2	10	1
FBgn0016687	CG4634	Nurf-38	chr2R	20448439	20448568	-	10	31	41	chr2R	20446945	20448439	-	3	12	31	chr2R	20446489	20446945	-	0	10	12
FBgn0052190	CG32190	NUCB1	chr3L	17795234	17795379	-	3	4	3	chr3L	17791185	17795234	-	4	33	12	chr3L	17790837	17791185	-	1	10	10
FBgn0023143	CG1782	Uba1	chr2R	5579996	5580833	-	0	6	6	chr2R	5576272	5579996	-	4	27	44	chr2R	5575793	5576272	-	0	10	1
FBgn0261955	CG3861	kdn	chrX	6244661	6246469	+	0	4	6	chrX	6246469	6254396	+	3	26	25	chrX	6254396	6255226	+	7	10	17
FBgn0052425	CG32425	CG32425	chr3L	20490422	20503152	+	2	17	11	chr3L	20503152	20503893	+	1	13	23	chr3L	20503893	20507207	+	0	10	18
FBgn0039260	CG6369	Smg6	chr3R	20859074	20859177	-	0	0	0	chr3R	20855500	20859074	-	11	27	62	chr3R	20855144	20855500	-	6	10	5
FBgn0025885	CG11143	Inos	chr2R	3346242	3346373	-	0	2	0	chr2R	3342577	3346242	-	0	25	19	chr2R	3342426	3342577	-	0	10	6
FBgn0000181	CG3644	bic	chr2R	8757741	8757907	+	3	9	10	chr2R	8757907	8758417	+	5	18	31	chr2R	8758417	8759299	+	2	10	27
FBgn0261596	CG3751	RpS24	chr2R	18528600	18528923	-	0	4	2	chr2R	18528204	18528600	-	10	17	28	chr2R	18528030	18528204	-	2	10	16
FBgn0036862	CG9619	CG9619	chr3L	19278491	19284772	-	0	1	0	chr3L	19276322	19278491	-	2	18	8	chr3L	19275027	19276322	-	1	10	16
FBgn0036030	CG6767	CG6767	chr3L	9688332	9689800	-	0	0	0	chr3L	9677465	9688332	-	5	17	59	chr3L	9676678	9677465	-	1	10	19
FBgn0033463	CG1513	CG1513	chr2R	5773739	5779194	-	1	11	7	chr2R	5771261	5773739	-	0	3	1	chr2R	5770076	5771261	-	1	10	15
FBgn0262738	CG3620	norpA	chrX	4216658	4243440	+	2	6	11	chrX	4243440	4256067	+	5	6	3	chrX	4256067	4258913	+	2	10	4
FBgn0011274	CG6794	Dif	chr2L	17420093	17439923	-	9	8	24	chr2L	17415684	17420093	-	0	4	4	chr2L	17413247	17415684	-	2	10	6
FBgn0001189	CG3095	hfw	chrX	1563602	1563952	+	0	0	0	chrX	1563952	1566789	+	0	11	5	chrX	1566789	1567143	+	4	10	5
FBgn0015772	CG10637	Nak	chr2L	18968415	18968721	-	0	0	0	chr2L	18962873	18968415	-	0	11	15	chr2L	18957899	18962873	-	1	10	9
FBgn0035519	CG1309	CG1309	chr3L	4259429	4259542	+	0	0	0	chr3L	4259542	4261472	+	0	11	9	chr3L	4261472	4261643	+	0	10	6
FBgn0027538	CG8536	beta4GalNAcTA	chr2R	10146536	10146668	+	0	1	1	chr2R	10146668	10148134	+	1	10	9	chr2R	10148134	10148655	+	0	10	2
FBgn0261617	CG15321	nej	chrX	9576639	9581099	-	0	3	4	chrX	9563739	9576639	-	4	7	11	chrX	9559474	9563739	-	1	10	4
FBgn0035631	CG5495	Txl	chr3L	5758945	5759109	+	0	0	1	chr3L	5759109	5760089	+	1	10	14	chr3L	5760089	5760184	+	0	10	0
FBgn0261975	CG42806	CG42806	chr2R	9852172	9852423	+	0	0	0	chr2R	9852423	9852690	+	1	9	4	chr2R	9852690	9852879	+	8	10	8
FBgn0031030	CG14217	Tao-1	chrX	19471527	19473826	-	0	2	3	chrX	19469258	19471527	-	0	7	8	chrX	19464417	19469258	-	5	10	11
FBgn0026370	CG8174	SRPK	chr2R	11268222	11270773	+	0	2	1	chr2R	11270773	11272896	+	8	7	18	chr2R	11272896	11275356	+	2	10	21
FBgn0035498	CG14991	Fit1	chr3L	4103563	4104259	+	0	0	4	chr3L	4104259	4106386	+	6	9	25	chr3L	4106386	4107116	+	0	10	14
FBgn0052280	CG32280	CG32280	chr3L	3165180	3167978	+	0	2	3	chr3L	3167978	3168440	+	0	5	0	chr3L	3168440	3169080	+	1	10	3
FBgn0029840	CG4320	raptor	chrX	5983739	5984234	-	0	0	0	chrX	5978633	5983739	-	1	7	15	chrX	5976691	5978633	-	0	10	3
FBgn0029088	CG2019	disp	chr3R	1681630	1682033	-	0	0	0	chr3R	1676242	1681630	-	10	5	6	chr3R	1675415	1676242	-	7	10	2
FBgn0039856	CG1774	CG1774	chr3R	27418465	27418841	+	0	2	0	chr3R	27418841	27420317	+	0	3	7	chr3R	27420317	27420449	+	0	10	4
FBgn0038294	CG6803	Mf	chr3R	11004851	11006143	-	2	3	9	chr3R	11003942	11004851	-	2	2	8	chr3R	10996346	11003942	-	9	10	36
FBgn0004179	CG6395	Csp	chr3L	22260360	22260852	+	0	0	3	chr3L	22260852	22265491	+	1	5	1	chr3L	22265491	22266398	+	2	10	15
FBgn0035601	CG10640	Uev1A	chr3L	5358087	5359325	-	0	0	3	chr3L	5356974	5358087	-	0	3	5	chr3L	5355983	5356974	-	1	10	4
FBgn0027066	CG3265	Eb1	chr2R	2636731	2640168	+	0	2	0	chr2R	2640168	2642740	+	0	1	0	chr2R	2642740	2643542	+	5	10	17
FBgn0015396	CG4029	jumu	chr3R	6175905	6176249	+	0	0	0	chr3R	6176249	6185980	+	1	2	7	chr3R	6185980	6187343	+	3	10	0
FBgn0036928	CG7654	Tom20	chr3L	19993743	19994266	+	0	0	0	chr3L	19994266	19995259	+	0	2	0	chr3L	19995259	19995407	+	0	10	4
FBgn0033926	CG12505	Arc1	chr2R	10247705	10247799	-	0	2	2	chr2R	10246940	10247705	-	0	0	8	chr2R	10245431	10246940	-	3	10	39
FBgn0085342	CG34313	CG34313	chr2L	16879516	16879545	+	0	0	0	chr2L	16879545	16881433	+	0	1	2	chr2L	16881433	16886323	+	2	10	9
FBgn0037206	CG12768	CG12768	chr3L	22903590	22905025	+	1	1	4	chr3L	22905025	22907345	+	0	0	0	chr3L	22907345	22916632	+	0	10	6
FBgn0036621	CG16807	roq	chr3L	16370337	16371750	-	0	1	0	chr3L	16367620	16370337	-	1	0	6	chr3L	16364037	16367620	-	12	10	15
FBgn0034951	CG3860	CG3860	chr2R	19882090	19882573	-	0	1	0	chr2R	19879994	19882090	-	0	0	2	chr2R	19879660	19879994	-	0	10	10
FBgn0038432	CG14883	CG14883	chr3R	12281773	12282132	+	0	0	4	chr3R	12282132	12283385	+	0	0	1	chr3R	12283385	12283955	+	6	10	8
FBgn0027936	CG10682	vih	chr3L	12497391	12497645	+	0	0	0	chr3L	12497645	12498248	+	0	0	0	chr3L	12498248	12498921	+	4	10	0
FBgn0261872	CG33522	scaf6	chr3L	17035559	17035674	-	0	0	0	chr3L	17034784	17035559	-	0	0	0	chr3L	17029958	17034784	-	2	10	4
FBgn0051057	CG31057	tau	chr3R	23482171	23482517	-	0	0	0	chr3R	23477290	23482171	-	0	0	0	chr3R	23466364	23477290	-	0	10	7
FBgn0012036	CG3752	Aldh	chr2L	9387388	9387767	+	9	35	47	chr2L	9387767	9391439	+	23	100	186	chr2L	9391439	9391567	+	4	9	8
FBgn0004885	CG6863	tok	chr3R	20545418	20553591	+	2	4	6	chr3R	20553591	20574202	+	31	125	100	chr3R	20574202	20574855	+	1	9	6
FBgn0004167	CG12008	kst	chr3L	3336859	3350254	+	3	14	25	chr3L	3350254	3367771	+	51	107	158	chr3L	3367771	3368133	+	2	9	5
FBgn0039431	CG6490	CG6490	chr3R	22357946	22360939	-	1	2	0	chr3R	22298700	22357946	-	27	102	13	chr3R	22295799	22298700	-	1	9	4
FBgn0028473	CG8801	CG8801	chr2R	5286136	5286255	-	8	19	24	chr2R	5283983	5286136	-	21	50	83	chr2R	5283864	5283983	-	2	9	0
FBgn0261451	CG33950	trol	chrX	2438656	2439423	-	1	15	9	chrX	2374758	2438656	-	21	47	37	chrX	2364492	2374758	-	10	9	14
FBgn0263598	NA	NA	chr2L	12974321	12975636	+	0	11	11	chr2L	12975636	12978069	+	7	49	63	chr2L	12978069	12978615	+	6	9	4
FBgn0086901	CG31330	cv-c	chr3R	10230840	10307410	-	6	33	52	chr3R	10218496	10230840	-	3	26	37	chr3R	10217401	10218496	-	0	9	17
FBgn0030160	CG9691	CG9691	chrX	9778474	9778534	+	0	6	17	chrX	9778534	9778900	+	6	50	88	chrX	9778900	9779079	+	0	9	3
FBgn0033912	CG8415	RpS23	chr2R	10104038	10104132	-	0	1	5	chr2R	10102939	10104038	-	11	53	69	chr2R	10102739	10102939	-	3	9	2
FBgn0032987	CG12775	RpL21	chr2L	22247705	22247833	-	0	6	3	chr2L	22247225	22247705	-	14	48	67	chr2L	22247110	22247225	-	2	9	13
FBgn0027785	CG6008	NP15.6	chr3R	14853073	14853169	+	0	1	1	chr3R	14853169	14853622	+	5	47	29	chr3R	14853622	14853737	+	6	9	7
FBgn0263199	NA	NA	chr3L	8978325	8979191	-	2	10	20	chr3L	8976386	8978325	-	3	36	72	chr3L	8975311	8976386	-	1	9	8
FBgn0039800	CG11314	Npc2g	chr3R	26570955	26570983	-	1	12	22	chr3R	26570475	26570955	-	3	31	40	chr3R	26570325	26570475	-	1	9	7
FBgn0037643	CG11963	skap	chr3R	4764404	4764541	+	0	0	1	chr3R	4764541	4767796	+	3	41	102	chr3R	4767796	4768749	+	4	9	25
FBgn0031245	CG3625	CG3625	chr2L	285633	291751	-	12	26	45	chr2L	283885	285633	-	3	13	12	chr2L	283383	283885	-	0	9	14
FBgn0040022	CG40351	CG40351	chr3LHet	593049	594800	+	0	2	0	chr3LHet	594800	600353	+	7	36	17	chr3LHet	600353	600636	+	0	9	0
FBgn0038834	CG15697	RpS30	chr3R	16676270	16676587	+	1	6	12	chr3R	16676587	16677073	+	4	32	64	chr3R	16677073	16677156	+	2	9	16
FBgn0000636	CG5803	Fas3	chr2L	18320100	18320687	+	0	2	0	chr2L	18320687	18386446	+	4	35	25	chr2L	18386446	18393441	+	8	9	4
[truncated: 2,539 more rows]
