# Supplementary material for: A somatic piRNA pathway in the Drosophila fat body ensures metabolic homeostasis and normal lifespan
Source: Nat Commun. 2016 Dec 21;7:13856. doi: 10.1038/ncomms13856 (PMC5187580; doi:10.1038/ncomms13856)
Supplement: Supplementary Data 3 — Raw data of fat body lipid droplet quantification for piwi mutants and heterozygous controls. [file ncomms13856-s4.xlsx]

## Sheet: piwi -|+
Supplementary Dataset 3: Raw data of fat body lipid droplet quantification for piwi mutants and heterozygous controls
50-100 μm2	100-150 μm2	150-200 μm2	>200 μm2
piwi -/+ - Heterozygotes (n=6)
Replicate ID #6		Replicate ID #8		Replicate ID #10		Replicate ID #18		Relicate ID #20		Replicate ID #27
Lipid droplet #	Area (μm2)	Lipid droplet #	Area (μm2)	Lipid droplet #	Area (μm2)	Lipid droplet #	Area (μm2)	Lipid droplet #	Area (μm2)	Lipid droplet #	Area (μm2)
1	980.541	1	2614.88	1	376.795	1	243.08	1	337.357	1	599.688
2	806.452	2	1457.65	2	292.092	2	189.074	2	334.964	2	375.026
3	675.65	3	1176.59	3	271.592	3	184.079	3	240.375	3	244.953
4	611.759	4	1141.1	4	266.285	4	179.813	4	221.748	4	168.262
5	534.235	5	829.969	5	251.613	5	174.714	5	202.393	5	149.428
6	513.319	6	688.137	6	243.392	6	165.141	6	182.206	6	133.923
7	498.543	7	635.38	7	214.152	7	140.167	7	173.153	7	132.778
8	413.007	8	568.262	8	180.749	8	137.149	8	168.262	8	118.731
9	388.762	9	496.462	9	179.813	9	132.362	9	160.354	9	117.794
10	357.544	10	477.315	10	169.511	10	122.685	10	158.169	10	99.2716
11	348.491	11	465.973	11	168.574	11	116.962	11	153.486	11	77.9396
12	289.594	12	443.913	12	158.585	12	102.393	12	153.07	12	77.5234
13	279.188	13	427.784	13	147.451	13	101.145	13	149.428	13	63.9958
14	261.498	14	405.723	14	138.606	14	97.6067	14	137.565	14	60.0416
15	256.4	15	377.315	15	133.507	15	97.6067	15	130.489
16	254.839	16	375.546	16	124.35	16	93.4443	16	128.72
17	232.05	17	371.904	17	122.893	17	87.0968	17	126.223
18	230.385	18	365.14	18	116.337	18	83.3507	18	118.106
19	214.984	19	364.204	19	115.088	19	83.2466	19	106.66
20	214.672	20	356.087	20	104.266	20	81.8939	20	101.249
21	212.799	21	355.567	21	103.226	21	80.8533	21	94.693
22	210.198	22	338.085	22	101.353	22	77.3153	22	94.1727
23	197.711	23	337.357	23	98.5432	23	73.257	23	86.6805
24	195.109	24	332.778	24	97.8148	24	72.4246	24	82.9344
25	187.929	25	329.657	25	96.0458	25	72.2164	25	82.4142
26	187.409	26	317.794	26	95.4214	26	71.488	26	75.3382
27	179.084	27	310.406	27	92.0916	27	71.2799	27	69.615
28	170.968	28	305.827	28	91.051	28	70.9677	28	69.5109
29	167.013	29	304.266	29	90.8429	29	67.7419	29	64.8283
30	157.024	30	304.058	30	90.2185	30	61.4984	30	61.0822
31	151.093	31	287.929	31	90.0104	31	59.5213	31	56.8158
32	150.156	32	284.599	32	89.5942	32	57.6483	32	54.5265
33	148.491	33	281.374	33	89.4901	33	57.0239	33	54.2144
34	148.179	34	280.749	34	88.8658	34	54.2144	34	51.821
35	141.103	35	260.042	35	86.8887	35	53.0697	35	51.4048
36	141.103	36	252.654	36	86.2643	36	52.8616
37	140.583	37	251.197	37	84.0791	37	52.6535
38	137.253	38	241.831	38	82.102	38	52.0291
39	133.09	39	233.507	39	80.8533	39	51.3007
40	132.362	40	232.05	40	75.9625	40	51.3007
41	129.761	41	221.228	41	74.1935	41	50.7804
42	128.72	42	220.916	42	72.9448
43	127.992	43	218.522	43	70.4475
44	118.21	44	218.21	44	69.1988
45	116.857	45	197.086	45	67.6379
46	115.401	46	196.462	46	67.0135
47	115.088	47	194.069	47	66.7014
48	114.984	48	193.652	48	66.7014
49	114.984	49	188.033	49	66.3892
50	114.672	50	186.577	50	65.9729
51	114.36	51	186.264	51	65.3486
52	113.32	52	182.83	52	64.5161
53	113.32	53	179.813	53	62.7471
54	109.365	54	171.904	54	62.3309
55	106.348	55	167.846	55	62.0187
56	106.139	56	163.476	56	59.9376
57	105.307	57	162.851	57	59.2092
58	102.497	58	158.793	58	59.1051
59	97.5026	59	156.816	59	58.897
60	94.589	60	155.047	60	58.6889
61	93.8606	61	154.943	61	58.0645
62	92.82	62	153.382	62	57.232
63	91.7794	63	151.821	63	57.128
64	91.2591	64	148.075	64	56.9199
65	90.9469	65	146.41	65	56.8158
66	90.5307	66	146.098	66	54.9428
67	87.4089	67	145.89	67	54.4225
68	85.64	68	144.849	68	54.1103
69	85.0156	69	139.75	69	53.486
70	84.3913	70	139.334	70	53.3819
71	81.3736	71	136.733	71	53.2778
72	79.8127	72	129.761	72	52.7575
73	78.7721	73	123.205	73	50.7804
74	77.9396	74	122.685	74	50.1561
75	73.0489	75	120.708	75	50.052
76	71.0718	76	120.187
77	71.0718	77	120.187
78	70.6556	78	119.251
79	70.2393	79	118.939
80	70.2393	80	118.835
81	70.0312	81	114.152
82	68.5744	82	113.944
83	68.4703	83	113.528
84	68.1582	84	111.863
85	67.9501	85	111.863
86	67.5338	86	110.406
87	67.2216	87	109.885
88	67.1176	88	109.573
89	66.4932	89	108.429
90	66.1811	90	107.7
91	65.4527	91	107.492
92	65.2445	92	107.492
93	61.1863	93	105.619
94	60.4579	94	105.307
95	60.0416	95	103.642
96	59.9376	96	102.706
97	59.8335	97	102.497
98	58.6889	98	102.497
99	58.1686	99	101.249
100	56.2955	100	101.249
101	55.4631	101	100.936
102	55.4631	102	100.728
103	54.4225	103	100.52
104	54.2144	104	99.4797
105	54.0062	105	99.0635
106	53.9022	106	98.6472
107	53.7981	107	98.5432
108	53.486	108	97.6067
109	53.3819	109	95.9417
110	53.2778	110	94.7971
111	52.3413	111	93.2362
112	52.0291	112	88.0333
113	50.8845	113	85.9521
114	50.8845	114	84.7034
115	50.3642	115	84.1831
116	50.3642	116	83.975
		117	83.0385
		118	83.0385
		119	82.8304
		120	82.7263
		121	82.3101
		122	80.8533
		123	80.2289
		124	80.1249
		125	79.8127
		126	78.0437
		127	78.0437
		128	77.2112
		129	76.8991
		130	76.8991
		131	76.6909
		132	76.3788
		133	74.4017
		134	74.2976
		135	73.5692
		136	73.5692
		137	73.4651
		138	73.3611
		139	72.8408
		140	72.8408
		141	72.6327
		142	72.4246
		143	72.4246
		144	72.2164
		145	71.9043
		146	71.8002
		147	71.384
		148	69.9272
		149	69.719
		150	69.615
		151	68.9906
		152	67.846
		153	66.5973
		154	66.5973
		155	66.3892
		156	66.3892
		157	66.2851
		158	65.9729
		159	64.8283
		160	64.6202
		161	64.204
		162	63.9958
		163	62.6431
		164	61.0822
		165	61.0822
		166	60.5619
		167	60.3538
		168	60.1457
		169	59.5213
		170	58.6889
		171	58.5848
		172	57.7523
		173	57.6483
		174	57.3361
		175	57.232
		176	56.9199
		177	56.7118
		178	55.6712
		179	55.6712
		180	55.2549
		181	55.1509
		182	55.1509
		183	54.4225
		184	53.6941
		185	53.59
		186	53.59
		187	53.3819
		188	53.1738
		189	52.5494
		190	52.2373
		191	52.1332
		192	51.3007
		193	51.3007
		194	50.9886
		195	50.6764
		196	50.4683
		197	50.3642
		198	50.1561

## Sheet: piwi -|-
50-100 μm2	100-150 μm2	150-200 μm2	>200 μm2
piwi -/- - Homozygotes (n=5)
Replicate ID #1		Replicate ID #5		Replicate ID #9		Replicate ID #11		Replicate ID #14
Lipid droplet #	Area (μm2)	Lipid droplet #	Area (μm2)	Lipid droplet #	Area (μm2)	Lipid droplet #	Area (μm2)	Lipid droplet #	Area (μm2)
1	332.986	1	287.201	1	471.384	1	260.874	1	300.624
2	236.733	2	274.818	2	432.674	2	246.41	2	274.818
3	215.505	3	232.154	3	310.406	3	202.393	3	236.733
4	188.033	4	182.414	4	190.219	4	169.303	4	224.246
5	130.073	5	175.026	5	189.594	5	153.278	5	216.857
6	126.327	6	173.361	6	155.775	6	152.549	6	199.167
7	114.464	7	168.782	7	144.849	7	142.352	7	157.024
8	107.076	8	162.539	8	144.745	8	119.563	8	149.011
9	102.706	9	157.96	9	144.225	9	114.048	9	146.514
10	100.208	10	156.191	10	142.144	10	105.827	10	145.577
11	97.1904	11	154.839	11	141.727	11	103.642	11	138.918
12	96.7742	12	132.57	12	136.108	12	101.145	12	128.616
13	95.9417	13	131.946	13	129.657	13	86.6805	13	125.182
14	93.9646	14	129.657	14	125.806	14	86.5765	14	119.043
15	80.9573	15	124.558	15	118.418	15	84.1831	15	114.672
16	78.6681	16	123.205	16	117.17	16	79.8127	16	107.908
17	77.8356	17	121.748	17	116.129	17	78.8762	17	107.7
18	74.7138	18	117.794	18	110.614	18	78.1478	18	95.4214
19	73.3611	19	114.776	19	106.348	19	76.4828	19	91.7794
20	73.0489	20	114.672	20	105.619	20	65.1405	20	90.2185
21	71.6961	21	108.845	21	104.37	21	64.5161	21	81.1655
22	71.384	22	107.596	22	100.52	22	63.8918	22	78.2518
23	71.1759	23	106.035	23	91.8835	23	56.5036	23	75.5463
24	68.5744	24	105.411	24	91.5713	24	56.2955	24	73.5692
25	65.8689	25	105.307	25	89.9063	25	55.6712	25	59.7294
26	64.308	26	104.787	26	89.6982	26	55.4631	26	59.001
27	60.4579	27	104.058	27	89.3861	27	53.0697	27	53.2778
28	58.4807	28	103.434	28	88.8658	28	51.717	28	52.5494
29	54.7347	29	102.185	29	88.1374	29	50.052	29	51.9251
30	54.7347	30	101.977	30	87.7211			30	50.2601
31	53.9022	31	101.977	31	85.8481
32	53.7981	32	100.52	32	82.9344
33	53.7981	33	95.2133	33	82.9344
34	52.8616	34	91.8835	34	81.9979
35	52.7575	35	90.6348	35	81.6857
36	52.3413	36	90.4266	36	81.2695
37	50.9886	37	90.0104	37	81.2695
38	50.4683	38	87.9292	38	80.5411
		39	87.7211	39	79.8127
		40	86.5765	40	79.6046
		41	84.8075	41	78.6681
		42	81.7898	42	78.6681
		43	79.0843	43	78.3559
		44	79.0843	44	77.5234
		45	74.5057	45	76.5869
		46	74.1935	46	73.4651
		47	73.9854	47	69.615
		48	73.8814	48	66.7014
		49	73.8814	49	66.5973
		50	73.6733	50	66.5973
		51	73.6733	51	62.3309
		52	73.5692	52	62.3309
		53	72.4246	53	61.3944
		54	71.6961	54	60.4579
		55	71.1759	55	59.6254
		56	69.719	56	58.6889
		57	69.5109	57	58.0645
		58	68.4703	58	57.7523
		59	65.6608	59	56.6077
		60	64.5161	60	55.2549
		61	63.5796	61	55.1509
		62	62.9553	62	54.4225
		63	62.8512	63	54.1103
		64	61.6025	64	53.7981
		65	58.0645	65	53.3819
		66	57.6483	66	53.2778
		67	57.128	67	53.1738
		68	56.9199	68	52.9657
		69	55.2549	69	52.9657
		70	54.9428	70	52.8616
		71	53.59	71	52.6535
		72	53.486	72	52.6535
		73	52.8616	73	52.3413
		74	52.1332	74	52.2373
		75	51.5088	75	52.0291
		76	50.7804	76	51.4048
		77	50.5723	77	51.4048
		78	50.2601	78	50.7804
		79	50.1561
